# Supplementary material for: GAB functions as a bioenergetic and signalling gatekeeper to control T cell inflammation
Source: Nat Metab. 2022 Oct 3;4(10):1322–35. doi: 10.1038/s42255-022-00638-1 (PMC9584824; doi:10.1038/s42255-022-00638-1)
Supplement: Source Data Fig. 1 — Metabolomic data for amino acid meta of Fig. 1b. GC–MS-based heatmap data for cell medium of Fig. 1c. GC–MS-based heatmap data for cell pellet of Fig. 1c. qPCR data of Fig. 1f. GC–MS-based heatmap data for cell medium of Fig. 1k. GC–MS-based heatmap data for cell pellet of Fig. 1k [file 42255_2022_638_MOESM3_ESM.xlsx]

## Sheet: Fig 1b amino acid-meta mean
	subpathway	mainpathway	NACH-00578-579-603	NACH-005780-581-604	NACH-00582-605-606	NACH-00584-585-609	NACH-00583-607-608
Thtype			TNAI	TH0	TH1	TH17	ITREG
glycine	Glycine, Serine and Threonine Metabolism	Amino Acids Metabolism	0.0713	0.294	0.1965	0.2533	0.2603
N-acetylglycine	Glycine, Serine and Threonine Metabolism	Amino Acids Metabolism	-0.1709	-0.1481	-0.2514	-0.0702	-0.0309
dimethylglycine	Glycine, Serine and Threonine Metabolism	Amino Acids Metabolism	-0.0082	0.029	-0.1967	-0.1703	0.027
betaine	Glycine, Serine and Threonine Metabolism	Amino Acids Metabolism	0.5292	0.6014	-0.2462	0.4754	0.6674
serine	Glycine, Serine and Threonine Metabolism	Amino Acids Metabolism	0.0853	0.0949	-0.0685	-0.0418	0.0048
N-acetylserine	Glycine, Serine and Threonine Metabolism	Amino Acids Metabolism	0.305	0.3593	0.297	0.1896	0.099
threonine	Glycine, Serine and Threonine Metabolism	Amino Acids Metabolism	0.0952	0.0651	-0.1454	0.0492	-0.0171
N-acetylthreonine	Glycine, Serine and Threonine Metabolism	Amino Acids Metabolism	0.1725	0.301	0.2917	0.1301	0.2507
alanine	Alanine and Aspartate Metabolism	Amino Acids Metabolism	0.0801	0.2633	0.4464	0.1703	0.0901
N-acetylalanine	Alanine and Aspartate Metabolism	Amino Acids Metabolism	0.1215	0.4479	0.6242	0.2224	0.4429
aspartate	Alanine and Aspartate Metabolism	Amino Acids Metabolism	0.0989	0.068	-0.0513	-0.0347	-0.0061
N-acetylaspartate (NAA)	Alanine and Aspartate Metabolism	Amino Acids Metabolism	-0.2056	-1.7361	-3.2522	-1.0456	-2.4167
asparagine	Alanine and Aspartate Metabolism	Amino Acids Metabolism	0.0673	0.0895	-0.0543	0.0378	0.0545
N-acetylasparagine	Alanine and Aspartate Metabolism	Amino Acids Metabolism	-0.0684	0.167	0.0432	-0.2174	-0.0468
glutamate	Glutamate Metabolism	Amino Acids Metabolism	0.5354	0.1718	0.2815	0.1897	0.1081
glutamine	Glutamate Metabolism	Amino Acids Metabolism	0.0372	0.0775	-0.1233	-0.0061	0.0165
alpha-ketoglutaramate*	Glutamate Metabolism	Amino Acids Metabolism	0.0086	-0.2227	-0.4513	-0.063	-0.5265
N-acetylglutamate	Glutamate Metabolism	Amino Acids Metabolism	0.5076	0.2168	0.3886	0.268	0.1971
N-acetylglutamine	Glutamate Metabolism	Amino Acids Metabolism	-0.2696	0.198	0.0855	0.1105	0.0019
4-hydroxyglutamate	Glutamate Metabolism	Amino Acids Metabolism	0.1972	0.1038	-0.1141	0.0806	-0.1491
beta-citrylglutamate	Glutamate Metabolism	Amino Acids Metabolism	0.3239	0.1278	-0.0013	-0.0704	0.0563
gamma-aminobutyrate (GABA)	Glutamate Metabolism	Amino Acids Metabolism	0	0	0.0135	0	0.6591
carboxyethyl-GABA	Glutamate Metabolism	Amino Acids Metabolism	0.0467	-0.0029	0.1845	0.0404	0.4227
2-pyrrolidinone	Glutamate Metabolism	Amino Acids Metabolism	0.1441	0.2122	-0.0841	-0.0175	0.4541
homocarnosine	Glutamate Metabolism	Amino Acids Metabolism	-0.1423	-0.0442	-0.1574	0.0627	0.1111
S-1-pyrroline-5-carboxylate	Glutamate Metabolism	Amino Acids Metabolism	0.0072	0	0	0.0078	0.0274
lysine	Lysine Metabolism	Amino Acids Metabolism	0.0401	0.0108	-0.0953	0.0216	0.0003
N2-acetyllysine	Lysine Metabolism	Amino Acids Metabolism	0.3651	0.0075	-0.503	-0.0394	0.0197
N6-acetyllysine	Lysine Metabolism	Amino Acids Metabolism	0.0553	0.197	-0.0111	0.056	0.0641
N6-methyllysine	Lysine Metabolism	Amino Acids Metabolism	0.3468	-0.0789	-0.8555	-0.6345	-0.4453
N6,N6,N6-trimethyllysine	Lysine Metabolism	Amino Acids Metabolism	0.9169	0.6449	-0.6084	0.1625	0.0279
5-hydroxylysine	Lysine Metabolism	Amino Acids Metabolism	0.359	0.2089	-0.1817	0.1819	0.2475
5-(galactosylhydroxy)-L-lysine	Lysine Metabolism	Amino Acids Metabolism	0.5375	0.519	0.0476	0.1413	-0.0895
fructosyllysine	Lysine Metabolism	Amino Acids Metabolism	0.1997	-0.0402	-0.7279	-0.0303	-0.2887
saccharopine	Lysine Metabolism	Amino Acids Metabolism	0.6136	0.1314	-0.2409	0.479	-0.0375
2-aminoadipate	Lysine Metabolism	Amino Acids Metabolism	0.4506	0.6008	-0.1146	-0.3274	-0.1426
pipecolate	Lysine Metabolism	Amino Acids Metabolism	0.2483	0.0763	-0.0001	0.0728	0.0282
6-oxopiperidine-2-carboxylate	Lysine Metabolism	Amino Acids Metabolism	0.1515	0.2279	0.1765	-0.0394	-0.0335
N,N,N-trimethyl-5-aminovalerate	Lysine Metabolism	Amino Acids Metabolism	0.209	0.0972	-0.2214	-0.3312	-0.0642
phenylalanine	Phenylalanine Metabolism	Amino Acids Metabolism	0.1006	0.0563	-0.1368	0.0342	-0.0074
N-acetylphenylalanine	Phenylalanine Metabolism	Amino Acids Metabolism	0.1015	0.1309	0.1392	0.1188	0.088
phenyllactate (PLA)	Phenylalanine Metabolism	Amino Acids Metabolism	-0.2639	0.2389	0.4467	0.0588	-0.3073
phenylacetate	Phenylalanine Metabolism	Amino Acids Metabolism	-0.0939	-0.0477	-0.0192	-0.2481	-0.0006
tyrosine	Tyrosine Metabolism	Amino Acids Metabolism	0.1281	0.0813	0.0084	-0.0187	0.0296
N-acetyltyrosine	Tyrosine Metabolism	Amino Acids Metabolism	0.0496	0.1379	-0.2126	0.2009	0.1708
4-hydroxyphenylpyruvate	Tyrosine Metabolism	Amino Acids Metabolism	-0.1606	-0.4167	-0.2989	-0.3649	-0.7503
3-(4-hydroxyphenyl)lactate	Tyrosine Metabolism	Amino Acids Metabolism	0.0398	0.0351	0.2097	-0.1169	-0.1231
phenol sulfate	Tyrosine Metabolism	Amino Acids Metabolism	0.1264	0.1087	0.037	0.0075	0.0464
vanillactate	Tyrosine Metabolism	Amino Acids Metabolism	0.1881	0.1427	0.1651	0.0516	0.0975
thyroxine	Tyrosine Metabolism	Amino Acids Metabolism	0.1368	0.1389	-0.0369	0.04	0.0832
tryptophan	Tryptophan Metabolism	Amino Acids Metabolism	0.1607	0.0971	-0.1218	0.073	0.0221
N-acetyltryptophan	Tryptophan Metabolism	Amino Acids Metabolism	-0.1351	-0.2672	-0.2156	-0.02	-0.2964
C-glycosyltryptophan	Tryptophan Metabolism	Amino Acids Metabolism	0.3241	0.2691	-0.0067	-0.05	0.1336
oxindolylalanine	Tryptophan Metabolism	Amino Acids Metabolism	-0.1432	-0.2206	-0.2726	-0.0061	-0.476
kynurenine	Tryptophan Metabolism	Amino Acids Metabolism	0.1325	0.1815	0.057	0.0416	0.0499
kynurenate	Tryptophan Metabolism	Amino Acids Metabolism	0.1839	0.0437	-0.0863	0.103	-0.2329
serotonin	Tryptophan Metabolism	Amino Acids Metabolism	0.199	0.3196	0.43	0.3058	0.423
indolelactate	Tryptophan Metabolism	Amino Acids Metabolism	0.0667	0.1131	0.1091	-0.0336	0.053
3-indoxyl sulfate	Tryptophan Metabolism	Amino Acids Metabolism	0.1448	0.1054	0.069	-0.0432	0.0975
leucine	Leucine, Isoleucine and Valine Metabolism	Amino Acids Metabolism	0.099	0.0231	-0.1555	-0.0233	-0.0601
N-acetylleucine	Leucine, Isoleucine and Valine Metabolism	Amino Acids Metabolism	-0.1122	-0.2847	-0.5314	0.1895	-0.2488
4-methyl-2-oxopentanoate	Leucine, Isoleucine and Valine Metabolism	Amino Acids Metabolism	0.0203	0.6842	1.2899	0.5144	0.5563
isovalerate (i5:0)	Leucine, Isoleucine and Valine Metabolism	Amino Acids Metabolism	-0.1265	-0.1622	0.1359	0.013	-0.2312
isovalerylglycine	Leucine, Isoleucine and Valine Metabolism	Amino Acids Metabolism	0.2712	-0.2031	-0.122	0.1989	-0.1891
beta-hydroxyisovalerate	Leucine, Isoleucine and Valine Metabolism	Amino Acids Metabolism	0.0147	0.1112	-0.1995	-0.2576	0.031
beta-hydroxyisovaleroylcarnitine	Leucine, Isoleucine and Valine Metabolism	Amino Acids Metabolism	-0.0195	-0.0695	0.0151	-0.1112	0.1883
3-methylglutaconate	Leucine, Isoleucine and Valine Metabolism	Amino Acids Metabolism	0.5169	0.6462	0.2541	0.0582	0.2125
isoleucine	Leucine, Isoleucine and Valine Metabolism	Amino Acids Metabolism	0.0393	0.0052	-0.1562	-0.0362	-0.026
N-acetylisoleucine	Leucine, Isoleucine and Valine Metabolism	Amino Acids Metabolism	-0.4288	-0.4237	-0.547	0.1016	-0.3601
3-methyl-2-oxovalerate	Leucine, Isoleucine and Valine Metabolism	Amino Acids Metabolism	0.0247	0.8148	1.4667	0.5909	0.6827
2-methylbutyrylcarnitine (C5)	Leucine, Isoleucine and Valine Metabolism	Amino Acids Metabolism	0.5852	0.9681	-0.0541	0.129	-0.2694
2-methylbutyrylglycine	Leucine, Isoleucine and Valine Metabolism	Amino Acids Metabolism	0.2229	0.0662	0.0756	-0.0196	0.0786
tiglylcarnitine (C5:1-DC)	Leucine, Isoleucine and Valine Metabolism	Amino Acids Metabolism	-0.1993	0.1529	-0.0286	0.0635	-0.2991
3-hydroxy-2-ethylpropionate	Leucine, Isoleucine and Valine Metabolism	Amino Acids Metabolism	0.7162	0.6568	-0.0946	0.0867	0.9436
ethylmalonate	Leucine, Isoleucine and Valine Metabolism	Amino Acids Metabolism	0.4359	0.8549	0.58	-0.077	-0.1811
methylsuccinate	Leucine, Isoleucine and Valine Metabolism	Amino Acids Metabolism	0.2471	0.3184	-0.1104	-0.1635	0.0242
valine	Leucine, Isoleucine and Valine Metabolism	Amino Acids Metabolism	0.2047	0.0878	-0.2147	0.0199	-0.0518
3-methyl-2-oxobutyrate	Leucine, Isoleucine and Valine Metabolism	Amino Acids Metabolism	0.0273	0.7581	1.4176	0.6445	0.7065
alpha-hydroxyisovalerate	Leucine, Isoleucine and Valine Metabolism	Amino Acids Metabolism	0.2785	0.2769	0.1679	0.0938	0.2287
isobutyrylcarnitine (C4)	Leucine, Isoleucine and Valine Metabolism	Amino Acids Metabolism	0.487	0.3968	-0.0859	0.1278	0.2031
isobutyrylglycine	Leucine, Isoleucine and Valine Metabolism	Amino Acids Metabolism	0.8018	0.3436	-0.1101	-0.1306	0.2982
3-hydroxyisobutyrate	Leucine, Isoleucine and Valine Metabolism	Amino Acids Metabolism	0.1346	-0.02	0.0941	-0.1171	0.0476
methionine	Methionine, Cysteine, SAM and Taurine Metabolism	Amino Acids Metabolism	0.1382	0.0633	-0.1383	0.0066	-0.0079
N-acetylmethionine	Methionine, Cysteine, SAM and Taurine Metabolism	Amino Acids Metabolism	-0.0849	0.0016	0.7178	0.326	0.1023
N-formylmethionine	Methionine, Cysteine, SAM and Taurine Metabolism	Amino Acids Metabolism	0	0	0	0	0
S-methylmethionine	Methionine, Cysteine, SAM and Taurine Metabolism	Amino Acids Metabolism	0.2341	0.0569	-0.0598	-0.0678	0.0059
methionine sulfone	Methionine, Cysteine, SAM and Taurine Metabolism	Amino Acids Metabolism	0.0542	0.1213	0.0304	-0.0382	0.0441
methionine sulfoxide	Methionine, Cysteine, SAM and Taurine Metabolism	Amino Acids Metabolism	0.0982	0.0807	-0.0282	-0.0371	-0.0307
S-adenosylhomocysteine (SAH)	Methionine, Cysteine, SAM and Taurine Metabolism	Amino Acids Metabolism	0	0	0	0	0
2,3-dihydroxy-5-methylthio-4-pentenoate (DMTPA)*	Methionine, Cysteine, SAM and Taurine Metabolism	Amino Acids Metabolism	0.7238	0.8676	0.0612	0.3394	0.1136
cystathionine	Methionine, Cysteine, SAM and Taurine Metabolism	Amino Acids Metabolism	0.1469	-0.0301	-0.3226	-0.3302	-0.0938
cysteine	Methionine, Cysteine, SAM and Taurine Metabolism	Amino Acids Metabolism	0.0633	0.9684	1.3349	0.7142	0.9832
S-methylcysteine	Methionine, Cysteine, SAM and Taurine Metabolism	Amino Acids Metabolism	0.0407	0.0079	-0.1072	0.0222	-0.2301
S-methylcysteine sulfoxide	Methionine, Cysteine, SAM and Taurine Metabolism	Amino Acids Metabolism	0.0903	0.0719	0.14	-0.0134	0.0479
S-carboxyethylcysteine	Methionine, Cysteine, SAM and Taurine Metabolism	Amino Acids Metabolism	-0.0249	0.2858	0.601	0.2345	0.0782
cysteine s-sulfate	Methionine, Cysteine, SAM and Taurine Metabolism	Amino Acids Metabolism	0.135	0.0431	-0.112	-0.0657	-0.0332
cystine	Methionine, Cysteine, SAM and Taurine Metabolism	Amino Acids Metabolism	0.0567	-0.0919	-0.5013	-0.1909	-0.5677
hypotaurine	Methionine, Cysteine, SAM and Taurine Metabolism	Amino Acids Metabolism	0.2069	-0.0882	-0.0291	0.1464	-0.3392
taurine	Methionine, Cysteine, SAM and Taurine Metabolism	Amino Acids Metabolism	0.1729	-0.4331	-0.2225	-0.1268	-0.8009
N-acetyltaurine	Methionine, Cysteine, SAM and Taurine Metabolism	Amino Acids Metabolism	0.0486	0.0003	0.008	-0.0951	-0.039
arginine	Urea cycle; Arginine and Proline Metabolism	Amino Acids Metabolism	0.0571	0.0981	0.005	0.0454	0.0592
argininosuccinate	Urea cycle; Arginine and Proline Metabolism	Amino Acids Metabolism	0.6077	0.1436	0.5174	-0.1585	0.1189
urea	Urea cycle; Arginine and Proline Metabolism	Amino Acids Metabolism	0.0083	0.0003	-0.0851	-0.0921	-0.0633
ornithine	Urea cycle; Arginine and Proline Metabolism	Amino Acids Metabolism	0.081	-0.1225	-0.213	-0.1605	-0.1337
3-amino-2-piperidone	Urea cycle; Arginine and Proline Metabolism	Amino Acids Metabolism	-0.2583	-0.3605	-0.5617	-0.5115	-0.4365
2-oxoarginine*	Urea cycle; Arginine and Proline Metabolism	Amino Acids Metabolism	0.6557	-0.3304	-0.7452	0.1965	-0.6179
citrulline	Urea cycle; Arginine and Proline Metabolism	Amino Acids Metabolism	0.6566	0.2044	-0.6253	-0.3115	-0.6291
homoarginine	Urea cycle; Arginine and Proline Metabolism	Amino Acids Metabolism	0.736	0.6895	-0.1924	0.1035	-0.0141
homocitrulline	Urea cycle; Arginine and Proline Metabolism	Amino Acids Metabolism	0.2155	0.1533	0.0386	-0.0004	0.1011
proline	Urea cycle; Arginine and Proline Metabolism	Amino Acids Metabolism	0.057	0.1199	0.0369	0.083	0.2006
dimethylarginine (SDMA + ADMA)	Urea cycle; Arginine and Proline Metabolism	Amino Acids Metabolism	0.1638	0.4827	0.2458	0.2857	0.3011
N-acetylarginine	Urea cycle; Arginine and Proline Metabolism	Amino Acids Metabolism	-0.0969	0.2606	0.2097	0.148	0.041
carboxymethylarginine	Urea cycle; Arginine and Proline Metabolism	Amino Acids Metabolism	-0.0193	-0.181	-0.3914	-0.3258	-0.226
N-acetylproline	Urea cycle; Arginine and Proline Metabolism	Amino Acids Metabolism	-0.099	0.3934	0.0778	0.1575	0.1013
N-delta-acetylornithine	Urea cycle; Arginine and Proline Metabolism	Amino Acids Metabolism	0.3099	0.2112	-0.1666	-0.1116	0.0013
N-alpha-acetylornithine	Urea cycle; Arginine and Proline Metabolism	Amino Acids Metabolism	-0.2011	-0.2074	-0.243	-0.2616	-0.4606
trans-4-hydroxyproline	Urea cycle; Arginine and Proline Metabolism	Amino Acids Metabolism	0.0556	0.0753	-0.0401	-0.0034	0.0436
pro-hydroxy-pro	Urea cycle; Arginine and Proline Metabolism	Amino Acids Metabolism	2.1603	2.1417	1.0612	0.8603	1.1283
N,N,N-trimethyl-alanylproline betaine (TMAP)	Urea cycle; Arginine and Proline Metabolism	Amino Acids Metabolism	0.4807	2.0122	-0.9968	-1.0198	-0.0736
histidine	Histidine Metabolism	Amino Acids Metabolism	0.0906	0.043	0.0195	-0.0045	0.0094
1-methylhistidine	Histidine Metabolism	Amino Acids Metabolism	3.7193	6.5714	-0.6501	1.3436	7.4517
3-methylhistidine	Histidine Metabolism	Amino Acids Metabolism	0.0573	0.1333	0.0578	-0.1344	-0.011
N-acetylhistidine	Histidine Metabolism	Amino Acids Metabolism	0.09	0.1903	0.1981	0.2313	-0.0079
hydantoin-5-propionate	Histidine Metabolism	Amino Acids Metabolism	0.1114	0.1245	-0.2489	-0.2795	-0.0621
imidazole propionate	Histidine Metabolism	Amino Acids Metabolism	0.0707	0.0239	-0.1	0.0324	-0.0218
formiminoglutamate	Histidine Metabolism	Amino Acids Metabolism	0.6259	0.4225	0.7062	0.4677	0.36
imidazole lactate	Histidine Metabolism	Amino Acids Metabolism	0.3003	0.424	0.1376	0.1217	-0.0274
carnosine	Histidine Metabolism	Amino Acids Metabolism	0.8079	0.6718	-0.3483	-0.1724	0.2873
anserine	Histidine Metabolism	Amino Acids Metabolism	0.1334	0.0421	-0.042	0.0593	0.1733
1-methyl-4-imidazoleacetate	Histidine Metabolism	Amino Acids Metabolism	0.6104	0.4281	-0.4159	-0.2133	-0.3485
1-methyl-5-imidazoleacetate	Histidine Metabolism	Amino Acids Metabolism	0.5854	0.4434	-0.224	-0.4618	-0.5601
1-methyl-5-imidazolelactate	Histidine Metabolism	Amino Acids Metabolism	0.0532	0.0808	-0.1228	-0.0727	-0.1979
1-ribosyl-imidazoleacetate*	Histidine Metabolism	Amino Acids Metabolism	0.1055	0.1699	-0.0834	0.0034	-0.2981
4-imidazoleacetate	Histidine Metabolism	Amino Acids Metabolism	0.0406	-0.0377	0.0174	0.0067	-0.0225
putrescine	Polyamine Metabolism	Amino Acids Metabolism	0.1049	0	0.3678	0.7513	0
N-acetylputrescine	Polyamine Metabolism	Amino Acids Metabolism	0	0	1.081	0.1677	0.9629
N-acetyl-isoputreanine	Polyamine Metabolism	Amino Acids Metabolism	-0.3037	0.0968	-0.7855	-1.0254	-0.3987
spermidine	Polyamine Metabolism	Amino Acids Metabolism	0.0774	0.0384	0.1363	0.9601	0.0124
(N(1) + N(8))-acetylspermidine	Polyamine Metabolism	Amino Acids Metabolism	0	0	0	0.272	0
5-methylthioadenosine (MTA)	Polyamine Metabolism	Amino Acids Metabolism	0	0.1452	0.9763	0.1372	0.0535
4-acetamidobutanoate	Polyamine Metabolism	Amino Acids Metabolism	0.9858	0.7941	0.3761	-0.065	0.2838
cysteine-glutathione disulfide	Glutathione Metabolism	Amino Acids Metabolism	0.0896	0.5064	1.0848	0.5741	0.5248
cysteinylglycine	Glutathione Metabolism	Amino Acids Metabolism	0	0.4438	0.2272	0.3251	0
cysteinylglycine disulfide*	Glutathione Metabolism	Amino Acids Metabolism	0.2651	0.5274	-0.2332	0.0631	0.4706
5-oxoproline	Glutathione Metabolism	Amino Acids Metabolism	0.4982	0.4939	-0.0278	-0.194	0.1393
2-hydroxybutyrate/2-hydroxyisobutyrate	Glutathione Metabolism	Amino Acids Metabolism	0.3972	0.0729	0.1292	-0.2042	-0.1549
4-hydroxybutyrate (GHB)	Fatty Acid, Monohydroxy	Amino Acids Metabolism	0	0	0	1.9587	0.0341
2-hydroxypalmitate	Fatty Acid, Monohydroxy	Amino Acids Metabolism	0.1208	-0.1097	-0.4346	-0.1793	-0.3313

## Sheet: Fig 1c cell medium
	blank1	blank2	blank3			TH17	TH17	TH17	iTreg	iTreg	iTreg		minus blank	TH17	iTreg
				mean										mean	mean
2-hydroxyglutarate	2.21085	1.70521	3.66534	2.52713		2.40039	1.69456	2.36233	1.4864	0.703858	1.09513		Lactate	7198.92	14948.6
GABA	0.806039	0.157404	0.411836	0.458426		0.202442	0.141213	0.243181	442.641	426.693	434.667		Glutamate	277.6	459.733
Lactate	2.85	2.25	2.69	2.59667		7286.52	6457.52	7860.5	18123	18607	8123.63		GABA	1.19561	434.209
Alanine	30.8598	32.7925	30.8877	31.5133		62.1787	71.1715	78.1652	25.3562	19.0042	22.1802		Urea	-14.255	382.087
Asparagine	53.2677	55.6816	68.9002	59.2832		56.8284	56.3441	64.3387	71.9811	74.5386	73.2598		Ornithine	0.558406	44.7541
Aspartate	288.861	331.283	381.031	333.725		318.47	335.241	342.329	360.758	335.881	348.319		Glycine	42.7794	20.6283
Citrate	14.4626	12.8022	27.4283	18.231		15.9062	14.2343	15.633	16.263	13.0918	14.6774		Isoleucine	-1.85729	14.7367
Fumarate	2.34903	0.472211	1.81208	1.54444		2.16902	0.621339	0.937983	2.27332	0.563087	1.4182		Aspartate	-1.71169	14.5945
Glutamate	53.3	53.1	54.1	53.5		365.2	314.8	313.3	548.5	488.9	502.3		Asparagine	-0.112766	13.9767
Glutamine	227.21	220.17	232.93	226.77		148.36	140.57	149.76	135.08	136.71	142.99		Tryptophan	3.30092	8.07846
Glycerol_P(1)	15.0614	1.33793	33.7294	16.7096		3.81748	2.37238	5.31523	5.90188	2.53389	4.21788		Succinate	2.63572	2.28657
Glycerol_P(2)	14.4396	1.10183	31.9997	15.847		2.77635	1.27092	8.2334	2.2296	1.68926	1.95943		PEP	-0.468854	0.415462
Glycine	105.246	123.037	107.695	111.993		137.805	164.796	161.715	137.492	127.75	132.621		Malate	-1.59603	0.0625989
Hydroxyproline	210.699	191.455	185.862	196.005		150.241	182.843	176.758	49.2698	98.5401	73.9049		Fumarate	-0.301658	-0.126239
Isoleucine	280.901	322.538	352.862	318.767		298.535	315.678	336.516	300.719	366.288	333.503		Leucine	-7.78607	-0.41295
Leucine	244.391	280.913	332.187	285.831		250.334	278.642	305.157	257.759	313.076	285.418		Phenylalanine	-0.318009	-1.1268
Lysine	99.1658	160.237	176.801	145.401		123.287	153.471	148.688	113.71	133.381	123.545		2-hydroxyglutarate	-0.37471	-1.43201
Malate	4.14534	1.61339	5.74512	3.83462		3.08001	1.86402	1.77174	5.04938	2.74505	3.89722		Citrate	-2.9732	-3.55368
Methionine	52.7073	56.8927	58.9475	56.1825		53.464	56.9937	61.1426	38.6755	45.7508	42.2132		Tyrosine	-1.57289	-4.49252
Ornithine	134.447	209.675	168.276	170.8		123.967	235.6	154.507	185.144	245.963	215.554		Serine	-7.78175	-8.20426
Phenylalanine	82.0432	88.3954	103.845	91.4277		87.6285	89.3316	96.369	78.648	101.954	90.3009		Alanine	38.9918	-9.33313
PEP	1.25512	0.275457	2.42984	1.32014		0.375964	0.197699	1.98019	0.655764	2.81543	1.7356		Proline	9.56025	-9.66774
Proline	200.727	204.1	245.455	216.761		190.296	231.59	257.077	208.096	206.09	207.093		Glycerol_P(1)	-12.8746	-12.4917
Pyruvate	1617.74	2704.35	2394.79	2238.96		1585.3	2039.77	1487.92	954.705	1364.01	1159.36		Glycerol_P(2)	-11.7535	-13.8876
Serine	252.693	280.966	295.647	276.435		246.509	276.884	282.567	272.251	264.211	268.231		Methionine	1.01759	-13.9694
Succinate	13.196	10.5198	12.4375	12.0511		15.2121	13.0764	15.772	16.569	12.1064	14.3377		Valine	1.79815	-15.6166
Threonine	221.085	237.417	307.642	255.381		181.62	231.308	238.664	177.056	213.269	195.163		Lysine	-3.58624	-21.8561
Tryptophan	19.5637	51.8121	42.5015	37.9591		44.277	34.4278	45.0753	34.8867	57.1885	46.0376		Threonine	-38.1842	-60.2187
Tyrosine	99.0583	111.94	152.297	121.099		109.396	121.199	127.983	104.922	128.29	116.606		Glutamine	-80.54	-88.51
Urea	1525.58	1467.21	2034.47	1675.75		1660.49	1462.91	1861.1	2090.4	2025.28	2057.84		Hydroxyproline	-26.0581	-122.1
Valine	138.823	168.107	182.691	163.207		145.701	170.473	178.842	137.798	157.383	147.59		Pyruvate	-534.634	-1079.61

## Sheet: Fig 1c cell pellet
	TH17			ITREG					TH17	ITREG
	7	8	9	10	11	12			mean7-9	mean10-12
2HG	0.0309329	0.02592	0.027598	0.0582435	0.0574468	0.0608319		GABA	0.54871	78.6742
3PG	0.0883576	0.167697	0.108817	0.208364	0.295662	0.112277		Glutamate	49.0023	77.0446
GABA	0.481322	0.566739	0.598069	76.2174	77.8657	81.9394		Aspartate	60.406	40.9744
Lactate	3.42879	4.79104	5.16635	21.1105	22.2454	18.5059		Glutamine	38.6338	37.4951
N-acetyl-Asp	0.0265139	0.01728	0.119591	0.307858	0.180547	0.102946		Glycine	25.99	33.552
N-acetyl-Glu	0.207692	0.22896	0.211584	0.520031	0.344681	0.444541		Proline	5.73502	30.7835
Ketoglutarate	0.381616	0.367019	0.478612	0.817049	0.900578	0.0100919		Lactate	4.46206	20.6206
Alanine	4.0875	4.76406	5.0421	2.89619	2.96421	3.05916		Cysteine	5.01203	5.59145
Asparagine	2.34009	2.57461	2.56292	1.7965	2.22617	2.28475		Serine	2.8254	4.45139
Aspartate	55.4803	63.3353	62.4025	37.9516	40.7098	44.2618		Malate	0.676115	4.15975
Beta-alanine	0.874959	0.95904	1.06252	0.83621	0.800152	0.940555		Threonine	3.29117	3.34689
cis-aconitate	0.39329	0.50544	0.340375	0.316179	0.0656535	0.313518		Glycerol_P(1)	15.0328	3.27125
Citrate	0.354604	0.429021	0.313767	2.23059	1.85068	1.78623		Alanine	4.63122	2.97318
Cysteine	4.10966	6.0048	4.92164	4.38906	5.47386	6.91144		DHAP	2.12031	2.8029
DHAP	2.25312	1.9867	2.1211	1.87164	3.74511	2.79196		Hydroxyproline	1.31594	2.74844
Fumarate	0.265471	0.39121	0.371888	0.199354	0.19428	0.512522		Ornithine	2.06182	2.5528
Glutamate	40.907	51.3158	54.7841	73.4432	78.3725	79.3182		Succinate	0.657887	2.24019
Glutamine	46.0339	36.0638	33.8037	35.8996	42.124	34.4616		Leucine	2.02339	2.15699
Glycerol_P(1)	13.1078	16.3514	15.6393	2.98577	3.50177	3.3262		Asparagine	2.49254	2.10247
Glycerol_P(2)	7.75338	10.0544	9.57279	1.78143	2.33868	2.09116		Glycerol_P(2)	9.12687	2.07042
Glycine	23.1317	26.8469	27.9915	31.9823	32.6814	35.9923		Citrate	0.365797	1.95583
Hydroxyproline	1.15777	1.30896	1.48109	2.62512	2.83131	2.78891		Lysine	1.54717	1.35827
Isoleucine	0.830769	0.93312	0.981261	1.30354	1.36778	1.29151		Valine	1.36434	1.33317
Leucine	1.82946	2.13408	2.10664	2.17997	2.16657	2.12444		Isoleucine	0.91505	1.32094
Lysine	1.60409	1.53792	1.49949	1.46441	1.30486	1.30555		Phenylalanine	1.19338	1.12118
Malate	0.606854	0.757112	0.664379	3.85484	4.3969	4.22752		Putrescine	0.283037	1.01528
Methionine	0.836661	0.97344	1.01193	0.845917	0.869909	0.845407		Tyrosine	0.881181	0.960792
Ornithine	1.94481	1.95965	2.28099	2.43928	2.44333	2.7758		Beta-alanine	0.965507	0.858972
Phenylalanine	0.954501	1.32624	1.2994	1.10247	1.10995	1.15113		Methionine	0.940675	0.853744
PEP	0.0416328	0.0180336	0.0347913	0.020796	0.0245515	0.0907981		Ketoglutarate	0.409082	0.575907
Proline	5.17173	5.74049	6.29284	30.284	29.9814	32.085		Pyruvate	0.190991	0.455794
Putrescine	0.265139	0.216	0.367973	1.07334	1.14894	0.82357		N-acetyl-Glu	0.216079	0.436417
Pyruvate	0.15898	0.207831	0.206162	0.362016	0.515001	0.490364		Tryptophan	0.295863	0.302516
Serine	2.50984	2.96442	3.00194	4.57421	4.43796	4.34201		Fumarate	0.342856	0.302052
Succinate	0.755808	0.36066	0.857191	2.19969	2.08849	2.4324		Urea	0.168933	0.292407
Threonine	2.65139	3.5424	3.67973	3.07858	3.40578	3.55633		cis-aconitate	0.413035	0.231783
Tryptophan	0.278396	0.25272	0.356474	0.33282	0.289286	0.285442		3PG	0.121624	0.205434
Tyrosine	0.848445	0.78624	1.00886	0.945763	0.960182	0.97643		N-acetyl-Asp	0.0544617	0.197117
Urea	0.114894	0.19872	0.193186	0.407704	0.188754	0.280763		2HG	0.0281503	0.0588407
Valine	1.17545	1.39968	1.51789	1.28968	1.29666	1.41317		PEP	0.0314859	0.0453818

## Sheet: Fig 1f
Gene	TH0		TH1		TH17		iTreg
Log2	mean	SEM	mean	SEM	mean	SEM	mean	SEM
GAD1	2.0434	1.09423	2.56171	1.83478	4.76685	2.32139	2.56246	2.1186
GAD2	2.01953	1.54827	2.82341	2.04376	7.98704	2.93536	2.77159	2.00689
ABAT	0.209561	-0.174301	1.13165	-0.10575	5.47763	0.63496	0.913893	-0.798521
Aldh5a1	3.41674	0.175004	5.63524	-0.186419	5.51792	-0.396163	3.41214	-0.389084
Akr7a5	4.43598	0.149576	4.66564	0.0735314	4.71405	-0.243128	5.57105	-0.199249
Glyr1	5.40331	0.114454	5.22506	-0.401187	5.45172	-0.60686	5.26201	-0.499189
Slc52a2	2.00366	0.0446197	3.08019	-0.755315	3.29852	-0.677322	3.24084	-0.375171
Slc6a1	-0.0142458	-0.460222	-0.599859	-1.11793	-0.601973	-0.710857	0.122969	-0.348577
Slc6a11	0	0	0	0	0	0	0	0
Slc6a12	0.389834	-0.265712	-0.567431	-0.786987	-0.291273	-0.757483	1.15906	0.560185
Slc6a13	2.34354	-0.254348	5.52499	-0.309317	4.84701	0.21922	0.157408	-0.222798
Slc32a1	3.72807	1.03704	5.1731	1.38748	6.17872	1.41426	4.2338	0.709884
Gabra1	2.22971	-0.205742	3.18231	-0.303548	3.64915	0.0420752	4.34539	-0.0149509
Gabra2	2.28423	-0.320309	1.79977	-0.302771	1.98667	0.038163	3.53237	0.16451
Gabra3	-0.0795386	-0.594348	-0.0015619	-0.61173	1.04444	-0.0547954	1.06328	-0.377441
Gabra4	2.22657	-0.348644	-0.139129	-0.645411	-0.092508	-0.203287	2.41614	0.190987
Gabra5	0	0	0	0	0	0	0	0
Gabra6	-1.44249	-2.05552	-0.804931	-1.21753	-1.68403	-1.80134	-1.14388	-1.46597
Gabarap	4.28591	-0.271638	5.38259	-0.453124	4.85771	-0.213447	5.11501	-0.709342
Gabarapl1	3.54379	-0.409939	5.3601	0.602754	6.52907	0.621768	5.30597	0.494238
Gabarapl2	4.31915	-0.196619	5.57123	0.00838071	4.45499	0.345585	5.42142	-0.022137
jakmip1 (gababrbp)	0.00669276	-0.607145	-0.289976	-0.891739	-0.446396	-0.564761	-0.616059	-1.00074
Gabrb1	1.99857	-1.60871	1.04906	-0.586952	2.96509	-0.853965	2.88907	-1.05695
Gabrb2	1.04968	-0.452718	1.19416	-0.809668	2.01682	-0.101385	1.02237	-0.370794
Gabrb3	3.22744	-0.378118	4.36215	0.0972156	5.51554	0.443207	3.01014	-0.224637
Gabrd	1.35454	-0.0747704	3.3488	-0.0130626	3.41695	0.299259	1.45573	-0.0160536
Gabre	1.29723	-0.780887	1.54286	-0.727717	1.20033	-0.226411	1.16939	-0.585394
Gabrg1	2.28388	-0.809405	3.42229	-0.359974	3.27474	-0.941904	1.58993	-0.451478
Gabrg2	-0.852602	-0.177348	-0.337497	-0.25989	-1.30155	0.445511	-1.1417	-0.207819
Gabrg3	2.23185	-0.33184	2.63341	0.0481655	1.438	0.32377	1.33163	-0.115314
Gabrp	0.0351455	-0.824343	-0.0595632	-0.861066	-0.0481139	-1.07655	0.101781	-0.65351
Gabrq	-0.0836145	-0.716382	-0.424074	-0.885789	-1.10243	-1.3114	-0.446615	-1.22185
Gabrr1	-0.0013258	-0.809405	-0.191653	-0.359974	-0.487581	-0.941904	0.174002	-0.451478
Gabrr2	3.54419	-0.177348	3.36993	-0.25989	5.59838	0.445511	3.39414	-0.207819
Gabrr3	0	0	0	0	0	0	0	0
Gabbr1	-0.069943	-0.719262	-0.308636	-1.17373	-0.164119	-1.07613	-0.414246	-1.32358
Gabbr2	-0.690796	-0.926795	-1.21091	-1.50654	-0.529663	-0.649074	-0.894388	-0.959437
DBI	4.22152	-0.520713	7.07482	0.222352	8.19703	0.163191	6.02288	0.197087
*T nai value set to 1, *all data transformed to log

## Sheet: Fig 1k cell pellet
	mTh17_1	mTh17_2	mTh17_3rpt	mTh17-viga_4	mTh17-viga_5	mTh17-viga_6rpt			Ctrl	ctrl+vig
									mean	mean
2HG	0.193884	0.206644	0.278882	0.191724	0.089623	0.22467		Glutamate	55.0238	55.0002
3PG	0.820305	0.8175	0.843447	0.852174	0.703683	0.866817		Lactate	46.1064	51.1069
GABA	0.723774	0.723167	0.923345	26.217	25.7308	27.4562		Glycine	29.8613	32.31
Lactate	37.5894	46.1676	54.5621	48.3209	48.617	56.3828		Glutamine	35.8062	29.3701
N-acetyl-Asp	0.331832	0.3475	0.048474	0.428261	0.388992	0.0461331		GABA	0.790095	26.468
Ketoglutarate	0.757117	0.898152	1.30263	0.831257	0.825217	1.09666		Aspartate	18.9375	22.2993
Alanine	8.73554	8.90373	10.4384	6.13396	6.02623	5.82448		Glycerol_P(1)	11.6657	11.1032
Asparagine	3.66823	3.90301	3.80897	5.16368	4.76034	5.25969		Proline	9.90691	9.56221
Aspartate	16.666	18.2811	21.8656	22.0277	20.6394	24.2307		Glycerol_P(2)	7.58938	7.17347
Beta-alanine	1.32939	1.36875	1.66872	1.09891	1.05552	1.01978		Alanine	9.35924	5.99489
cis-aconitate	0.0573414	0.0762032	0.0751885	0.0793853	0.081181	0.0599621		Serine	3.95693	5.0836
Citrate	3.37229	3.40628	3.97949	3.92296	3.68775	4.71068		Asparagine	3.7934	5.06124
Cysteine	1.41802	1.63125	1.97228	1.75761	1.85536	1.96491		Threonine	3.81997	5.03251
DHAP	0.927481	1.9	2.77513	2.72826	2.84096	3.13219		Citrate	3.58602	4.10713
Fumarate	0.526682	0.768243	0.811112	0.750976	0.658222	0.883889		Lysine	3.64383	3.97659
Glutamate	47.9858	54.6009	62.4848	52.6101	50.0826	62.308		Malate	3.09058	3.14626
Glutamine	61.4523	52.6019	53.3645	28.6719	25.7392	33.6992		Succinate	4.11313	3.10503
Glycerol_P(1)	11.7635	9.61125	13.6224	10.1413	8.74577	14.4227		DHAP	1.86754	2.90047
Glycerol_P(2)	7.96088	6.18375	8.62352	6.53478	5.62181	9.3638		Ornithine	2.38321	1.97834
Glycine	27.6441	28.6562	33.2834	31.6739	31.5728	33.6832		Cysteine	1.67385	1.85929
Hydroxyproline	1.06454	1.29375	1.76566	1.71522	1.64666	2.17675		Hydroxyproline	1.37465	1.84621
Isoleucine	1.04427	1.095	1.34596	1.3029	1.25293	1.32086		Pyruvate	1.42392	1.6709
Leucine	1.25725	1.3475	1.61903	1.57391	1.52537	1.59038		Leucine	1.40793	1.56322
Lysine	3.7295	3.45375	3.74825	4.15435	4.01558	3.75985		Valine	1.32607	1.41652
Malate	2.5405	3.14953	3.58173	2.93535	2.81022	3.6932		Isoleucine	1.16175	1.29223
Methionine	0.460992	0.521667	0.59219	0.607246	0.568919	0.632104		Beta-alanine	1.45562	1.05807
Ornithine	2.27826	2.31753	2.55383	2.10402	1.97639	1.8546		Ketoglutarate	0.985965	0.917713
Phenylalanine	0.614714	0.6875	0.783461	0.753261	0.730453	0.792761		3PG	0.827084	0.807558
PEP	0.344198	0.41375	0.362949	0.4	0.333266	0.445549		Tyrosine	0.814624	0.801857
Proline	8.63088	9.38304	11.7068	9.79844	9.3197	9.56849		Fumarate	0.702012	0.764362
Putrescine	0.263817	0.2125	0.358707	0.358696	0.133306	0.191817		Phenylalanine	0.695225	0.758825
Pyruvate	1.2486	1.34828	1.67488	1.67678	1.60274	1.73319		Methionine	0.52495	0.602757
Serine	3.50124	3.72969	4.63987	5.01495	4.86377	5.37208		Tryptophan	0.341249	0.398705
Succinate	3.90824	3.79899	4.63217	2.98147	2.91033	3.42331		PEP	0.373632	0.392938
Threonine	3.20496	3.25	5.00494	4.71739	4.3707	6.00944		Urea	0.348405	0.371867
Tryptophan	0.295763	0.34625	0.381732	0.318478	0.372602	0.505036		N-acetyl-Asp	0.242602	0.287795
Tyrosine	0.768779	0.8575	0.817594	0.935507	0.784541	0.685522		Putrescine	0.278341	0.22794
Urea	0.290611	0.345	0.409605	0.3	0.351841	0.463759		2HG	0.22647	0.168672
Valine	1.16863	1.2875	1.52208	1.41087	1.39644	1.44227		cis-aconitate	0.0695777	0.0735095

## Sheet: Fig 1k cell medium
	1_blank	2_blank	3_blank			4_6h	5_6h	6_6h	7_Vig6h	8_Vig6h	9_Vig6h		minus blank	T6 Th17	T6 +vig
				mean										mean	mean
2HG	0.341638	0.410227	0.342017	0.364627		10.544	10.2146	11.4579	9.13441	10.3092	7.5957		2HG	10.3742	8.64846
GABA	0.199557	0.509194	0.0754717	0.261407		0.126183	0.574713	0.397351	167.491	178.102	203.392		GABA	0.104675	182.734
Lactate	46.8958	76.3791	46.7925	56.6891		1376.03	1595.4	1658.94	884.603	974.152	900		Lactate	1486.77	862.896
Ketoglutarate	54.1463	33.4371	54.1887	47.2574		50.0946	38.3908	32.5828	30.9798	32.5687	33.9785		Ketoglutarate	-6.90129	-14.7484
Alanine	6.81818	6.78925	6.41509	6.67418		45.2681	33.3333	37.7483	13.0638	13.5703	11.828		Alanine	32.1091	6.14649
Asparagine	285.632	260.877	271.094	272.534		278.864	261.839	257.285	311.011	247.27	273.226		Asparagine	-6.53834	4.63442
Aspartate	173.259	154.229	153.962	160.484		172.829	145.9	153.907	150.42	156.834	160		Aspartate	-2.93819	-4.73244
Beta-alanine	0	0	0	0		0	0	0	0	0	0		Beta-alanine	0	0
cis-aconitate	0	0	0	0		0	0	0	0	0	0		cis-aconitate	0	0
Citrate	8.03215	9.92928	6.45283	8.13809		11.4065	11.2666	14.8552	11.6702	12.1222	12.7735		Citrate	4.37134	4.05054
Cysteine	13.969	20.5375	12.6792	15.7286		48.2019	52.2989	67.351	43.4837	42.6494	38.0645		Cysteine	40.222	25.6706
DHAP	0	0	0	0		0	0	0	0	0	0		DHAP	0	0
Fumarate	0.199557	0.339463	0.301887	0.280302		0.711322	0.698915	0.92156	0.876089	1.07894	0.58751		Fumarate	0.496964	0.56721
Glutamate	135.809	130.693	127.673	131.392		214.617	199.639	213.413	165.587	177.446	175.995		Glutamate	77.8313	41.6175
Glutamine	20625.2	22603.6	22804.3	22011		12309.4	15076.5	13690.9	18248.8	18951.9	22354.7		Glutamine	-8318.79	-2159.22
Glycerol_P(1)	0	0	0	0		0	0	0	0	0	0		Glycerol_P(1)	0	0
Glycerol_P(2)	0	0	0	0		0	0	0	0	0	0		Glycerol_P(2)	0	0
Glycine	125.887	100.141	113.396	113.142		182.177	143.966	148.51	128.771	127.464	120.968		Glycine	45.0758	12.5927
Hydroxyproline	0	0	0	0		0	0	0	0	0	0		Hydroxyproline	0	0
Isoleucine	336.031	378.501	345.283	353.272		317.56	359.962	351.656	333.437	348.304	345.161		Isoleucine	-10.2123	-10.9709
Leucine	338.747	332.249	343.774	338.257		296.372	360.92	318.874	301.866	313.086	320.968		Leucine	-12.8679	-26.2834
Lysine	222.339	200.283	237.358	219.994		226.814	203.736	209.106	245.412	223.91	223.118		Lysine	-6.77505	10.8198
Malate	1.13082	1.18812	1.09434	1.13776		3.53529	3.80718	3.44347	3.82854	2.5676	3.71765		Malate	2.45755	2.2335
Methionine	86.5854	85.5728	84.8428	85.667		78.1809	86.8774	81.7881	84.1369	87.0759	90.5018		Methionine	-3.38488	1.5712
Ornithine	94.4794	100.524	95.7205	96.908		74.2468	75.3895	104.04	70.2056	90.8045	148.433		Ornithine	-12.3491	6.23947
Phenylalanine	100.194	103.112	106.604	103.303		102.997	114.08	118.212	113.375	102.989	104.57		Phenylalanine	8.4599	3.67462
PEP	0	0	0	0		0	0	0	0	0	0		PEP	0	0
Proline	140.909	98.4441	140.126	126.493		147.896	124.955	104.554	100.963	105.297	108.426		Proline	-0.691334	-21.5978
Putrescine	4.72284	4.75248	4.22642	4.56724		4.85804	3.56322	2.18543	5.03888	8.52989	4.30108		Putrescine	-1.03168	1.38937
Pyruvate	706.962	945.827	721.396	791.395		533.028	809.483	815.563	617.356	741.519	735.054		Pyruvate	-72.0373	-93.4192
Serine	229.947	204.314	216.179	216.814		243.967	217.241	203.022	214.269	212.641	225.538		Serine	4.5964	0.669152
Succinate	8.38137	7.46818	7.69811	7.84922		19.917	18.5213	19.0456	16.0199	16.1841	14.1002		Succinate	11.3121	7.58552
Threonine	185.421	148.939	171.509	168.623		177.918	157.184	148.51	147.434	151.212	152.151		Threonine	-7.41936	-18.3579
Tryptophan	26.7738	35.1344	26.7925	29.5669		23.5016	33.5632	35.6623	33.3126	37.3183	36.0215		Tryptophan	1.34213	5.9839
Tyrosine	117.251	143.253	125.384	128.629		110.2	145.287	147.02	143.826	141.906	149.104		Tyrosine	5.53988	16.3162
Urea	16.5632	28.0057	16.1509	20.2399		24.2271	24.7126	27.8146	22.0218	24.8142	22.7957		Urea	5.34485	2.97063
Valine	162.472	150.636	162.453	158.521		165.457	162.644	154.967	149.3	150.242	148.925		Valine	2.50212	-9.03146
