# Supplementary material for: GAB functions as a bioenergetic and signalling gatekeeper to control T cell inflammation
Source: Nat Metab. 2022 Oct 3;4(10):1322–35. doi: 10.1038/s42255-022-00638-1 (PMC9584824; doi:10.1038/s42255-022-00638-1)
Supplement: Source Data Fig. 2 — qPCR data for Fig. 2e. [file 42255_2022_638_MOESM5_ESM.xlsx]

## Sheet: Fig 2e
Gene	TH0		TH1		TH17		iTreg
	mean	SEM	mean	SEM	mean	SEM	mean	SEM
Arg1	0.03943	0.0322158	0.67965	0.125556	19.9721	3.13118	0.0644	0.0904592
Arg2	1.97002	0.551747	7.33154	2.24325	7.46472	1.20328	3.78315	1.31482
ODC1	3.81377	0.682756	22.3238	4.80066	12.5077	1.52343	12.4435	3.05462
Aldh1a1	2.3383	1.11595	4.1538	1.36562	5.745	2.98953	2.238	1.03427
DAO	0.85244	0.666199	2.59924	1.70802	9.64979	0.632919	2.7467	0.581141
Aldh4a1 (PDH)	0.577511	0.122758	0.744252	0.132666	1.34064	0.186412	0.437063	0.135902
*T nai value set to 1,
