# Supplementary material for: GAB functions as a bioenergetic and signalling gatekeeper to control T cell inflammation
Source: Nat Metab. 2022 Oct 3;4(10):1322–35. doi: 10.1038/s42255-022-00638-1 (PMC9584824; doi:10.1038/s42255-022-00638-1)
Supplement: Source Data Fig. 4 — RNA-seq data for the heatmap for Fig. 4d. RNA-seq data IPA for Fig. 4f. RNA-seq data (all data) for Fig. 4d–f. [file 42255_2022_638_MOESM7_ESM.xlsx]

## Sheet: Fig 4d
	LOG value
	wt1	wt2	wt3	ko1	ko2	ko3
Ahr	2.60599	2.61278	2.68143	1.15166	1.07982	1.05475
Batf	3.03463	3.09233	3.05888	1.73803	1.72241	1.61619
Batf3	2.17282	2.30648	2.3804	1.02279	1.08607	0.85063
Cxcl2	1.45852	1.58339	1.74589	0.418473	0.486092	0.366157
Il17a	1.4519	1.39267	1.4911	0.759548	0.262159	0
Il17f	1.16666	1.31695	1.38636	0.281397	0.262159	0.390862
Il1a	2.07831	2.01549	2.09895	1.4519	1.51324	1.5353
Il1b	1.654	1.45713	1.5353	0.275955	0.116031	0.005532
Il1r2	1.16666	1.37494	1.29921	0.227894	0.289418	0.306562
Il1rap	2.51796	2.51628	2.51742	1.42877	1.33912	1.42234
Il1rl1	1.32156	1.17082	1.08533	0.759548	0.981333	0.607592
Il1rl2	2.16666	2.18785	2.21712	1.13976	1.09528	1.15782
Il1rn	1.86563	2.06661	2.08136	0.884487	0.981333	0.704502
Il21r	3.4066	3.40843	3.29467	1.49168	1.53091	1.55435
Il23	3.28438	3.2675	3.26964	1.21058	1.25024	1.2292
Il6	1.58346	1.542	1.84524	0.923623	0.839828	1.04394
Il6ra	3.31685	3.30374	3.39006	1.22384	1.22543	1.1778
Il6st	3.6007	3.5831	3.63545	2.45701	2.42802	2.39689
Rora	1.94988	2.01549	2.09189	1.16975	1.65163	2.12312
Rorc	2.81482	1.88442	2.46341	1.5646	1.6282	1.65672
Stat3	3.78873	3.79255	3.79329	2.71074	2.70655	2.66163
Tab3	2.80291	2.79848	2.80418	2.07365	2.07359	2.06874
Tgfb1	1.52547	1.50814	1.65874	1.02758	1.0317	1.02744
Tgfb3	1.09971	0.89782	1.22003	0.282427	0.718091	0.306562
Tgfbr2	3.28156	3.24615	3.27223	3.01642	3.01467	3.018
Tgfbr3	3.12566	3.16473	3.0752	2.06898	2.02371	2.04176
Tgfbrap1	3.093	3.0907	3.06472	2.02743	2.02004	2.01799
Tgif1	3.03792	3.01145	3.05899	2.93909	2.92822	2.9276
Tgif2	3.0631	3.07507	3.03775	2.98338	2.96181	2.9977
Myb	3.31424	3.3187	3.31665	2.74726	2.71736	2.69034
Foxp3	1.08565	1.07461	1.05241	1.90702	1.93425	1.85012
Il10	0.680367	0.542	0.306562	1.97477	1.49885	1.45891
Il10rb	1.38107	1.44237	1.32981	2.41323	2.4616	2.42051

## Sheet: Fig 4f
© 2000-2020 QIAGEN. All rights reserved.
Ingenuity Canonical Pathways	-log(p-value)	Ratio	z-score	Molecules
Role of Pattern Recognition Receptors in Recognition of Bacteria and Viruses	9.78	0.11	-2.111	C3,FASLG,IFIH1,IL10,IL1A,IL1B,IL2,IL21,IL4,IRF7,MAPK12,NOD1,TLR1,TLR7,TLR9,TNFSF11,TNFSF8
Systemic Lupus Erythematosus In B Cell Signaling Pathway	7.73	0.0873	-2.449	BLNK,BTK,CD19,CD22,CD79A,FASLG,IFIH1,IFIT3,IGHM,IL10,IL1A,IL1B,IL2,IL21,IL4,IRF7,ISG20,LILRB4,PDCD1,RASGRP3,TLR7,TLR9,TNFSF11,TNFSF8
Th17 Activation Pathway	5.81	0.0879	-2.121	AHR,BATF,FCER1G,IL10,IL12RB2,IL1B,IL21,RORC
Th2 Pathway	5.59	0.103	2.387	CCR4,CCR5,CCR8,CD86,GATA3,HLA-A,IL10,IL12RB2,IL2,IL24,IL4,JAG2,NOTCH3,TNFRSF4
Th1 Pathway	5.44	0.107	-2.53	CCR5,CD86,CD8A,GATA3,HAVCR2,HLA-A,IL10,IL12RB2,IL2,IL4,NFIL3,NOTCH3,TNFSF11
NAD biosynthesis II (from tryptophan)	3.96	0.333	-2	KMO,KYNU,NMNAT2,QPRT
Neuroinflammation Signaling Pathway	3.31	0.0569	-2.5	CD86,FASLG,HLA-A,IL10,IL1B,IL4,IRF7,MAPK12,NCF1,NOS2,P2RX7,PLA2G4F,PTGS2,TICAM2,TLR1,TLR7,TLR9
Cell Cycle: G2/M DNA Damage Checkpoint Regulation	2.32	0.102	-2.236	AURKA,CCNB1,CCNB2,CDC25B,PLK1
IL-6 Signaling	1.63	0.056	-2.124	ABCB1,CEBPB,IL1A,IL1B,IL1RN,MAPK12,VEGFA
PD-1, PD-L1 cancer immunotherapy pathway	1.4	0.0472	2.085	HLA-A,IL2,IL4,PDCD1,YAP1

## Sheet: RNA-seq selected logFC -0.5~0.5
ID	GeneID	Description	NCBIGeneID	Class	basepairs	AboveBackground	ABAT.vs.WT_Log2FC	ABAT.vs.WT_pAdj	ABAT.vs.WT_pAdj -log10	WT_Mean	ABAT_Mean	Norm_WT1	Norm_WT2	Norm_WT3	Norm_ABAT1	Norm_ABAT2	Norm_ABAT3	Raw_WT1	Raw_WT2	Raw_WT3	Raw_ABAT1	Raw_ABAT2	Raw_ABAT3
Asns	ENSMUSG00000029752.12	asparagine synthetase [Source:MGI Symbol;Acc:MGI:1350929]	27053	protein_coding	2016	TRUE	2.66389	1.19104e-262	261.924	661.11	4204.29	626.577	698.416	658.333	3969.3	4400.28	4243.3	654	802	650	3786	4454	3835
Scd2	ENSMUSG00000025203.5	stearoyl-Coenzyme A desaturase 2 [Source:MGI Symbol;Acc:MGI:98240]	20250	protein_coding	5453	TRUE	2.55084	3.15641e-256	255.501	1948.1	11457.1	1762.85	2256.36	1825.1	11130	11148.9	12092.6	1840	2591	1802	10616	11285	10929
Cth	ENSMUSG00000028179.12	cystathionase (cystathionine gamma-lyase) [Source:MGI Symbol;Acc:MGI:1339968]	107869	protein_coding	1815	TRUE	4.58868	1.21238e-220	219.916	59.21	1426.64	54.6099	53.1214	69.8846	1339.87	1437.45	1502.58	57	61	69	1278	1455	1358
Trib3	ENSMUSG00000032715.9	tribbles pseudokinase 3 [Source:MGI Symbol;Acc:MGI:1345675]	228775	protein_coding	2026	TRUE	3.30717	5.83348e-210	209.234	125.32	1249.61	130.297	133.239	112.423	1227.69	1267.53	1253.63	136	153	111	1171	1283	1133
Myb	ENSMUSG00000019982.15	myeloblastosis oncogene [Source:MGI Symbol;Acc:MGI:97249]	17863	protein_coding	3693	TRUE	-1.97966	2.2855e-191	190.641	2072.69	523.53	2061.76	2083.06	2073.24	558.805	521.632	490.164	2152	2392	2047	533	528	443
Pck2	ENSMUSG00000040618.7	phosphoenolpyruvate carboxykinase 2 (mitochondrial) [Source:MGI Symbol;Acc:MGI:1860456]	74551	protein_coding	4625	TRUE	2.2026	2.40519e-190	189.619	799.06	3687.07	847.891	728.896	820.384	3475.49	3829.25	3756.45	885	837	810	3315	3876	3395
Slc7a3	ENSMUSG00000031297.14	solute carrier family 7 (cationic amino acid transporter, y+ system), member 3 [Source:MGI Symbol;Acc:MGI:1100521]	11989	protein_coding	2750	TRUE	3.31904	2.18571e-188	187.66	140.51	1415.09	149.459	157.623	114.449	1347.21	1482.9	1415.17	156	181	113	1285	1501	1279
Ifi203	ENSMUSG00000039997.16	interferon activated gene 203 [Source:MGI Symbol;Acc:MGI:96428]	15950	protein_coding	3754	TRUE	-3.62945	1.56876e-160	159.804	956.52	76.84	1005.01	1006.69	857.859	85.97	77.0592	67.4944	1049	1156	847	82	78	61
Slc6a9	ENSMUSG00000028542.17	solute carrier family 6 (neurotransmitter transporter, glycine), member 9 [Source:MGI Symbol;Acc:MGI:95760]	14664	protein_coding	3479	TRUE	2.45767	1.43717e-157	156.842	245.21	1352.15	248.14	240.353	247.128	1344.07	1416.7	1295.67	259	276	244	1282	1434	1171
Sesn2	ENSMUSG00000028893.8	sestrin 2 [Source:MGI Symbol;Acc:MGI:2651874]	230784	protein_coding	3475	TRUE	1.73391	1.11775e-150	149.952	673.4	2249.57	683.103	707.125	629.974	2249.9	2269.3	2229.53	713	812	622	2146	2297	2015
Gpt2	ENSMUSG00000031700.11	glutamic pyruvate transaminase (alanine aminotransferase) 2 [Source:MGI Symbol;Acc:MGI:1915391]	108682	protein_coding	3639	TRUE	2.5272	8.43811e-147	146.074	209.54	1214.62	212.691	213.357	202.564	1196.24	1207.26	1240.35	222	245	200	1141	1222	1121
Ccr4	ENSMUSG00000047898.7	chemokine (C-C motif) receptor 4 [Source:MGI Symbol;Acc:MGI:107824]	12773	protein_coding	2805	TRUE	2.04894	4.38395e-144	143.358	710.81	2951.92	742.503	662.712	727.205	2822.33	2943.07	3090.36	775	761	718	2692	2979	2793
Ipcef1	ENSMUSG00000064065.15	interaction protein for cytohesin exchange factors 1 [Source:MGI Symbol;Acc:MGI:2444159]	320495	protein_coding	6041	TRUE	-1.79708	7.92073e-138	137.101	6652.82	1905.25	6301.22	6713.33	6943.9	2027.63	1851.4	1836.73	6577	7709	6856	1934	1874	1660
Itm2a	ENSMUSG00000031239.5	integral membrane protein 2A [Source:MGI Symbol;Acc:MGI:107706]	16431	protein_coding	1744	TRUE	-1.8663	1.15925e-124	123.936	6656.25	1817.04	6481.34	5940.89	7546.52	1817.95	1876.1	1757.07	6765	6822	7451	1734	1899	1588
Eif4ebp1	ENSMUSG00000031490.6	eukaryotic translation initiation factor 4E binding protein 1 [Source:MGI Symbol;Acc:MGI:103267]	13685	protein_coding	1997	TRUE	1.59665	1.54137e-122	121.812	684.87	2079.75	695.558	696.675	662.384	2086.34	2053.92	2098.97	726	800	654	1990	2079	1897
Gata3	ENSMUSG00000015619.10	GATA binding protein 3 [Source:MGI Symbol;Acc:MGI:95663]	14462	protein_coding	3215	TRUE	2.38547	2.69186e-122	121.57	403.98	2123.53	456.041	389.267	366.641	1854.64	2163.59	2352.35	476	447	362	1769	2190	2126
Ighm	ENSMUSG00000076617.9	immunoglobulin heavy constant mu [Source:MGI Symbol;Acc:MGI:96448]		IG_C_gene	1698	TRUE	-1.28617	5.55836e-118	117.255	4995.51	2042.13	5116.09	4991.67	4878.75	2059.09	2020.33	2046.96	5340	5732	4817	1964	2045	1850
Mndal	ENSMUSG00000090272.8	myeloid nuclear differentiation antigen like [Source:MGI Symbol;Acc:MGI:3780953]	100040462	protein_coding	2026	TRUE	-3.1303	1.2504e-116	115.903	958.44	108.5	931.243	1034.56	909.513	122.664	107.685	95.1561	972	1188	898	117	109	86
Aldh1l2	ENSMUSG00000020256.14	aldehyde dehydrogenase 1 family, member L2 [Source:MGI Symbol;Acc:MGI:2444680]	216188	protein_coding	6027	TRUE	5.47353	2.4626e-113	112.609	15.56	708.14	9.58069	20.9002	16.2051	733.89	731.075	659.454	10	24	16	700	740	596
Slc7a5	ENSMUSG00000040010.10	solute carrier family 7 (cationic amino acid transporter, y+ system), member 5 [Source:MGI Symbol;Acc:MGI:1298205]	20539	protein_coding	3517	TRUE	1.06373	2.59003e-111	110.587	6642.37	13918.1	6860.73	6777.77	6288.6	13340	14339.9	14074.2	7161	7783	6209	12724	14515	12720
Satb1	ENSMUSG00000023927.15	special AT-rich sequence binding protein 1 [Source:MGI Symbol;Acc:MGI:105084]	20230	protein_coding	6243	TRUE	1.46042	8.38281e-103	102.077	8448.23	23352.2	8787.41	9102.93	7454.36	22247.3	22836.2	24972.9	9172	10453	7360	21220	23115	22570
Ifi209	ENSMUSG00000043263.13	interferon activated gene 209 [Source:MGI Symbol;Acc:MGI:2138243]	236312	protein_coding	3439	TRUE	-2.95673	1.87901e-101	100.726	862.55	110.06	845.017	977.957	764.679	91.212	129.42	109.54	882	1123	755	87	131	99
Map3k20	ENSMUSG00000004085.14	mitogen-activated protein kinase kinase kinase 20 [Source:MGI Symbol;Acc:MGI:2443258]	65964	protein_coding	6663	TRUE	-2.34614	6.61034e-98	97.1798	658.85	128.82	653.162	672.786	650.602	133.172	123.66	129.641	623	681	588	139	142	128
Lsp1	ENSMUSG00000018819.10	lymphocyte specific 1 [Source:MGI Symbol;Acc:MGI:96832]	16985	protein_coding	2665	TRUE	-1.02767	8.54402e-95	94.0683	5866.32	2868.8	6038.71	5554.24	6006.02	2816.04	2829.46	2960.9	6303	6378	5930	2686	2864	2676
Gys1	ENSMUSG00000003865.16	glycogen synthase 1, muscle [Source:MGI Symbol;Acc:MGI:101805]	14936	protein_coding	3678	TRUE	1.88692	1.9712e-94	93.7053	311.76	1161.12	338.198	313.504	283.59	1110.27	1173.67	1199.41	353	360	280	1059	1188	1084
Atf5	ENSMUSG00000038539.15	activating transcription factor 5 [Source:MGI Symbol;Acc:MGI:2141857]	107503	protein_coding	1816	TRUE	2.14989	3.08055e-88	87.5114	218.18	975.26	214.607	215.098	224.846	944.621	926.687	1054.46	224	247	222	901	938	953
Ms4a4b	ENSMUSG00000056290.15	membrane-spanning 4-domains, subfamily A, member 4B [Source:MGI Symbol;Acc:MGI:1913083]	60361	protein_coding	3789	TRUE	-1.73527	2.49329e-87	86.6032	2515.85	750.6	2573.37	2396.56	2577.63	797.843	783.436	670.518	2686	2752	2545	761	793	606
Gfod1	ENSMUSG00000051335.6	glucose-fructose oxidoreductase domain containing 1 [Source:MGI Symbol;Acc:MGI:2145304]	328232	protein_coding	6928	TRUE	-0.941169	3.66246e-86	85.4362	3323.28	1725.57	3336.95	3324.01	3308.88	1744.56	1734.82	1697.32	3483	3817	3267	1664	1756	1534
Crybg1	ENSMUSG00000019866.14	crystallin beta-gamma domain containing 1 [Source:MGI Symbol;Acc:MGI:109544]	11630	protein_coding	7525	TRUE	1.31536	2.42216e-83	82.6158	1948.71	4872.87	2066.55	2008.16	1771.42	4450.52	5019.72	5148.39	2157	2306	1749	4245	5081	4653
Ddit4	ENSMUSG00000020108.4	DNA-damage-inducible transcript 4 [Source:MGI Symbol;Acc:MGI:1921997]	74747	protein_coding	1755	TRUE	1.45437	2.87334e-82	81.5416	584.97	1609.03	569.093	541.665	644.154	1545.36	1586.63	1695.11	594	622	636	1474	1606	1532
Ccnd2	ENSMUSG00000000184.12	cyclin D2 [Source:MGI Symbol;Acc:MGI:88314]	12444	protein_coding	6330	TRUE	-0.870818	7.65858e-82	81.1159	41952.7	22877.1	43130.3	43674.5	39053.3	22772.6	22971.6	22887.2	45018	50152	38559	21721	23252	20685
Psat1	ENSMUSG00000024640.9	phosphoserine aminotransferase 1 [Source:MGI Symbol;Acc:MGI:2183441]	107272	protein_coding	2617	TRUE	0.865921	1.44983e-81	80.8387	8550.06	15628.8	8645.61	8745.01	8259.55	14833	16110.3	15943.1	9024	10042	8155	14148	16307	14409
Vsir	ENSMUSG00000020101.14	V-set immunoregulatory receptor [Source:MGI Symbol;Acc:MGI:1921298]	74048	protein_coding	4846	TRUE	-1.24509	3.90739e-79	78.4081	3816.95	1602.46	3710.6	3526.92	4213.33	1592.54	1609.35	1605.48	3873	4050	4160	1519	1629	1451
Spin4	ENSMUSG00000071722.4	spindlin family, member 4 [Source:MGI Symbol;Acc:MGI:2444925]	270624	protein_coding	4173	TRUE	-1.68468	1.46938e-77	76.8329	1452.9	448.96	1442.85	1466.5	1449.35	434.043	470.259	442.586	1506	1684	1431	414	476	400
Lars	ENSMUSG00000024493.8	leucyl-tRNA synthetase [Source:MGI Symbol;Acc:MGI:1913808]	107045	protein_coding	3856	TRUE	0.882282	1.77135e-76	75.7517	5182.45	9583.29	5186.99	5366.14	4994.22	9211.37	9614.62	9923.89	5414	6162	4931	8786	9732	8969
Atf4	ENSMUSG00000042406.8	activating transcription factor 4 [Source:MGI Symbol;Acc:MGI:88096]	11911	protein_coding	2019	TRUE	0.931076	9.67632e-76	75.0143	4762.63	9110.34	4969.5	4787.03	4531.36	8652.56	9405.18	9273.29	5187	5497	4474	8253	9520	8381
Ifi214	ENSMUSG00000070501.14	interferon activated gene 214 [Source:MGI Symbol;Acc:MGI:3584522]	545384	protein_coding	4780	TRUE	-4.34257	4.12823e-74	73.3842	373.38	17.9	368.857	386.654	364.615	17.823	23.7105	12.1711	385	444	360	17	24	11
Slc7a11	ENSMUSG00000027737.10	solute carrier family 7 (cationic amino acid transporter, y+ system), member 11 [Source:MGI Symbol;Acc:MGI:1347355]	26570	protein_coding	9223	TRUE	3.89701	4.13987e-73	72.383	30.69	465.66	28.7421	33.9629	29.3718	508.481	470.259	418.244	30	39	29	485	476	378
Dusp6	ENSMUSG00000019960.8	dual specificity phosphatase 6 [Source:MGI Symbol;Acc:MGI:1914853]	67603	protein_coding	2796	TRUE	-1.3877	7.63381e-73	72.1173	2794.89	1061.45	2779.36	2768.41	2836.91	1166.88	1103.53	913.941	2901	3179	2801	1113	1117	826
Slc9b2	ENSMUSG00000037994.14	solute carrier family 9, subfamily B (NHA2, cation proton antiporter 2), member 2 [Source:MGI Symbol;Acc:MGI:2140077]	97086	protein_coding	4818	TRUE	-1.84347	1.63225e-71	70.7872	1265.44	349.31	1186.09	1179.12	1431.11	327.105	364.549	356.282	1238	1354	1413	312	369	322
Hist1h3f	ENSMUSG00000100210.2	histone cluster 1, H3f [Source:MGI Symbol;Acc:MGI:2448329]	260423	protein_coding	1261	TRUE	0.877999	2.99899e-70	69.523	4737.07	8731.32	4878.49	4699.07	4633.65	8360.05	9140.41	8693.5	5092	5396	4575	7974	9252	7857
Chac1	ENSMUSG00000027313.3	ChaC, cation transport regulator 1 [Source:MGI Symbol;Acc:MGI:1916315]	69065	protein_coding	1637	TRUE	3.00686	3.80084e-70	69.4201	59.14	481.36	70.8971	54.8631	51.6538	450.818	500.885	492.377	74	63	51	430	507	445
Psph	ENSMUSG00000029446.14	phosphoserine phosphatase [Source:MGI Symbol;Acc:MGI:97788]	100678	protein_coding	2877	TRUE	1.25629	3.26893e-69	68.4856	1024.46	2459.58	1005.01	1036.3	1032.06	2234.17	2558.76	2585.81	1049	1190	1019	2131	2590	2337
Hist1h1c	ENSMUSG00000036181.2	histone cluster 1, H1c [Source:MGI Symbol;Acc:MGI:1931526]	50708	protein_coding	1560	TRUE	0.790722	7.08904e-69	68.1494	10796.2	18732.2	10701.6	11079.7	10607.3	17692	18992.1	19512.5	11170	12723	10473	16875	19224	17635
Slc3a2	ENSMUSG00000010095.13	solute carrier family 3 (activators of dibasic and neutral amino acid transport), member 2 [Source:MGI Symbol;Acc:MGI:96955]	17254	protein_coding	2813	TRUE	0.807587	1.57165e-68	67.8036	3833.31	6729.4	3824.61	3863.06	3812.26	6404.76	6841.48	6941.97	3992	4436	3764	6109	6925	6274
Calcrl	ENSMUSG00000059588.13	calcitonin receptor-like [Source:MGI Symbol;Acc:MGI:1926944]	54598	protein_coding	4882	TRUE	1.41682	7.49606e-68	67.1252	633	1701.57	605.5	688.837	604.654	1762.38	1718.03	1624.29	632	791	597	1681	1739	1468
Tnfrsf4	ENSMUSG00000029075.6	tumor necrosis factor receptor superfamily, member 4 [Source:MGI Symbol;Acc:MGI:104512]	22163	protein_coding	1090	TRUE	1.13265	7.52876e-68	67.1233	3165.51	6972.25	3181.75	3200.35	3114.42	6372.26	6935.33	7609.17	3321	3675	3075	6078	7020	6877
Nrn1	ENSMUSG00000039114.16	neuritin 1 [Source:MGI Symbol;Acc:MGI:1915654]	68404	protein_coding	1779	TRUE	-3.71476	6.4355e-66	65.1914	2829.46	211.56	2359.72	2298.16	3830.49	210.731	229.202	194.738	2463	2639	3782	201	232	176
Hmgb2	ENSMUSG00000054717.7	high mobility group box 2 [Source:MGI Symbol;Acc:MGI:96157]	97165	protein_coding	2628	TRUE	0.773257	2.26327e-65	64.6453	7279.19	12477.4	7469.11	7208.84	7159.63	11902.6	12588.3	12941.2	7796	8278	7069	11353	12742	11696
Tmem65	ENSMUSG00000062373.8	transmembrane protein 65 [Source:MGI Symbol;Acc:MGI:1922118]	74868	protein_coding	3747	TRUE	-1.15714	5.70949e-64	63.2434	1706.96	761.1	1717.82	1665.05	1738	725.503	803.194	754.61	1793	1912	1716	692	813	682
Rasgef1b	ENSMUSG00000089809.9	RasGEF domain family, member 1B [Source:MGI Symbol;Acc:MGI:2443755]	320292	protein_coding	3339	TRUE	-2.80952	1.54242e-63	62.8118	355.73	49.93	356.402	349.208	361.577	46.1302	58.2884	45.3651	372	401	357	44	59	41
Arid5b	ENSMUSG00000019947.10	AT rich interactive domain 5B (MRF1-like) [Source:MGI Symbol;Acc:MGI:2175912]	71371	protein_coding	7581	TRUE	1.14032	9.05457e-63	62.0431	1548.42	3433.04	1606.68	1521.36	1517.2	3806.79	3240.44	3251.9	1677	1747	1498	3631	3280	2939
Hist1h2bl	ENSMUSG00000094338.1	histone cluster 1, H2bl [Source:MGI Symbol;Acc:MGI:2448403]	319185	protein_coding	381	TRUE	1.27691	9.7897e-63	62.0092	1229.65	2996.85	1340.34	1212.21	1136.38	2784.59	3146.59	3059.38	1399	1392	1122	2656	3185	2765
Egr3	ENSMUSG00000033730.4	early growth response 3 [Source:MGI Symbol;Acc:MGI:1306780]	13655	protein_coding	3940	TRUE	-1.23849	1.96001e-62	61.7077	2754.88	1161.23	2848.34	2747.51	2668.78	1198.34	1130.2	1155.15	2973	3155	2635	1143	1144	1044
Hist2h3b	ENSMUSG00000074403.2	histone cluster 2, H3b [Source:MGI Symbol;Acc:MGI:2448351]	319154	protein_coding	488	TRUE	0.898186	8.80406e-62	61.0553	1854.38	3468.57	1882.61	1845.32	1835.23	3397.91	3564.48	3443.32	1965	2119	1812	3241	3608	3112
Tnfsf8	ENSMUSG00000028362.2	tumor necrosis factor (ligand) superfamily, member 8 [Source:MGI Symbol;Acc:MGI:88328]	21949	protein_coding	3807	TRUE	1.08326	1.25834e-61	60.9002	2094.47	4462.21	2104.88	2294.67	1883.85	4266	4463.51	4657.12	2197	2635	1860	4069	4518	4209
Nars	ENSMUSG00000024587.9	asparaginyl-tRNA synthetase [Source:MGI Symbol;Acc:MGI:1917473]	70223	protein_coding	2632	TRUE	0.756554	2.32222e-61	60.6341	7747.97	13128.4	7840.84	7982.15	7420.93	12617.7	13123.8	13643.8	8184	9166	7327	12035	13284	12331
Ccr8	ENSMUSG00000042262.5	chemokine (C-C motif) receptor 8 [Source:MGI Symbol;Acc:MGI:1201402]	12776	protein_coding	1175	TRUE	2.00703	6.50174e-61	60.187	238.53	969.94	262.511	252.545	200.538	829.296	965.216	1115.32	274	290	198	791	977	1008
Pou2af1	ENSMUSG00000032053.8	POU domain, class 2, associating factor 1 [Source:MGI Symbol;Acc:MGI:105086]	18985	protein_coding	2548	TRUE	-1.42805	1.72269e-60	59.7638	1457.58	537.67	1290.52	1464.76	1617.47	557.756	537.439	517.826	1347	1682	1597	532	544	468
Erg28	ENSMUSG00000021252.11	ergosterol biosynthesis 28 [Source:MGI Symbol;Acc:MGI:1915571]	58520	protein_coding	3226	TRUE	0.99606	1.8295e-60	59.7377	1200.25	2403.22	1219.62	1155.61	1225.51	2302.32	2460.96	2446.4	1273	1327	1210	2196	2491	2211
Spry1	ENSMUSG00000037211.12	sprouty RTK signaling antagonist 1 [Source:MGI Symbol;Acc:MGI:1345139]	24063	protein_coding	2773	TRUE	-0.94437	3.27416e-60	59.4849	4458.56	2306.56	4589.15	4141.73	4644.79	2194.33	2364.14	2361.2	4790	4756	4586	2093	2393	2134
Ubash3b	ENSMUSG00000032020.15	ubiquitin associated and SH3 domain containing, B [Source:MGI Symbol;Acc:MGI:1920078]	72828	protein_coding	6354	TRUE	-1.45876	4.01615e-60	59.3962	2645.41	955.27	2624.15	2367.82	2944.27	981.316	948.421	936.07	2739	2719	2907	936	960	846
Hmmr	ENSMUSG00000020330.16	hyaluronan mediated motility receptor (RHAMM) [Source:MGI Symbol;Acc:MGI:104667]	15366	protein_coding	3892	TRUE	1.35908	3.2142e-59	58.4929	649.27	1677.73	644.78	686.225	616.808	1696.33	1652.82	1684.04	673	788	609	1618	1673	1522
Soat2	ENSMUSG00000023045.13	sterol O-acyltransferase 2 [Source:MGI Symbol;Acc:MGI:1332226]	223920	protein_coding	2208	TRUE	3.475	3.2273e-57	56.4912	24.94	281.48	23.9517	23.5128	27.3461	277.83	294.406	272.191	25	27	27	265	298	246
H2afx	ENSMUSG00000049932.3	H2A histone family, member X [Source:MGI Symbol;Acc:MGI:102688]	15270	protein_coding	1384	TRUE	0.940001	2.85693e-56	55.5441	5125.87	9877.61	5335.49	5212	4830.14	9608.72	10021.7	10002.5	5569	5985	4769	9165	10144	9040
Herpud1	ENSMUSG00000031770.16	homocysteine-inducible, endoplasmic reticulum stress-inducible, ubiquitin-like domain member 1 [Source:MGI Symbol;Acc:MGI:1927406]	64209	protein_coding	1952	TRUE	1.09607	1.03267e-55	54.986	988.14	2125.27	990.643	1051.11	922.679	2062.23	2162.6	2150.97	1034	1207	911	1967	2189	1944
Pde4dip	ENSMUSG00000038170.15	phosphodiesterase 4D interacting protein (myomegalin) [Source:MGI Symbol;Acc:MGI:1891434]	83679	protein_coding	8376	TRUE	0.972186	7.25445e-55	54.1394	929.31	1830.98	914.956	923.965	949.013	1804.32	1819.78	1868.82	955	1061	937	1721	1842	1689
Hist1h3c	ENSMUSG00000069310.4	histone cluster 1, H3c [Source:MGI Symbol;Acc:MGI:2448320]	319148	protein_coding	630	TRUE	0.921946	1.10019e-54	53.9585	6774.64	12890.3	6881.81	6815.22	6626.88	12202.5	13589.1	12879.3	7183	7826	6543	11639	13755	11640
Hist1h1b	ENSMUSG00000058773.2	histone cluster 1, H1b [Source:MGI Symbol;Acc:MGI:1861461]	56702	protein_coding	743	TRUE	0.985608	1.95035e-54	53.7099	4867.87	9687.54	5047.11	5053.5	4503	9065.64	9620.55	10376.4	5268	5803	4446	8647	9738	9378
Nfil3	ENSMUSG00000056749.7	nuclear factor, interleukin 3, regulated [Source:MGI Symbol;Acc:MGI:109495]	18030	protein_coding	2026	TRUE	-2.50174	6.07274e-54	53.2166	888.81	154.77	657.356	878.278	1130.81	159.998	152.398	151.923	627	889	1022	167	175	150
Vegfa	ENSMUSG00000023951.17	vascular endothelial growth factor A [Source:MGI Symbol;Acc:MGI:103178]	22339	protein_coding	3451	TRUE	-1.20279	1.28499e-53	52.8911	1465.64	632.69	1369.23	1518.46	1509.22	621.787	645.295	630.987	1306	1537	1364	649	741	623
Fasl	ENSMUSG00000000817.10	Fas ligand (TNF superfamily, member 6) [Source:MGI Symbol;Acc:MGI:99255]	14103	protein_coding	1937	TRUE	-2.52696	1.52571e-53	52.8165	332.29	56.66	310.414	299.57	386.897	58.7112	59.2763	52.0039	324	344	382	56	60	47
Slc1a4	ENSMUSG00000020142.12	solute carrier family 1 (glutamate/neutral amino acid transporter), member 4 [Source:MGI Symbol;Acc:MGI:2135601]	55963	protein_coding	3926	TRUE	1.56506	2.70981e-53	52.5671	341.75	1020.9	304.666	382.3	338.282	1040.03	1032.4	990.287	318	439	334	992	1045	895
Nr4a1	ENSMUSG00000023034.7	nuclear receptor subfamily 4, group A, member 1 [Source:MGI Symbol;Acc:MGI:1352454]	15370	protein_coding	2553	TRUE	-1.06513	5.05738e-53	52.2961	3578.44	1697.91	3918.5	3562.62	3254.19	1567.38	1687.4	1838.95	4090	4091	3213	1495	1708	1662
Rasa1	ENSMUSG00000021549.14	RAS p21 protein activator 1 [Source:MGI Symbol;Acc:MGI:97860]	218397	protein_coding	4563	TRUE	-1.12565	5.6093e-53	52.2511	2909.26	1325.14	2793.73	2858.11	3075.93	1425.84	1298.15	1251.41	2916	3282	3037	1360	1314	1131
Cap1	ENSMUSG00000028656.14	CAP, adenylate cyclase-associated protein 1 (yeast) [Source:MGI Symbol;Acc:MGI:88262]	12331	protein_coding	2768	TRUE	-0.673301	6.85449e-53	52.164	16037.8	10049.7	16150.2	16384	15579.2	9597.18	10391.1	10160.7	16857	18814	15382	9154	10518	9183
P2ry1	ENSMUSG00000027765.6	purinergic receptor P2Y, G-protein coupled 1 [Source:MGI Symbol;Acc:MGI:105049]	18441	protein_coding	3886	TRUE	2.63832	7.0077e-53	52.1544	69.32	438.55	76.6455	70.5383	60.7692	496.948	424.814	393.902	80	81	60	474	430	356
Ncapd2	ENSMUSG00000038252.13	non-SMC condensin I complex, subunit D2 [Source:MGI Symbol;Acc:MGI:1915548]	68298	protein_coding	4629	TRUE	0.741896	9.6419e-53	52.0158	4246.01	7124.87	4326.64	4200.08	4211.31	6912.19	7222.82	7239.61	4516	4823	4158	6593	7311	6543
Mib2	ENSMUSG00000029060.17	mindbomb E3 ubiquitin protein ligase 2 [Source:MGI Symbol;Acc:MGI:2679684]	76580	protein_coding	3642	TRUE	1.29948	3.27612e-52	51.4846	491.97	1218.94	501.07	487.672	487.167	1124.95	1325.81	1206.05	523	560	481	1073	1342	1090
Hist1h2bm	ENSMUSG00000114279.1	histone cluster 1, H2bm [Source:MGI Symbol;Acc:MGI:2448404]	319186	protein_coding	524	TRUE	0.951806	5.04371e-52	51.2972	2045.55	3975.57	2002.36	2075.22	2059.06	3855.02	4048.57	4023.11	2090	2383	2033	3677	4098	3636
Cebpb	ENSMUSG00000056501.3	CCAAT/enhancer binding protein (C/EBP), beta [Source:MGI Symbol;Acc:MGI:88373]	12608	protein_coding	1504	TRUE	-1.52192	1.49862e-51	50.8243	1160.59	400.13	1038.98	1173.67	1269.12	385.144	441.518	373.731	991	1188	1147	402	507	369
Hist1h2af	ENSMUSG00000061991.2	histone cluster 1, H2af [Source:MGI Symbol;Acc:MGI:2448309]	319173	protein_coding	399	TRUE	0.904461	5.1183e-51	50.2909	2082.62	3914.25	2108.71	2057.8	2081.35	3758.56	4169.1	3815.09	2201	2363	2055	3585	4220	3448
Il2	ENSMUSG00000027720.7	interleukin 2 [Source:MGI Symbol;Acc:MGI:96548]	16183	protein_coding	1144	TRUE	-1.51758	1.30429e-50	49.8846	1074.77	372.63	1110.27	1091.67	1022.37	412.928	335.275	369.679	1059	1105	924	431	385	365
Ube2c	ENSMUSG00000001403.13	ubiquitin-conjugating enzyme E2C [Source:MGI Symbol;Acc:MGI:1915862]	68612	protein_coding	2191	TRUE	1.37008	2.3002e-50	49.6382	408.85	1065.7	422.508	423.23	380.82	1031.64	1068.95	1096.51	441	486	376	984	1082	991
Tpx2	ENSMUSG00000027469.16	TPX2, microtubule-associated [Source:MGI Symbol;Acc:MGI:1919369]	72119	protein_coding	4365	TRUE	0.978712	4.5154e-50	49.3453	1531.28	3034.09	1591.35	1550.1	1452.38	2835.96	3113.98	3152.32	1661	1780	1434	2705	3152	2849
Jag2	ENSMUSG00000002799.6	jagged 2 [Source:MGI Symbol;Acc:MGI:1098270]	16450	protein_coding	5106	TRUE	2.23368	7.46778e-50	49.1268	132.83	634.49	141.794	146.302	110.397	550.417	683.654	669.412	148	168	109	525	692	605
Homer1	ENSMUSG00000007617.18	homer scaffolding protein 1 [Source:MGI Symbol;Acc:MGI:1347345]	26556	protein_coding	5713	TRUE	-1.23711	5.20222e-49	48.2838	1059.36	445.83	1090.28	1097.26	990.538	471.786	457.416	408.286	1138	1260	978	450	463	369
Cdkn1a	ENSMUSG00000023067.14	cyclin-dependent kinase inhibitor 1A (P21) [Source:MGI Symbol;Acc:MGI:104556]	12575	protein_coding	2080	TRUE	0.985819	4.03239e-48	47.3944	672.04	1336.5	635.2	649.649	731.256	1421.65	1310.99	1276.86	663	746	722	1356	1327	1154
Hist1h2bh	ENSMUSG00000114456.1	histone cluster 1, H2bh [Source:MGI Symbol;Acc:MGI:2448387]	319182	protein_coding	1679	TRUE	0.890375	1.75476e-47	46.7558	1493.65	2781.21	1527.16	1482.18	1471.63	2707.01	2791.92	2844.72	1594	1702	1453	2582	2826	2571
Ifi206	ENSMUSG00000037849.8	interferon activated gene 206 [Source:MGI Symbol;Acc:MGI:3646410]	102639543	protein_coding	3047	TRUE	-3.34385	3.25602e-47	46.4873	317.31	30.63	310.414	407.555	233.961	26.2104	33.5899	32.0875	324	468	231	25	34	29
Npas4	ENSMUSG00000045903.8	neuronal PAS domain protein 4 [Source:MGI Symbol;Acc:MGI:2664186]	225872	protein_coding	3277	TRUE	-2.01097	5.00184e-47	46.3009	625.77	153.02	563.345	569.532	744.423	163.553	156.094	139.415	588	654	735	156	158	126
Plscr1	ENSMUSG00000032369.13	phospholipid scramblase 1 [Source:MGI Symbol;Acc:MGI:893575]	22038	protein_coding	2302	TRUE	1.42602	5.28525e-47	46.2769	567.03	1536.42	584.422	549.502	567.179	1332.53	1619.23	1657.49	610	631	560	1271	1639	1498
Ms4a4c	ENSMUSG00000024675.19	membrane-spanning 4-domains, subfamily A, member 4C [Source:MGI Symbol;Acc:MGI:1927656]	64380	protein_coding	1723	TRUE	-2.75217	8.29246e-47	46.0813	243.27	35.62	262.511	264.736	202.564	27.2588	37.5417	42.0457	274	304	200	26	38	38
Ptpn22	ENSMUSG00000027843.13	protein tyrosine phosphatase, non-receptor type 22 (lymphoid) [Source:MGI Symbol;Acc:MGI:107170]	19260	protein_coding	2757	TRUE	-0.838101	9.66225e-47	46.0149	2145.39	1192.79	2176.73	2121.37	2138.06	1223.5	1196.39	1158.47	2272	2436	2111	1167	1211	1047
Phf10	ENSMUSG00000023883.13	PHD finger protein 10 [Source:MGI Symbol;Acc:MGI:1919307]	72057	protein_coding	3901	TRUE	0.690758	1.48133e-46	45.8293	2700.32	4373.25	2687.38	2708.32	2705.24	4329.95	4463.51	4326.28	2805	3110	2671	4130	4518	3910
Mthfd2	ENSMUSG00000005667.8	methylenetetrahydrofolate dehydrogenase (NAD+ dependent), methenyltetrahydrofolate cyclohydrolase [Source:MGI Symbol;Acc:MGI:1338850]	17768	protein_coding	2085	TRUE	0.916398	6.24338e-46	45.2046	4212.14	7992.43	4412.87	4426.5	3797.06	7473.1	8234.47	8269.73	4606	5083	3749	7128	8335	7474
Hist1h3i	ENSMUSG00000101972.1	histone cluster 1, H3i [Source:MGI Symbol;Acc:MGI:2448350]	319153	protein_coding	411	TRUE	0.827954	6.44453e-46	45.1908	2392.99	4271.02	2456.49	2275.51	2446.97	4184.22	4486.23	4142.61	2564	2613	2416	3991	4541	3744
Ccnb1	ENSMUSG00000041431.16	cyclin B1 [Source:MGI Symbol;Acc:MGI:88302]	268697	protein_coding	2489	TRUE	1.11755	7.08657e-46	45.1496	909.55	1986.58	932.201	927.448	869	1907.07	2077.64	1975.04	973	1065	858	1819	2103	1785
Pdcd1	ENSMUSG00000026285.7	programmed cell death 1 [Source:MGI Symbol;Acc:MGI:104879]	18566	protein_coding	1930	TRUE	-1.07293	8.54603e-46	45.0682	2236.8	1055.85	2223.68	2118.76	2367.97	1079.87	1080.81	1006.88	2321	2433	2338	1030	1094	910
Glipr2	ENSMUSG00000028480.14	GLI pathogenesis-related 2 [Source:MGI Symbol;Acc:MGI:1917770]	384009	protein_coding	2320	TRUE	1.34904	1.66384e-45	44.7789	656.65	1688.87	672.564	727.154	570.218	1516.01	1669.62	1880.99	702	835	563	1446	1690	1700
Lag3	ENSMUSG00000030124.2	lymphocyte-activation gene 3 [Source:MGI Symbol;Acc:MGI:106588]	16768	protein_coding	2001	TRUE	0.962176	3.60506e-45	44.4431	1702.21	3336.64	1757.1	1763.46	1586.08	3131.61	3278.97	3599.33	1834	2025	1566	2987	3319	3253
Lrmp	ENSMUSG00000030263.13	lymphoid-restricted membrane protein [Source:MGI Symbol;Acc:MGI:108424]	16970	protein_coding	2319	TRUE	-0.696312	1.14305e-44	43.9419	7646.19	4684.72	7616.65	7430.04	7891.9	4897.14	4741.12	4415.91	7950	8532	7792	4671	4799	3991
Hist1h4c	ENSMUSG00000060678.5	histone cluster 1, H4c [Source:MGI Symbol;Acc:MGI:2448421]	319155	protein_coding	820	TRUE	0.723936	1.2794e-44	43.893	3302.5	5467.13	3310.13	3119.36	3478.02	5473.77	5430.7	5496.92	3455	3582	3434	5221	5497	4968
Tlk1	ENSMUSG00000041997.16	tousled-like kinase 1 [Source:MGI Symbol;Acc:MGI:2441683]	228012	protein_coding	4280	TRUE	-0.704713	2.0127e-43	42.6962	4159.1	2540	4149.4	4065.97	4261.95	2609.5	2541.97	2468.53	4331	4669	4208	2489	2573	2231
Cd3g	ENSMUSG00000002033.14	CD3 antigen, gamma polypeptide [Source:MGI Symbol;Acc:MGI:88333]	12502	protein_coding	2539	TRUE	-0.753285	4.36973e-43	42.3595	3677.53	2172.14	3668.45	3690.63	3673.5	2090.54	2259.42	2166.46	3829	4238	3627	1994	2287	1958
Hist1h4h	ENSMUSG00000060981.7	histone cluster 1, H4h [Source:MGI Symbol;Acc:MGI:2448427]	69386	protein_coding	470	TRUE	0.800647	6.77899e-43	42.1688	5012.9	8775.24	5255.97	4852.34	4930.41	8565.54	8869.72	8890.45	5486	5572	4868	8170	8978	8035
Hist2h2ac	ENSMUSG00000068855.3	histone cluster 2, H2ac [Source:MGI Symbol;Acc:MGI:2448316]	319176	protein_coding	520	TRUE	0.69033	9.40458e-43	42.0267	3562.68	5769.63	3610	3532.14	3545.88	5524.09	6042.23	5742.56	3768	4056	3501	5269	6116	5190
Kif11	ENSMUSG00000012443.3	kinesin family member 11 [Source:MGI Symbol;Acc:MGI:1098231]	16551	protein_coding	4819	TRUE	0.817106	2.30178e-42	41.6379	3080.56	5454.16	3141.51	3143.74	2956.42	5515.71	5329.93	5516.84	3279	3610	2919	5261	5395	4986
Hist1h2bn	ENSMUSG00000095217.1	histone cluster 1, H2bn [Source:MGI Symbol;Acc:MGI:2448407]	319187	protein_coding	381	TRUE	0.957128	2.35889e-42	41.6273	2514.51	4910.12	2573.37	2452.29	2517.87	4787.06	5030.58	4912.71	2686	2816	2486	4566	5092	4440
Nusap1	ENSMUSG00000027306.15	nucleolar and spindle associated protein 1 [Source:MGI Symbol;Acc:MGI:2675669]	108907	protein_coding	3526	TRUE	1.08379	1.20564e-41	40.9188	811.36	1730.04	793.281	751.538	889.256	1729.88	1749.64	1710.6	828	863	878	1650	1771	1546
Cenpf	ENSMUSG00000026605.14	centromere protein F [Source:MGI Symbol;Acc:MGI:1313302]	108000	protein_coding	11130	TRUE	1.27205	1.43505e-41	40.8431	1009.84	2459.82	995.434	1035.43	998.641	2878.95	2236.69	2263.83	1039	1189	986	2746	2264	2046
Fads2	ENSMUSG00000024665.7	fatty acid desaturase 2 [Source:MGI Symbol;Acc:MGI:1930079]	56473	protein_coding	1508	TRUE	2.84711	1.72629e-41	40.7629	53.23	394.01	57.4841	68.7966	33.4231	365.897	372.453	443.693	60	79	33	349	377	401
Hist1h4d	ENSMUSG00000061482.7	histone cluster 1, H4d [Source:MGI Symbol;Acc:MGI:2448423]	319156	protein_coding	1138	TRUE	0.662453	2.07134e-41	40.6837	6124.03	9727.93	6222.66	5928.7	6220.74	9321.45	9645.25	10217.1	6495	6808	6142	8891	9763	9234
Hist1h3b	ENSMUSG00000069267.2	histone cluster 1, H3b [Source:MGI Symbol;Acc:MGI:2448319]	319150	protein_coding	620	TRUE	0.875525	5.75156e-41	40.2402	2312.26	4265.95	2392.3	2305.12	2239.35	4000.75	4338.04	4459.06	2497	2647	2211	3816	4391	4030
Yars	ENSMUSG00000028811.11	tyrosyl-tRNA synthetase [Source:MGI Symbol;Acc:MGI:2147627]	107271	protein_coding	2909	TRUE	0.70947	7.18702e-41	40.1435	2947.57	4840.58	3019.83	3030.53	2792.35	4630.85	4941.67	4949.22	3152	3480	2757	4417	5002	4473
Prc1	ENSMUSG00000038943.16	protein regulator of cytokinesis 1 [Source:MGI Symbol;Acc:MGI:1858961]	233406	protein_coding	3645	TRUE	0.970433	1.04065e-40	39.9827	752.13	1483.38	735.797	761.988	758.602	1428.99	1489.81	1531.35	768	875	749	1363	1508	1384
Cldn12	ENSMUSG00000046798.14	claudin 12 [Source:MGI Symbol;Acc:MGI:1929288]	64945	protein_coding	3752	TRUE	2.37463	1.46462e-40	39.8343	60.08	317.94	65.1487	64.4424	50.641	332.347	307.249	314.236	68	74	50	317	311	284
Cenpe	ENSMUSG00000045328.11	centromere protein E [Source:MGI Symbol;Acc:MGI:1098230]	229841	protein_coding	7910	TRUE	0.933166	1.63415e-40	39.7867	1468.81	2823.17	1481.17	1564.03	1361.23	2986.93	2785	2697.56	1546	1796	1344	2849	2819	2438
Espl1	ENSMUSG00000058290.4	extra spindle pole bodies 1, separase [Source:MGI Symbol;Acc:MGI:2146156]	105988	protein_coding	6658	TRUE	0.830134	4.297e-40	39.3668	1559.97	2788.67	1560.69	1635.44	1483.78	2803.46	2773.14	2789.4	1629	1878	1465	2674	2807	2521
Rbpj	ENSMUSG00000039191.12	recombination signal binding protein for immunoglobulin kappa J region [Source:MGI Symbol;Acc:MGI:96522]	19664	protein_coding	5485	TRUE	0.675281	6.12842e-40	39.2127	4625.69	7415.37	4715.62	4712.13	4449.32	7120.83	7544.89	7580.4	4922	5411	4393	6792	7637	6851
Hist1h1e	ENSMUSG00000051627.3	histone cluster 1, H1e [Source:MGI Symbol;Acc:MGI:1931527]	50709	protein_coding	1930	TRUE	0.680626	7.82874e-40	39.1063	10584.3	17026.1	10406.5	11082.4	10263.9	16428.6	17019.2	17630.4	10862	12726	10134	15670	17227	15934
Ghitm	ENSMUSG00000041028.16	growth hormone inducible transmembrane protein [Source:MGI Symbol;Acc:MGI:1913342]	66092	protein_coding	3188	TRUE	0.689995	9.21452e-40	39.0355	4855.93	7857.26	5015.49	4861.92	4690.37	7438.5	8098.13	8035.16	5235	5583	4631	7095	8197	7262
Sh3kbp1	ENSMUSG00000040990.17	SH3-domain kinase binding protein 1 [Source:MGI Symbol;Acc:MGI:1889583]	58194	protein_coding	7317	TRUE	-0.64476	1.30371e-39	38.8848	6032.27	3845.53	5982.18	6086.32	6028.31	3978.73	3812.46	3745.39	6244	6989	5952	3795	3859	3385
Extl3	ENSMUSG00000021978.9	exostoses (multiple)-like 3 [Source:MGI Symbol;Acc:MGI:1860765]	54616	protein_coding	6013	TRUE	-0.680411	1.93926e-39	38.7124	3857.75	2395.33	3834.19	3745.5	3993.55	2350.54	2460.96	2374.48	4002	4301	3943	2242	2491	2146
Hist1h1d	ENSMUSG00000052565.7	histone cluster 1, H1d [Source:MGI Symbol;Acc:MGI:107502]	14957	protein_coding	7425	TRUE	0.74127	2.09865e-39	38.6781	7793.83	13093	7923.23	7997.83	7460.43	12333.5	13173.2	13772.2	8270	9184	7366	11764	13334	12447
Hemk1	ENSMUSG00000032579.14	HemK methyltransferase family member 1 [Source:MGI Symbol;Acc:MGI:1916786]	69536	protein_coding	2192	TRUE	1.49866	4.43819e-39	38.3528	286.57	819.47	299.876	287.378	272.449	698.244	804.182	955.987	313	330	269	666	814	864
Cdc25b	ENSMUSG00000027330.16	cell division cycle 25B [Source:MGI Symbol;Acc:MGI:99701]	12531	protein_coding	3089	TRUE	1.36379	7.27752e-39	38.138	412.6	1074.01	405.263	459.805	372.718	1069.38	1065	1087.66	423	528	368	1020	1078	983
Aldh18a1	ENSMUSG00000025007.13	aldehyde dehydrogenase 18 family, member A1 [Source:MGI Symbol;Acc:MGI:1888908]	56454	protein_coding	3527	TRUE	0.773913	1.15708e-38	37.9366	3264.94	5612.57	3331.21	3368.42	3095.18	5266.18	5855.51	5716	3477	3868	3056	5023	5927	5166
Pycr1	ENSMUSG00000025140.15	pyrroline-5-carboxylate reductase 1 [Source:MGI Symbol;Acc:MGI:2384795]	209027	protein_coding	2914	TRUE	1.5923	2.04504e-38	37.6893	184.13	561.54	205.027	174.169	173.192	573.483	578.932	532.21	214	200	171	547	586	481
Sars	ENSMUSG00000068739.13	seryl-aminoacyl-tRNA synthetase [Source:MGI Symbol;Acc:MGI:102809]	20226	protein_coding	3570	TRUE	0.73965	2.13076e-38	37.6715	5153.2	8645.93	5286.62	5272.96	4900.02	7974.24	8880.58	9082.98	5518	6055	4838	7606	8989	8209
Kif20a	ENSMUSG00000003779.15	kinesin family member 20A [Source:MGI Symbol;Acc:MGI:1201682]	19348	protein_coding	3567	TRUE	0.912318	3.79937e-38	37.4203	1120.91	2124.75	1125.73	1200.89	1036.12	2066.42	2118.14	2189.7	1175	1379	1023	1971	2144	1979
Slc7a1	ENSMUSG00000041313.14	solute carrier family 7 (cationic amino acid transporter, y+ system), member 1 [Source:MGI Symbol;Acc:MGI:88117]	11987	protein_coding	7179	TRUE	0.735756	4.61169e-38	37.3361	7183.27	11988.6	7214.26	7466.61	6868.95	12854.6	11495.7	11615.7	7530	8574	6782	12261	11636	10498
Plk1	ENSMUSG00000030867.7	polo like kinase 1 [Source:MGI Symbol;Acc:MGI:97621]	18817	protein_coding	2199	TRUE	1.33948	5.13042e-38	37.2898	576.95	1475.2	620.829	596.528	513.5	1372.37	1646.89	1406.32	648	685	507	1309	1667	1271
Pacsin1	ENSMUSG00000040276.15	protein kinase C and casein kinase substrate in neurons 1 [Source:MGI Symbol;Acc:MGI:1345181]	23969	protein_coding	4566	TRUE	-1.06103	9.72039e-38	37.0123	1158.1	550.96	1176.51	1163.45	1134.36	576.628	528.547	547.701	1228	1336	1120	550	535	495
Xpot	ENSMUSG00000034667.8	exportin, tRNA (nuclear export receptor for tRNAs) [Source:MGI Symbol;Acc:MGI:1920442]	73192	protein_coding	6005	TRUE	0.567779	9.8453e-38	37.0068	5641.4	8397.16	5575.96	5811.14	5537.09	8391.51	8397.48	8402.5	5820	6673	5467	8004	8500	7594
Ksr1	ENSMUSG00000018334.18	kinase suppressor of ras 1 [Source:MGI Symbol;Acc:MGI:105051]	16706	protein_coding	5495	TRUE	1.00149	1.09174e-37	36.9619	780.84	1574.12	860.346	736.733	745.436	1540.12	1576.75	1605.48	898	846	736	1469	1596	1451
Arhgap19	ENSMUSG00000025154.14	Rho GTPase activating protein 19 [Source:MGI Symbol;Acc:MGI:1918335]	71085	protein_coding	5103	TRUE	1.18102	1.1155e-37	36.9525	425.87	973.78	462.747	406.684	408.167	960.347	983.987	977.009	483	467	403	916	996	883
Phlda1	ENSMUSG00000020205.8	pleckstrin homology like domain, family A, member 1 [Source:MGI Symbol;Acc:MGI:1096880]	21664	protein_coding	1949	TRUE	-1.91119	1.41264e-37	36.85	374.3	98.11	352.569	375.333	395	100.648	91.8783	101.795	368	431	390	96	93	92
Hist1h3e	ENSMUSG00000069273.2	histone cluster 1, H3e [Source:MGI Symbol;Acc:MGI:2448326]	319151	protein_coding	836	TRUE	0.863858	1.76074e-37	36.7543	6063.9	11102.9	6327.09	6321.45	5543.16	10528.2	11615.2	11165.3	6604	7259	5473	10042	11757	10091
Ifih1	ENSMUSG00000026896.14	interferon induced with helicase C domain 1 [Source:MGI Symbol;Acc:MGI:1918836]	71586	protein_coding	5470	TRUE	-1.68965	2.47584e-37	36.6063	616.99	189.02	616.038	700.158	534.769	212.828	173.877	180.354	643	804	528	203	176	163
Nr4a2	ENSMUSG00000026826.13	nuclear receptor subfamily 4, group A, member 2 [Source:MGI Symbol;Acc:MGI:1352456]	18227	protein_coding	3568	TRUE	-1.15618	5.96779e-37	36.2242	1077.2	479.29	1114.23	1158.22	959.141	467.593	498.909	471.355	1163	1330	947	446	505	426
Plxnb2	ENSMUSG00000036606.17	plexin B2 [Source:MGI Symbol;Acc:MGI:2154239]	140570	protein_coding	6497	TRUE	1.73899	1.57369e-36	35.8031	139.34	472.34	139.878	151.527	126.603	477.028	492.981	447.012	146	174	125	455	499	404
Mid1ip1	ENSMUSG00000008035.12	Mid1 interacting protein 1 (gastrulation specific G12-like (zebrafish)) [Source:MGI Symbol;Acc:MGI:1915291]	68041	protein_coding	2022	TRUE	1.12264	1.58543e-36	35.7999	435.11	955.26	439.754	431.067	434.5	898.491	986.951	980.329	459	495	429	857	999	886
Dclk1	ENSMUSG00000027797.15	doublecortin-like kinase 1 [Source:MGI Symbol;Acc:MGI:1330861]	13175	protein_coding	7962	TRUE	2.3847	2.46687e-36	35.6079	108.51	579.78	111.136	132.368	82.0384	604.935	615.486	518.933	116	152	81	577	623	469
Top2a	ENSMUSG00000020914.17	topoisomerase (DNA) II alpha [Source:MGI Symbol;Acc:MGI:98790]	21973	protein_coding	5221	TRUE	0.656637	3.13954e-36	35.5031	14605.1	23116.6	15347.3	14756.4	13711.6	23127	23221.5	23001.2	16019	16945	13538	22059	23505	20788
Hist1h4a	ENSMUSG00000060093.6	histone cluster 1, H4a [Source:MGI Symbol;Acc:MGI:2448419]	326619	protein_coding	539	TRUE	0.650549	3.58194e-36	35.4459	5713.34	9006.44	5794.4	5535.08	5810.55	8603.29	9250.07	9165.96	6048	6356	5737	8206	9363	8284
Shmt2	ENSMUSG00000025403.5	serine hydroxymethyltransferase 2 (mitochondrial) [Source:MGI Symbol;Acc:MGI:1277989]	108037	protein_coding	2289	TRUE	0.677437	3.81232e-36	35.4188	9732.57	15635.1	10023.3	10121.8	9052.59	14799.4	15912.7	16193.1	10462	11623	8938	14116	16107	14635
Adamts6	ENSMUSG00000046169.10	a disintegrin-like and metallopeptidase (reprolysin type) with thrombospondin type 1 motif, 6 [Source:MGI Symbol;Acc:MGI:1347348]	108154	protein_coding	7690	TRUE	-2.51117	1.37584e-35	34.8614	2674.61	458.89	2355.89	2390.46	3277.49	553.563	443.585	379.518	2459	2745	3236	528	449	343
Snn	ENSMUSG00000037972.7	stannin [Source:MGI Symbol;Acc:MGI:1276549]	20621	protein_coding	2872	TRUE	-1.39231	1.48841e-35	34.8273	758.25	285.31	724.3	728.025	822.41	313.476	283.538	258.913	756	836	812	299	287	234
Hist1h2be	ENSMUSG00000047246.7	histone cluster 1, H2be [Source:MGI Symbol;Acc:MGI:2448380]	319179	protein_coding	2506	TRUE	0.673578	1.57592e-35	34.8025	3422.97	5488.49	3461.5	3421.54	3385.86	5224.25	5703.37	5537.86	3613	3929	3343	4983	5773	5005
Hist1h4k	ENSMUSG00000064288.4	histone cluster 1, H4k [Source:MGI Symbol;Acc:MGI:2448439]	319160	protein_coding	312	TRUE	0.758569	2.72272e-35	34.565	4628.72	7860.13	4727.11	4360.31	4798.74	7474.14	7936.11	8170.14	4934	5007	4738	7129	8033	7384
Hist1h4j	ENSMUSG00000067455.5	histone cluster 1, H4j [Source:MGI Symbol;Acc:MGI:2448436]	319159	protein_coding	774	TRUE	0.77194	6.22872e-35	34.2056	2081.42	3572.04	2071.34	2024.71	2148.19	3449.28	3563.5	3703.34	2162	2325	2121	3290	3607	3347
Hist1h2bk	ENSMUSG00000062727.4	histone cluster 1, H2bk [Source:MGI Symbol;Acc:MGI:2448399]	319184	protein_coding	476	TRUE	1.07712	7.48476e-35	34.1258	2040.57	4342.77	2146.07	2147.5	1828.14	4004.94	4490.18	4533.19	2240	2466	1805	3820	4545	4097
Nedd4	ENSMUSG00000032216.14	neural precursor cell expressed, developmentally down-regulated 4 [Source:MGI Symbol;Acc:MGI:97297]	17999	protein_coding	5499	TRUE	1.68864	8.65539e-35	34.0627	279.51	916.55	288.379	340.5	209.654	928.895	880.254	940.496	301	391	207	886	891	850
Ahr	ENSMUSG00000019256.17	aryl-hydrocarbon receptor [Source:MGI Symbol;Acc:MGI:105043]	11622	protein_coding	5548	TRUE	-1.76262	9.08729e-35	34.0416	431.28	125.14	403.639	409.995	480.206	141.794	120.176	113.436	385	415	434	148	138	112
Cars	ENSMUSG00000010755.17	cysteinyl-tRNA synthetase [Source:MGI Symbol;Acc:MGI:1351477]	27267	protein_coding	3222	TRUE	0.701757	1.68369e-34	33.7737	1994.27	3259.96	1979.37	2063.9	1939.55	3178.79	3366.9	3234.2	2066	2370	1915	3032	3408	2923
Aars	ENSMUSG00000031960.14	alanyl-tRNA synthetase [Source:MGI Symbol;Acc:MGI:2384560]	234734	protein_coding	5750	TRUE	0.649179	1.73947e-33	32.7596	5873.39	9254.42	6113.44	6019.27	5487.46	8727	9466.43	9569.82	6381	6912	5418	8324	9582	8649
Plxnc1	ENSMUSG00000074785.5	plexin C1 [Source:MGI Symbol;Acc:MGI:1890127]	54712	protein_coding	7302	TRUE	1.29755	2.05051e-33	32.6881	831.44	2068.42	850.765	945.736	697.833	2133.52	2048	2023.73	888	1086	689	2035	2073	1829
Pfkp	ENSMUSG00000021196.14	phosphofructokinase, platelet [Source:MGI Symbol;Acc:MGI:1891833]	56421	protein_coding	8681	TRUE	0.611606	2.17075e-33	32.6634	8584.96	13176.2	8736.63	9095.96	7922.28	13042.3	13107	13379.4	9119	10445	7822	12440	13267	12092
Serinc3	ENSMUSG00000017707.9	serine incorporator 3 [Source:MGI Symbol;Acc:MGI:1349457]	26943	protein_coding	3683	TRUE	0.577097	2.48669e-33	32.6044	3735.64	5592.41	3815.03	3775.11	3616.78	5405.62	5824.89	5546.71	3982	4335	3571	5156	5896	5013
Sik3	ENSMUSG00000034135.15	SIK family kinase 3 [Source:MGI Symbol;Acc:MGI:2446296]	70661	protein_coding	6287	TRUE	0.609734	2.48669e-33	32.6044	2311.76	3543.02	2304.16	2394.82	2236.31	3601.3	3462.73	3565.03	2405	2750	2208	3435	3505	3222
Hist1h2bb	ENSMUSG00000075031.4	histone cluster 1, H2bb [Source:MGI Symbol;Acc:MGI:2448377]	319178	protein_coding	508	TRUE	0.671519	3.15873e-33	32.5005	2535.52	4057.27	2558.04	2474.94	2573.58	3964.05	4205.66	4002.09	2670	2842	2541	3781	4257	3617
Jak2	ENSMUSG00000024789.12	Janus kinase 2 [Source:MGI Symbol;Acc:MGI:96629]	16452	protein_coding	5030	TRUE	0.592201	3.6337e-33	32.4397	5981.57	9098.97	6068.41	6262.23	5614.06	8919.91	9178.94	9198.05	6334	7191	5543	8508	9291	8313
Cmah	ENSMUSG00000016756.17	cytidine monophospho-N-acetylneuraminic acid hydroxylase [Source:MGI Symbol;Acc:MGI:103227]	12763	protein_coding	9789	TRUE	-1.17478	3.70931e-33	32.4307	1176.51	515.9	1137.23	1124.26	1268.05	567.192	478.162	502.336	1187	1291	1252	541	484	454
Samd9l	ENSMUSG00000047735.14	sterile alpha motif domain containing 9-like [Source:MGI Symbol;Acc:MGI:1343184]	209086	protein_coding	5330	TRUE	-2.22487	4.55943e-33	32.3411	231.02	48.65	227.062	260.382	205.603	38.7913	47.4211	59.7492	237	299	203	37	48	54
Mmd	ENSMUSG00000003948.17	monocyte to macrophage differentiation-associated [Source:MGI Symbol;Acc:MGI:1914718]	67468	protein_coding	2677	TRUE	-1.03544	6.53877e-33	32.1845	1069.61	517.25	1069.2	1009.31	1130.31	505.336	509.776	536.636	1116	1159	1116	482	516	485
Incenp	ENSMUSG00000024660.8	inner centromere protein [Source:MGI Symbol;Acc:MGI:1313288]	16319	protein_coding	3217	TRUE	0.649545	1.4284e-32	31.8452	2064.82	3253.05	2163.32	2030.81	2000.32	3249.04	3202.9	3307.23	2258	2332	1975	3099	3242	2989
Arid5a	ENSMUSG00000037447.16	AT rich interactive domain 5A (MRF1-like) [Source:MGI Symbol;Acc:MGI:2443039]	214855	protein_coding	5504	TRUE	0.91568	1.74322e-32	31.7586	1953.35	3712.78	1998.53	1977.69	1883.85	3265.81	3854.94	4017.58	2086	2271	1860	3115	3902	3631
Usp38	ENSMUSG00000038250.9	ubiquitin specific peptidase 38 [Source:MGI Symbol;Acc:MGI:1922091]	74841	protein_coding	4707	TRUE	-0.557443	2.15169e-32	31.6672	4401.59	2981.55	4400.41	4429.98	4374.37	3060.32	2977.65	2906.69	4593	5087	4319	2919	3014	2627
Hist1h4f	ENSMUSG00000069274.3	histone cluster 1, H4f [Source:MGI Symbol;Acc:MGI:2448425]	319157	protein_coding	391	TRUE	0.780954	2.75464e-32	31.5599	5359.48	9262.15	5501.23	5079.63	5497.59	8954.51	9361.71	9470.24	5742	5833	5428	8541	9476	8559
Lamc1	ENSMUSG00000026478.14	laminin, gamma 1 [Source:MGI Symbol;Acc:MGI:99914]	226519	protein_coding	7622	TRUE	1.25246	4.57645e-32	31.3395	330.42	796.83	322.869	348.337	320.051	762.197	759.725	868.576	337	400	316	727	769	785
Hax1	ENSMUSG00000027944.13	HCLS1 associated X-1 [Source:MGI Symbol;Acc:MGI:1346319]	23897	protein_coding	1280	TRUE	0.75484	5.71054e-32	31.2433	1324.43	2249.18	1355.67	1363.74	1253.87	2142.96	2245.59	2358.99	1415	1566	1238	2044	2273	2132
Hist1h3h	ENSMUSG00000101355.1	histone cluster 1, H3h [Source:MGI Symbol;Acc:MGI:2448349]	319152	protein_coding	411	TRUE	0.899637	5.75038e-32	31.2403	2404.52	4517.81	2545.59	2336.47	2331.51	4241.88	4818.18	4493.36	2657	2683	2302	4046	4877	4061
Casp6	ENSMUSG00000027997.9	caspase 6 [Source:MGI Symbol;Acc:MGI:1312921]	12368	protein_coding	3914	TRUE	1.79773	6.27272e-32	31.2025	242.72	858.07	271.134	222.065	234.974	706.631	766.641	1100.93	283	255	232	674	776	995
Stk39	ENSMUSG00000027030.15	serine/threonine kinase 39 [Source:MGI Symbol;Acc:MGI:1858416]	53416	protein_coding	3536	TRUE	-0.810544	7.75267e-32	31.1105	2911.37	1649.52	3030.37	3053.18	2650.55	1694.24	1639.98	1614.33	3163	3506	2617	1616	1660	1459
Hist2h2bb	ENSMUSG00000105827.1	histone cluster 2, H2bb [Source:MGI Symbol;Acc:MGI:2448413]	319189	protein_coding	381	TRUE	0.690838	9.52708e-32	31.021	2447.77	3970.2	2497.69	2371.31	2474.32	3745.98	4020.91	4143.72	2607	2723	2443	3573	4070	3745
Hist1h2bg	ENSMUSG00000058385.8	histone cluster 1, H2bg [Source:MGI Symbol;Acc:MGI:2448386]	319181	protein_coding	618	TRUE	0.723776	1.12318e-31	30.9496	3927.01	6520.14	4028.68	3881.35	3871	6374.36	6785.16	6400.91	4205	4457	3822	6080	6868	5785
Abcg1	ENSMUSG00000024030.6	ATP binding cassette subfamily G member 1 [Source:MGI Symbol;Acc:MGI:107704]	11307	protein_coding	3610	TRUE	1.69763	1.20514e-31	30.919	135.16	445.67	133.172	137.593	134.705	366.945	454.452	515.613	139	158	133	350	460	466
Slc38a2	ENSMUSG00000022462.7	solute carrier family 38, member 2 [Source:MGI Symbol;Acc:MGI:1915010]	67760	protein_coding	6116	TRUE	0.528242	1.55395e-31	30.8086	6375.83	9212.03	6451.64	6501.72	6174.15	9399.03	9395.3	8841.77	6734	7466	6096	8965	9510	7991
Flnb	ENSMUSG00000025278.9	filamin, beta [Source:MGI Symbol;Acc:MGI:2446089]	286940	protein_coding	9100	TRUE	0.826044	2.80287e-31	30.5524	2108.67	3762.89	2011.94	2103.09	2210.99	4227.21	3495.33	3566.14	2100	2415	2183	4032	3538	3223
Gramd1b	ENSMUSG00000040111.16	GRAM domain containing 1B [Source:MGI Symbol;Acc:MGI:1925037]	235283	protein_coding	7488	TRUE	-0.716466	2.95933e-31	30.5288	12011.1	7271.11	11660.7	12647.3	11725.4	7717.38	7363.11	6732.85	12171	14523	11577	7361	7453	6085
Cdc20	ENSMUSG00000006398.15	cell division cycle 20 [Source:MGI Symbol;Acc:MGI:1859866]	107995	protein_coding	1793	TRUE	1.0259	3.17575e-31	30.4982	677.15	1391.25	722.384	667.937	641.115	1282.21	1454.25	1437.3	754	767	633	1223	1472	1299
Clic4	ENSMUSG00000037242.8	chloride intracellular channel 4 (mitochondrial) [Source:MGI Symbol;Acc:MGI:1352754]	29876	protein_coding	4119	TRUE	1.4899	5.27281e-31	30.278	3252.37	9263.27	3574.56	3539.11	2643.46	8819.26	9562.26	9408.28	3731	4064	2610	8412	9679	8503
Fkbp1a	ENSMUSG00000032966.14	FK506 binding protein 1a [Source:MGI Symbol;Acc:MGI:95541]	14225	protein_coding	2011	TRUE	-0.504099	7.23586e-31	30.1405	8742.41	6135.56	8984.77	8801.61	8440.84	5947.65	6158.81	6300.22	9378	10107	8334	5673	6234	5694
Mdfic	ENSMUSG00000041390.18	MyoD family inhibitor domain containing [Source:MGI Symbol;Acc:MGI:104611]	16543	protein_coding	3635	TRUE	0.629485	1.22453e-30	29.912	3148.47	4894.38	3287.13	3216.02	2942.24	5118.36	4763.84	4800.96	3431	3693	2905	4882	4822	4339
Man1a	ENSMUSG00000003746.16	mannosidase 1, alpha [Source:MGI Symbol;Acc:MGI:104677]	17155	protein_coding	5137	TRUE	0.574409	1.50155e-30	29.8235	3653.7	5463.51	3721.14	3725.47	3514.49	5251.51	5476.15	5662.89	3884	4278	3470	5009	5543	5118
Bdh2	ENSMUSG00000028167.15	3-hydroxybutyrate dehydrogenase, type 2 [Source:MGI Symbol;Acc:MGI:1917022]	69772	protein_coding	3134	TRUE	-3.14239	1.95236e-30	29.7094	199.86	21.82	167.662	189.844	242.064	23.0651	24.6985	17.7035	175	218	239	22	25	16
Pten	ENSMUSG00000013663.7	phosphatase and tensin homolog [Source:MGI Symbol;Acc:MGI:109583]	19211	protein_coding	8292	TRUE	-0.663792	2.09373e-30	29.6791	3468.89	2177.88	3427.97	3414.58	3564.11	2238.36	2195.2	2100.07	3578	3921	3519	2135	2222	1898
Kif14	ENSMUSG00000041498.13	kinesin family member 14 [Source:MGI Symbol;Acc:MGI:1098226]	381293	protein_coding	8943	TRUE	0.896121	2.14348e-30	29.6689	757.5	1420.04	781.784	740.217	750.5	1491.89	1421.64	1346.57	816	850	741	1423	1439	1217
Chchd10	ENSMUSG00000049422.7	coiled-coil-helix-coiled-coil-helix domain containing 10 [Source:MGI Symbol;Acc:MGI:2143558]	103172	protein_coding	1488	TRUE	0.801932	2.33705e-30	29.6313	958	1682.49	932.201	1004.95	936.859	1573.67	1701.23	1772.56	973	1154	925	1501	1722	1602
Fnip1	ENSMUSG00000035992.15	folliculin interacting protein 1 [Source:MGI Symbol;Acc:MGI:2444668]	216742	protein_coding	6255	TRUE	-0.675604	2.77712e-30	29.5564	3090.24	1925.08	3104.14	3053.18	3113.41	2043.36	1901.78	1830.09	3240	3506	3074	1949	1925	1654
Batf	ENSMUSG00000034266.6	basic leucine zipper transcription factor, ATF-like [Source:MGI Symbol;Acc:MGI:1859147]	53314	protein_coding	955	TRUE	-1.20209	3.72524e-30	29.4288	1155.03	496.01	1083.01	1236.9	1145.19	547.057	527.731	413.231	1033	1252	1035	571	606	408
Alcam	ENSMUSG00000022636.13	activated leukocyte cell adhesion molecule [Source:MGI Symbol;Acc:MGI:1313266]	11658	protein_coding	6036	TRUE	-0.92368	3.86556e-30	29.4128	1812.79	948.37	1921.89	1938.5	1577.97	985.509	934.59	925.006	2006	2226	1558	940	946	836
Gars	ENSMUSG00000029777.10	glycyl-tRNA synthetase [Source:MGI Symbol;Acc:MGI:2449057]	353172	protein_coding	2380	TRUE	0.568541	4.23901e-30	29.3727	7516.37	11186.2	7590.78	7759.21	7199.13	10707.5	11322.8	11528.3	7923	8910	7108	10213	11461	10419
Tars	ENSMUSG00000022241.6	threonyl-tRNA synthetase [Source:MGI Symbol;Acc:MGI:106314]	110960	protein_coding	4093	TRUE	0.667729	4.90682e-30	29.3092	3900.42	6237.59	4109.16	3994.56	3597.54	5903.62	6403.82	6405.33	4289	4587	3552	5631	6482	5789
Cd2	ENSMUSG00000027863.8	CD2 antigen [Source:MGI Symbol;Acc:MGI:88320]	12481	protein_coding	1153	TRUE	0.866069	5.26511e-30	29.2786	4072.16	7479.11	4347.72	4235.78	3632.99	6802.11	7509.32	8125.89	4538	4864	3587	6488	7601	7344
Hist1h2ah	ENSMUSG00000069302.5	histone cluster 1, H2ah [Source:MGI Symbol;Acc:MGI:2448295]	319168	protein_coding	405	TRUE	0.985027	9.45377e-30	29.0244	824.21	1646.12	846.933	825.559	800.128	1585.2	1720	1633.14	884	948	790	1512	1741	1476
Ccl4	ENSMUSG00000018930.3	chemokine (C-C motif) ligand 4 [Source:MGI Symbol;Acc:MGI:98261]	20303	protein_coding	660	TRUE	-1.25875	1.55503e-29	28.8083	547.58	226.1	624.661	526.86	491.218	224.361	228.214	225.719	652	605	485	214	231	204
Hist1h2ak	ENSMUSG00000063021.3	histone cluster 1, H2ak [Source:MGI Symbol;Acc:MGI:2448297]	319169	protein_coding	393	TRUE	0.726013	1.73481e-29	28.7607	4344.24	7228.93	4524.96	4391.66	4116.1	6990.83	7461.9	7234.07	4723	5043	4064	6668	7553	6538
Chd7	ENSMUSG00000041235.12	chromodomain helicase DNA binding protein 7 [Source:MGI Symbol;Acc:MGI:2444748]	320790	protein_coding	10216	TRUE	0.598071	2.09725e-29	28.6783	2966	4511.15	2875.16	3077.56	2945.28	4481.97	4311.37	4740.1	3001	3534	2908	4275	4364	4284
Knl1	ENSMUSG00000027326.13	kinetochore scaffold 1 [Source:MGI Symbol;Acc:MGI:1923714]	76464	protein_coding	7800	TRUE	0.796345	4.18183e-29	28.3786	1369.1	2394.62	1382.49	1402.06	1322.74	2604.26	2269.3	2310.3	1443	1610	1306	2484	2297	2088
Lbr	ENSMUSG00000004880.11	lamin B receptor [Source:MGI Symbol;Acc:MGI:2138281]	98386	protein_coding	3510	TRUE	0.466246	4.50136e-29	28.3467	5194.16	7189.86	5232.97	5271.21	5078.28	7023.33	7298.89	7247.35	5462	6053	5014	6699	7388	6550
Myh9	ENSMUSG00000022443.17	myosin, heavy polypeptide 9, non-muscle [Source:MGI Symbol;Acc:MGI:107717]	17886	protein_coding	7433	TRUE	-0.776923	8.50324e-29	28.0704	49443.8	28653.1	47916.9	46807.8	53606.5	30411.3	27629.7	27918.3	50014	53750	52928	29007	27967	25232
Iars	ENSMUSG00000037851.13	isoleucine-tRNA synthetase [Source:MGI Symbol;Acc:MGI:2145219]	105148	protein_coding	4426	TRUE	0.524325	8.50324e-29	28.0704	8415.9	12150.3	8262.39	8881.73	8103.57	11847.1	12318.6	12285.1	8624	10199	8001	11300	12469	11103
Auh	ENSMUSG00000021460.17	AU RNA binding protein/enoyl-coenzyme A hydratase [Source:MGI Symbol;Acc:MGI:1338011]	11992	protein_coding	3235	TRUE	1.02928	1.1345e-28	27.9452	360.7	743.82	344.905	373.592	363.602	786.311	709.34	735.8	360	429	359	750	718	665
Fosb	ENSMUSG00000003545.3	FBJ osteosarcoma oncogene B [Source:MGI Symbol;Acc:MGI:95575]	14282	protein_coding	3782	TRUE	-2.44327	1.14928e-28	27.9396	163.49	29.25	190.656	142.818	156.987	27.2588	30.6261	29.8746	199	164	155	26	31	27
H2-Q6	ENSMUSG00000073409.12	histocompatibility 2, Q region locus 6 [Source:MGI Symbol;Acc:MGI:95935]	110557	protein_coding	2085	TRUE	1.08711	1.86255e-28	27.7299	865.08	1859.26	894.836	982.311	718.09	1758.19	1862.26	1957.34	934	1128	709	1677	1885	1769
Batf3	ENSMUSG00000026630.9	basic leucine zipper transcription factor, ATF-like 3 [Source:MGI Symbol;Acc:MGI:1925491]	381319	protein_coding	1110	TRUE	-4.23248	2.29422e-28	27.6394	197.17	9.94	148.875	202.527	240.103	10.5388	12.1918	7.08974	142	205	217	11	14	7
Aurka	ENSMUSG00000027496.15	aurora kinase A [Source:MGI Symbol;Acc:MGI:894678]	20878	protein_coding	1905	TRUE	1.02331	2.44554e-28	27.6116	411.41	844.62	414.844	422.359	397.026	829.296	880.254	824.317	433	485	392	791	891	745
Tent5a	ENSMUSG00000032265.14	terminal nucleotidyltransferase 5A [Source:MGI Symbol;Acc:MGI:2670964]	212943	protein_coding	5648	TRUE	1.4245	2.44944e-28	27.6109	290.81	793.48	309.456	317.858	245.102	689.857	775.532	915.047	323	365	242	658	785	827
Srebf1	ENSMUSG00000020538.15	sterol regulatory element binding transcription factor 1 [Source:MGI Symbol;Acc:MGI:107606]	20787	protein_coding	4299	TRUE	0.670606	2.53072e-28	27.5968	1856.62	2972.93	1825.12	1923.69	1821.05	2802.41	3072.49	3043.89	1905	2209	1798	2673	3110	2751
Ccnb2	ENSMUSG00000032218.7	cyclin B2 [Source:MGI Symbol;Acc:MGI:88311]	12442	protein_coding	1531	TRUE	1.39845	2.73316e-28	27.5633	179.07	479	180.117	182.877	174.205	456.06	492.981	487.951	188	210	172	435	499	441
Btg1	ENSMUSG00000036478.8	B cell translocation gene 1, anti-proliferative [Source:MGI Symbol;Acc:MGI:88215]	12226	protein_coding	5001	TRUE	-0.608611	4.29353e-28	27.3672	9622.67	6279.24	9734.94	9443.43	9689.65	6313.55	6565.84	5958.32	10161	10844	9567	6022	6646	5385
Ifit1	ENSMUSG00000034459.8	interferon-induced protein with tetratricopeptide repeats 1 [Source:MGI Symbol;Acc:MGI:99450]	15957	protein_coding	2656	TRUE	-2.74422	1.38009e-27	26.8601	172.61	24.98	198.32	202.036	117.487	16.7746	31.614	26.5552	207	232	116	16	32	24
Hist1h2ae	ENSMUSG00000069272.6	histone cluster 1, H2ae [Source:MGI Symbol;Acc:MGI:2448290]	319166	protein_coding	704	TRUE	0.793907	2.57035e-27	26.59	1427.58	2494.06	1500.34	1458.66	1323.76	2340.06	2560.74	2581.39	1566	1675	1307	2232	2592	2333
Abcb9	ENSMUSG00000029408.13	ATP-binding cassette, sub-family B (MDR/TAP), member 9 [Source:MGI Symbol;Acc:MGI:1861729]	56325	protein_coding	3661	TRUE	1.41505	4.0225e-27	26.3955	241.37	655.14	249.098	279.541	195.474	580.821	697.485	687.115	260	321	193	554	706	621
Tespa1	ENSMUSG00000034833.10	thymocyte expressed, positive selection associated 1 [Source:MGI Symbol;Acc:MGI:1914846]	67596	protein_coding	2311	TRUE	-1.06695	4.3704e-27	26.3595	887.83	418.93	823.939	874.327	965.218	459.205	398.139	399.434	860	1004	953	438	403	361
Hist1h3g	ENSMUSG00000099517.2	histone cluster 1, H3g [Source:MGI Symbol;Acc:MGI:2145541]	97908	protein_coding	530	TRUE	0.800278	6.57629e-27	26.182	1477.09	2592.21	1543.45	1476.95	1410.86	2611.6	2544.93	2620.11	1611	1696	1393	2491	2576	2368
Nckap1	ENSMUSG00000027002.13	NCK-associated protein 1 [Source:MGI Symbol;Acc:MGI:1355333]	50884	protein_coding	4597	TRUE	1.46004	7.68765e-27	26.1142	204.06	571.43	205.027	229.903	177.244	573.483	562.137	578.682	214	264	175	547	569	523
Kdm4a	ENSMUSG00000033326.15	lysine (K)-specific demethylase 4A [Source:MGI Symbol;Acc:MGI:2446210]	230674	protein_coding	4663	TRUE	0.61534	1.0362e-26	25.9846	1408.93	2169.35	1413.15	1397.7	1415.92	2239.41	2122.09	2146.54	1475	1605	1398	2136	2148	1940
Trp53inp1	ENSMUSG00000028211.11	transformation related protein 53 inducible nuclear protein 1 [Source:MGI Symbol;Acc:MGI:1926609]	60599	protein_coding	5432	TRUE	-0.690493	1.16025e-26	25.9354	2886.49	1776.46	2758.28	2717.9	3183.29	1827.39	1742.72	1759.28	2879	3121	3143	1743	1764	1590
Stap1	ENSMUSG00000029254.16	signal transducing adaptor family member 1 [Source:MGI Symbol;Acc:MGI:1926193]	56792	protein_coding	3350	TRUE	-1.02765	1.50007e-26	25.8239	1076.74	522.01	1063.46	1041.53	1125.24	565.095	538.427	462.503	1110	1196	1111	539	545	418
Ctss	ENSMUSG00000038642.10	cathepsin S [Source:MGI Symbol;Acc:MGI:107341]	13040	protein_coding	1355	TRUE	-1.05807	2.38821e-26	25.6219	1014.98	482.4	1140.1	1026.72	878.115	480.174	489.03	477.993	1190	1179	867	458	495	432
Prr11	ENSMUSG00000020493.8	proline rich 11 [Source:MGI Symbol;Acc:MGI:2444496]	270906	protein_coding	3824	TRUE	1.19748	2.55835e-26	25.592	259.14	601.8	267.301	256.899	253.205	579.773	639.196	586.427	279	295	250	553	647	530
Akr1b3	ENSMUSG00000001642.18	aldo-keto reductase family 1, member B3 (aldose reductase) [Source:MGI Symbol;Acc:MGI:1353494]	11677	protein_coding	5024	TRUE	-0.751747	2.93687e-26	25.5321	1824.41	1075.47	1896.02	1739.94	1837.26	1050.51	1092.66	1083.23	1979	1998	1814	1002	1106	979
Msn	ENSMUSG00000031207.16	moesin [Source:MGI Symbol;Acc:MGI:97167]	17698	protein_coding	3842	TRUE	-0.482834	3.48138e-26	25.4582	19120.5	13634.1	19468	19141.1	18752.4	13225.7	13782.7	13893.9	20320	21980	18515	12615	13951	12557
Npc2	ENSMUSG00000021242.9	NPC intracellular cholesterol transporter 2 [Source:MGI Symbol;Acc:MGI:1915213]	67963	protein_coding	3299	TRUE	0.881468	4.38539e-26	25.358	4105.55	7646.86	4390.83	4345.51	3580.32	6840.9	7621.95	8477.74	4583	4990	3535	6525	7715	7662
Trim35	ENSMUSG00000022043.19	tripartite motif-containing 35 [Source:MGI Symbol;Acc:MGI:1914104]	66854	protein_coding	3678	TRUE	0.646999	5.40026e-26	25.2676	1565.5	2464.97	1561.65	1589.29	1545.56	2517.24	2422.43	2455.25	1630	1825	1526	2401	2452	2219
Ubald2	ENSMUSG00000050628.6	UBA-like domain containing 2 [Source:MGI Symbol;Acc:MGI:1914635]	319370	protein_coding	1482	TRUE	1.08477	6.24117e-26	25.2047	740.19	1590.33	724.3	855.168	641.115	1408.02	1610.34	1752.64	756	982	633	1343	1630	1584
Ckap5	ENSMUSG00000040549.16	cytoskeleton associated protein 5 [Source:MGI Symbol;Acc:MGI:1923036]	75786	protein_coding	6665	TRUE	0.527758	6.44256e-26	25.1909	3813.25	5520.45	3883.05	3826.49	3730.22	5832.33	5444.53	5284.48	4053	4394	3683	5563	5511	4776
Otud1	ENSMUSG00000043415.5	OTU domain containing 1 [Source:MGI Symbol;Acc:MGI:1918448]	71198	protein_coding	2832	TRUE	-1.29013	6.9134e-26	25.1603	819.58	330.22	908.249	883.035	667.449	354.364	349.73	286.575	948	1014	659	338	354	259
Esyt1	ENSMUSG00000025366.8	extended synaptotagmin-like protein 1 [Source:MGI Symbol;Acc:MGI:1344426]	23943	protein_coding	4038	TRUE	0.547953	8.52001e-26	25.0696	5501.71	8074.62	5742.67	5608.23	5154.24	7739.39	8112.95	8371.52	5994	6440	5089	7382	8212	7566
Cdca8	ENSMUSG00000028873.16	cell division cycle associated 8 [Source:MGI Symbol;Acc:MGI:1196274]	52276	protein_coding	3358	TRUE	0.776707	9.76767e-26	25.0102	1099.65	1899.14	1142.02	1132.97	1023.96	1800.13	1943.28	1954.02	1192	1301	1011	1717	1967	1766
Asb2	ENSMUSG00000021200.14	ankyrin repeat and SOCS box-containing 2 [Source:MGI Symbol;Acc:MGI:1929743]	65256	protein_coding	2690	TRUE	3.1481	1.46552e-25	24.834	18.48	172.33	23.9517	24.3836	7.08974	149.923	159.058	208.016	25	28	7	143	161	188
Hist1h2ab	ENSMUSG00000061615.2	histone cluster 1, H2ab [Source:MGI Symbol;Acc:MGI:2448306]	319172	protein_coding	473	TRUE	0.692178	1.48903e-25	24.8271	2067.43	3360.87	2192.06	1960.27	2049.95	3255.33	3473.59	3353.7	2288	2251	2024	3105	3516	3031
P2ry10b	ENSMUSG00000054293.10	purinergic receptor P2Y, G-protein coupled 10B [Source:MGI Symbol;Acc:MGI:2441814]	213438	protein_coding	3044	TRUE	-1.84699	1.51318e-25	24.8201	187.39	50.81	192.572	161.977	207.628	51.3723	52.3608	48.6845	201	186	205	49	53	44
Nfe2l1	ENSMUSG00000038615.17	nuclear factor, erythroid derived 2,-like 1 [Source:MGI Symbol;Acc:MGI:99421]	18023	protein_coding	4654	TRUE	0.577031	2.88751e-25	24.5395	2741.83	4110.91	2879	2777.99	2568.51	3939.94	4267.9	4124.91	3005	3190	2536	3758	4320	3728
Dgkz	ENSMUSG00000040479.11	diacylglycerol kinase zeta [Source:MGI Symbol;Acc:MGI:1278339]	104418	protein_coding	4169	TRUE	-0.604913	3.26605e-25	24.486	5829.19	3811.16	6055	5573.4	5859.16	3721.87	3941.88	3769.73	6320	6400	5785	3550	3990	3407
Hist1h2ac	ENSMUSG00000069270.6	histone cluster 1, H2ac [Source:MGI Symbol;Acc:MGI:2448287]	319164	protein_coding	2482	TRUE	0.655872	3.30356e-25	24.481	1390.18	2203.04	1427.52	1352.42	1390.6	2147.15	2189.27	2272.68	1490	1553	1373	2048	2216	2054
Ifi213	ENSMUSG00000073491.11	interferon activated gene 213 [Source:MGI Symbol;Acc:MGI:3695276]	623121	protein_coding	3090	TRUE	-3.96239	3.965e-25	24.4018	108.07	6.6	91.0165	128.885	104.32	7.3389	6.91557	5.53233	95	148	103	7	7	5
Cdca3	ENSMUSG00000023505.13	cell division cycle associated 3 [Source:MGI Symbol;Acc:MGI:1315198]	14793	protein_coding	1976	TRUE	1.00731	4.41108e-25	24.3555	489.03	993.51	523.106	471.997	471.974	924.701	1051.17	1004.67	546	542	466	882	1064	908
Hist1h4b	ENSMUSG00000069266.5	histone cluster 1, H4b [Source:MGI Symbol;Acc:MGI:2448420]	326620	protein_coding	397	TRUE	0.693269	5.4023e-25	24.2674	3015.89	4908.83	3127.14	2978.28	2942.24	4659.15	5029.6	5037.74	3264	3420	2905	4444	5091	4553
Arfgef3	ENSMUSG00000019852.7	ARFGEF family member 3 [Source:MGI Symbol;Acc:MGI:106387]	215821	protein_coding	14579	TRUE	2.18793	5.4642e-25	24.2625	76.59	357.64	67.0648	70.5383	92.1666	460.254	288.478	324.195	70	81	91	439	292	293
Tmc6	ENSMUSG00000025572.17	transmembrane channel-like gene family 6 [Source:MGI Symbol;Acc:MGI:1098686]	217353	protein_coding	2865	TRUE	-0.764604	5.74437e-25	24.2408	1815.88	1060.49	1830.87	1807.87	1808.9	1014.86	1077.84	1088.76	1911	2076	1786	968	1091	984
St3gal1	ENSMUSG00000013846.10	ST3 beta-galactoside alpha-2,3-sialyltransferase 1 [Source:MGI Symbol;Acc:MGI:98304]	20442	protein_coding	5732	TRUE	-0.745113	6.20982e-25	24.2069	1813.89	1073.76	1792.55	1696.4	1952.72	1130.19	1015.6	1075.48	1871	1948	1928	1078	1028	972
Aspm	ENSMUSG00000033952.14	abnormal spindle microtubule assembly [Source:MGI Symbol;Acc:MGI:1334448]	12316	protein_coding	9867	TRUE	1.04004	6.86226e-25	24.1635	797.64	1658.17	789.449	756.763	846.718	1941.66	1521.43	1511.43	824	869	836	1852	1540	1366
Uhrf1bp1	ENSMUSG00000039512.12	UHRF1 (ICBP90) binding protein 1 [Source:MGI Symbol;Acc:MGI:3041238]	224648	protein_coding	8634	TRUE	0.767547	7.07667e-25	24.1502	762.83	1308.69	766.455	765.471	756.577	1380.76	1278.39	1266.9	800	879	747	1317	1294	1145
Stambpl1	ENSMUSG00000024776.17	STAM binding protein like 1 [Source:MGI Symbol;Acc:MGI:1923880]	76630	protein_coding	4234	TRUE	-0.797105	7.30537e-25	24.1364	1120.41	639.21	1061.54	1114.68	1185	642.678	643.148	631.792	1108	1280	1170	613	651	571
Aig1	ENSMUSG00000019806.13	androgen-induced 1 [Source:MGI Symbol;Acc:MGI:1913503]	66253	protein_coding	4369	TRUE	1.03111	7.90838e-25	24.1019	346.08	715.57	326.701	357.046	354.487	740.18	680.69	725.842	341	410	350	706	689	656
Vldlr	ENSMUSG00000024924.14	very low density lipoprotein receptor [Source:MGI Symbol;Acc:MGI:98935]	22359	protein_coding	7971	TRUE	5.66698	9.49779e-25	24.0224	2.82	153.9	3.83228	2.61253	2.02564	135.245	147.203	179.247	4	3	2	129	149	162
Bsn	ENSMUSG00000032589.14	bassoon [Source:MGI Symbol;Acc:MGI:1277955]	12217	protein_coding	15938	TRUE	2.49902	1.22269e-24	23.9127	37.65	221.53	39.2808	51.3798	22.282	239.038	206.479	219.08	41	59	22	228	209	198
Spn	ENSMUSG00000051457.7	sialophorin [Source:MGI Symbol;Acc:MGI:98384]	20737	protein_coding	3743	TRUE	-0.530344	1.53059e-24	23.8151	10409.1	7173.9	10121	10205.4	10901	6943.65	7402.63	7175.43	10564	11719	10763	6623	7493	6485
Sytl2	ENSMUSG00000030616.15	synaptotagmin-like 2 [Source:MGI Symbol;Acc:MGI:1933366]	83671	protein_coding	4348	TRUE	-1.35401	2.32032e-24	23.6345	442.54	170.15	424.425	430.197	472.987	184.521	169.925	156.012	443	494	467	176	172	141
Tmem71	ENSMUSG00000036944.6	transmembrane protein 71 [Source:MGI Symbol;Acc:MGI:2146049]	213068	protein_coding	2988	TRUE	-1.69403	2.92765e-24	23.5335	280.35	84.89	265.385	264.736	310.936	68.1469	86.9386	99.5819	277	304	307	65	88	90
Pou2f2	ENSMUSG00000008496.19	POU domain, class 2, transcription factor 2 [Source:MGI Symbol;Acc:MGI:101897]	18987	protein_coding	7095	TRUE	-0.935369	3.23586e-24	23.49	2030.78	1051.17	1886.44	1934.14	2271.76	1173.18	1016.59	963.732	1969	2221	2243	1119	1029	871
Fyn	ENSMUSG00000019843.14	Fyn proto-oncogene [Source:MGI Symbol;Acc:MGI:95602]	14360	protein_coding	3562	TRUE	-0.473052	3.4163e-24	23.4664	6080.58	4363.69	6294.51	5994.89	5952.34	4375.03	4497.1	4218.95	6570	6884	5877	4173	4552	3813
Mbp	ENSMUSG00000041607.16	myelin basic protein [Source:MGI Symbol;Acc:MGI:96925]	17196	protein_coding	4797	TRUE	-0.551001	3.7386e-24	23.4273	3305.42	2242.96	3207.61	3256.95	3451.69	2212.15	2175.44	2341.28	3348	3740	3408	2110	2202	2116
Piezo1	ENSMUSG00000014444.17	piezo-type mechanosensitive ion channel component 1 [Source:MGI Symbol;Acc:MGI:3603204]	234839	protein_coding	8219	TRUE	0.53769	4.01813e-24	23.396	2986.73	4355.62	3014.08	3107.17	2838.94	4484.07	4307.41	4275.38	3146	3568	2803	4277	4360	3864
Eif3c	ENSMUSG00000030738.11	eukaryotic translation initiation factor 3, subunit C [Source:MGI Symbol;Acc:MGI:1926966]	56347	protein_coding	3383	TRUE	0.432032	5.14597e-24	23.2885	15530.9	21020.6	15725.7	15932.9	14934	20336.1	21022.4	21703.3	16414	18296	14745	19397	21279	19615
Cep162	ENSMUSG00000056919.9	centrosomal protein 162 [Source:MGI Symbol;Acc:MGI:1925343]	382090	protein_coding	7685	TRUE	0.810711	5.80219e-24	23.2364	671.29	1186.99	639.99	717.575	656.307	1242.37	1166.76	1151.83	668	824	648	1185	1181	1041
Kif23	ENSMUSG00000032254.10	kinesin family member 23 [Source:MGI Symbol;Acc:MGI:1919069]	71819	protein_coding	3398	TRUE	0.739583	6.21419e-24	23.2066	840.02	1413.7	851.723	862.135	806.205	1430.04	1433.5	1377.55	889	990	796	1364	1451	1245
Ero1l	ENSMUSG00000021831.9	ERO1-like (S. cerevisiae) [Source:MGI Symbol;Acc:MGI:1354385]	50527	protein_coding	4418	TRUE	0.620712	1.06353e-23	22.9733	2069.69	3203.14	2134.58	2156.21	1918.28	3070.81	3195.98	3342.63	2228	2476	1894	2929	3235	3021
Ccna2	ENSMUSG00000027715.9	cyclin A2 [Source:MGI Symbol;Acc:MGI:108069]	12428	protein_coding	2965	TRUE	0.544487	1.17221e-23	22.931	2879.61	4221.05	2949.89	2945.19	2743.73	4160.11	4234.31	4268.75	3079	3382	2709	3968	4286	3858
Zap70	ENSMUSG00000026117.10	zeta-chain (TCR) associated protein kinase [Source:MGI Symbol;Acc:MGI:99613]	22637	protein_coding	2245	TRUE	-0.532232	1.34047e-23	22.8727	6573.03	4514.13	6482.29	6210.85	7025.93	4387.61	4566.25	4588.51	6766	7132	6937	4185	4622	4147
Gstm1	ENSMUSG00000058135.12	glutathione S-transferase, mu 1 [Source:MGI Symbol;Acc:MGI:95860]	14862	protein_coding	1289	TRUE	2.14739	1.3763e-23	22.8613	47.47	217.04	47.9034	53.9923	40.5128	193.957	210.431	246.742	50	62	40	185	213	223
Arl14ep	ENSMUSG00000027122.15	ADP-ribosylation factor-like 14 effector protein [Source:MGI Symbol;Acc:MGI:1926020]	212772	protein_coding	3337	TRUE	0.697638	2.73587e-23	22.5629	870.19	1421.28	841.185	876.068	893.307	1413.26	1445.35	1405.21	878	1006	882	1348	1463	1270
Hist2h4	ENSMUSG00000091405.2	histone cluster 2, H4 [Source:MGI Symbol;Acc:MGI:2140113]	97122	protein_coding	1630	TRUE	0.76799	4.13298e-23	22.3837	3084.8	5292.67	3289.05	2690.91	3274.45	4989.4	5368.46	5520.16	3433	3090	3233	4759	5434	4989
Hist1h2ai	ENSMUSG00000071516.2	histone cluster 1, H2ai [Source:MGI Symbol;Acc:MGI:2448457]	319191	protein_coding	393	TRUE	0.773298	4.61351e-23	22.336	1228.86	2117.95	1207.17	1217.44	1261.97	2038.12	2098.38	2217.36	1260	1398	1246	1944	2124	2004
Ncoa3	ENSMUSG00000027678.17	nuclear receptor coactivator 3 [Source:MGI Symbol;Acc:MGI:1276535]	17979	protein_coding	7531	TRUE	0.595457	4.72444e-23	22.3257	5118.48	7779.67	5346.98	5362.65	4645.81	7749.88	7598.24	7990.9	5581	6158	4587	7392	7691	7222
Bub1b	ENSMUSG00000040084.9	BUB1B, mitotic checkpoint serine/threonine kinase [Source:MGI Symbol;Acc:MGI:1333889]	12236	protein_coding	3668	TRUE	0.635199	4.82292e-23	22.3167	1853.23	2895.57	1942.96	1795.68	1821.05	2768.86	2910.47	3007.37	2028	2062	1798	2641	2946	2718
Eno1	ENSMUSG00000063524.13	enolase 1, alpha non-neuron [Source:MGI Symbol;Acc:MGI:95393]	13806	protein_coding	2027	TRUE	0.567832	5.00898e-23	22.3003	19739.4	29419.8	20050.5	20140	19027.9	26903.4	29759.7	31596.2	20928	23127	18787	25661	30123	28556
Crtam	ENSMUSG00000032021.14	cytotoxic and regulatory T cell molecule [Source:MGI Symbol;Acc:MGI:1859822]	54698	protein_coding	5046	TRUE	-1.87767	5.1794e-23	22.2857	359.7	95.52	392.808	431.067	255.231	93.3089	104.722	88.5173	410	495	252	89	106	80
Ston2	ENSMUSG00000020961.15	stonin 2 [Source:MGI Symbol;Acc:MGI:1918272]	108800	protein_coding	9896	TRUE	1.96828	5.78805e-23	22.2375	50.02	201.62	58.4422	53.1214	38.4872	202.344	195.612	206.909	61	61	38	193	198	187
Tnfrsf9	ENSMUSG00000028965.13	tumor necrosis factor receptor superfamily, member 9 [Source:MGI Symbol;Acc:MGI:1101059]	21942	protein_coding	2115	TRUE	-0.796053	5.88819e-23	22.23	2027.79	1158.47	2082.84	1957.66	2042.86	1049.46	1092.66	1333.29	2174	2248	2017	1001	1106	1205
Ikzf1	ENSMUSG00000018654.17	IKAROS family zinc finger 1 [Source:MGI Symbol;Acc:MGI:1342540]	22778	protein_coding	5163	TRUE	-0.391011	6.62375e-23	22.1789	17646.5	13379.7	18151.6	17738.2	17049.8	13234.1	13519.9	13384.9	18946	20369	16834	12623	13685	12097
Arap2	ENSMUSG00000037999.13	ArfGAP with RhoGAP domain, ankyrin repeat and PH domain 2 [Source:MGI Symbol;Acc:MGI:2684416]	212285	protein_coding	7306	TRUE	0.551874	1.12071e-22	21.9505	1416.94	2089.56	1431.35	1417.73	1401.74	2198.52	2024.29	2045.86	1494	1628	1384	2097	2049	1849
Hist1h3d	ENSMUSG00000099583.2	histone cluster 1, H3d [Source:MGI Symbol;Acc:MGI:2448322]	319149	protein_coding	1249	TRUE	0.864282	1.26153e-22	21.8991	703.95	1294.56	763.581	713.221	635.038	1269.63	1341.62	1272.44	797	819	627	1211	1358	1150
Pclaf	ENSMUSG00000040204.6	PCNA clamp associated factor [Source:MGI Symbol;Acc:MGI:1915276]	68026	protein_coding	2530	TRUE	0.689336	1.47768e-22	21.8304	2746.49	4462.93	2857.92	2929.52	2452.04	4331	4599.84	4457.95	2983	3364	2421	4131	4656	4029
Cdyl2	ENSMUSG00000031758.10	chromodomain protein, Y chromosome-like 2 [Source:MGI Symbol;Acc:MGI:1923046]	75796	protein_coding	2411	TRUE	-0.709695	1.82336e-22	21.7391	1294.72	785.85	1345.13	1311.49	1227.54	777.923	787.387	792.23	1404	1506	1212	742	797	716
Ptprf	ENSMUSG00000033295.14	protein tyrosine phosphatase, receptor type, F [Source:MGI Symbol;Acc:MGI:102695]	19268	protein_coding	7656	TRUE	1.10194	1.82336e-22	21.7391	345.23	752.52	315.205	401.459	319.038	786.311	722.183	749.077	329	461	315	750	731	677
Ccdc50	ENSMUSG00000038127.14	coiled-coil domain containing 50 [Source:MGI Symbol;Acc:MGI:1914751]	67501	protein_coding	7089	TRUE	-0.644503	1.8404e-22	21.7351	10899.3	6927.13	10713.1	10445.8	11539.1	7368.25	6893.84	6519.3	11182	11995	11393	7028	6978	5892
Nfkbiz	ENSMUSG00000035356.17	nuclear factor of kappa light polypeptide gene enhancer in B cells inhibitor, zeta [Source:MGI Symbol;Acc:MGI:1931595]	80859	protein_coding	4115	TRUE	-0.843315	2.13454e-22	21.6707	858.71	473.54	931.243	813.368	831.525	473.883	491.994	454.758	972	934	821	452	498	411
Zmynd8	ENSMUSG00000039671.18	zinc finger, MYND-type containing 8 [Source:MGI Symbol;Acc:MGI:1918025]	228880	protein_coding	6188	TRUE	0.552123	2.51335e-22	21.5997	2040.88	3008.3	2019.61	2074.35	2028.68	3176.69	2928.25	2919.96	2108	2382	2003	3030	2964	2639
Zfp281	ENSMUSG00000041483.14	zinc finger protein 281 [Source:MGI Symbol;Acc:MGI:3029290]	226442	protein_coding	4937	TRUE	-0.648171	4.36546e-22	21.36	3931.43	2488.03	4145.56	4063.36	3585.38	2405.06	2478.74	2580.28	4327	4666	3540	2294	2509	2332
Fam53b	ENSMUSG00000030956.15	family with sequence similarity 53, member B [Source:MGI Symbol;Acc:MGI:1925188]	77938	protein_coding	5465	TRUE	-0.615311	5.9863e-22	21.2228	2405.41	1559.43	2368.35	2307.73	2540.15	1653.35	1513.52	1511.43	2472	2650	2508	1577	1532	1366
Pim1	ENSMUSG00000024014.7	proviral integration site 1 [Source:MGI Symbol;Acc:MGI:97584]	18712	protein_coding	2638	TRUE	0.815262	5.9863e-22	21.2228	4279.41	7601.23	4833.46	4277.58	3727.18	6806.3	7810.64	8186.74	5045	4912	3680	6492	7906	7399
Junb	ENSMUSG00000052837.6	jun B proto-oncogene [Source:MGI Symbol;Acc:MGI:96647]	16477	protein_coding	1809	TRUE	0.801263	6.53715e-22	21.1846	2850.72	5013.01	3047.62	2976.54	2528	4586.81	5021.69	5430.53	3181	3418	2496	4375	5083	4908
Racgap1	ENSMUSG00000023015.14	Rac GTPase-activating protein 1 [Source:MGI Symbol;Acc:MGI:1349423]	26934	protein_coding	4475	TRUE	0.683558	7.22477e-22	21.1412	1387.12	2245.53	1400.7	1442.99	1317.68	2111.51	2295.97	2329.11	1462	1657	1301	2014	2324	2105
Ptpn5	ENSMUSG00000030854.17	protein tyrosine phosphatase, non-receptor type 5 [Source:MGI Symbol;Acc:MGI:97807]	19259	protein_coding	3296	TRUE	1.86467	7.36402e-22	21.1329	82.29	309.41	76.6455	111.468	58.7436	327.105	292.43	308.704	80	128	58	312	296	279
Grap2	ENSMUSG00000042351.9	GRB2-related adaptor protein 2 [Source:MGI Symbol;Acc:MGI:1333842]	17444	protein_coding	5475	TRUE	-0.65278	7.39004e-22	21.1314	2846.66	1798.65	2872.29	2913.84	2753.86	1742.46	1771.37	1882.1	2998	3346	2719	1662	1793	1701
Zyx	ENSMUSG00000029860.16	zyxin [Source:MGI Symbol;Acc:MGI:103072]	22793	protein_coding	3188	TRUE	-0.655272	1.2217e-21	20.913	1396.83	881.17	1402.61	1400.32	1387.56	856.554	857.531	929.431	1464	1608	1370	817	868	840
Eprs	ENSMUSG00000026615.14	glutamyl-prolyl-tRNA synthetase [Source:MGI Symbol;Acc:MGI:97838]	107508	protein_coding	5638	TRUE	0.42216	1.47946e-21	20.8299	12408.6	16683.7	12408.9	13029.6	11787.2	16700.2	16656.6	16694.4	12952	14962	11638	15929	16860	15088
Hist1h2bc	ENSMUSG00000018102.5	histone cluster 1, H2bc [Source:MGI Symbol;Acc:MGI:1915274]	68024	protein_coding	1156	TRUE	0.544476	1.63574e-21	20.7863	4171.56	6115.74	4371.67	4119.09	4023.93	5849.1	6349.48	6148.63	4563	4730	3973	5579	6427	5557
Hist1h2bj	ENSMUSG00000069300.3	histone cluster 1, H2bj [Source:MGI Symbol;Acc:MGI:2448388]	319183	protein_coding	463	TRUE	0.704763	1.64676e-21	20.7834	2881.23	4737.94	3109.89	2803.24	2730.56	4749.32	4880.42	4584.09	3246	3219	2696	4530	4940	4143
Nabp1	ENSMUSG00000026107.11	nucleic acid binding protein 1 [Source:MGI Symbol;Acc:MGI:1923258]	109019	protein_coding	4790	TRUE	0.740493	1.6631e-21	20.7791	3026.56	5102.29	3202.82	3215.15	2661.69	4796.49	5265.71	5244.65	3343	3692	2628	4575	5330	4740
Elk3	ENSMUSG00000008398.15	ELK3, member of ETS oncogene family [Source:MGI Symbol;Acc:MGI:101762]	13713	protein_coding	4212	TRUE	-0.972094	3.2132e-21	20.4931	1497.93	753.42	1336.51	1408.15	1749.14	814.618	769.604	676.051	1395	1617	1727	777	779	611
Slc29a3	ENSMUSG00000020100.15	solute carrier family 29 (nucleoside transporters), member 3 [Source:MGI Symbol;Acc:MGI:1918529]	71279	protein_coding	5240	TRUE	-0.709194	3.77544e-21	20.423	1367.11	828.96	1376.75	1335	1389.59	878.571	824.929	783.378	1437	1533	1372	838	835	708
Rilpl2	ENSMUSG00000029401.8	Rab interacting lysosomal protein-like 2 [Source:MGI Symbol;Acc:MGI:1933112]	80291	protein_coding	3065	TRUE	-0.637677	4.73771e-21	20.3244	2761.71	1763.47	2632.77	2635.17	3017.19	1743.51	1746.68	1800.22	2748	3026	2979	1663	1768	1627
Tfrc	ENSMUSG00000022797.16	transferrin receptor [Source:MGI Symbol;Acc:MGI:98822]	22042	protein_coding	4890	TRUE	0.483699	6.00133e-21	20.2218	23610	33057.8	23603.9	24251.2	22974.8	32499.8	33651.2	33022.5	24637	27848	22684	30999	34062	29845
Mcur1	ENSMUSG00000021371.5	mitochondrial calcium uniporter regulator 1 [Source:MGI Symbol;Acc:MGI:1923387]	76137	protein_coding	4339	TRUE	-0.730592	7.8598e-21	20.1046	1031.98	616.67	975.314	1045.01	1075.62	603.887	606.594	639.537	1018	1200	1062	576	614	578
Sel1l	ENSMUSG00000020964.14	sel-1 suppressor of lin-12-like (C. elegans) [Source:MGI Symbol;Acc:MGI:1329016]	20338	protein_coding	6300	TRUE	0.550529	9.31051e-21	20.031	1933.53	2845.24	1958.29	2027.32	1814.97	2840.15	2854.16	2841.4	2044	2328	1792	2709	2889	2568
Ago1	ENSMUSG00000041530.16	argonaute RISC catalytic subunit 1 [Source:MGI Symbol;Acc:MGI:2446630]	236511	protein_coding	7227	TRUE	-0.459906	1.09827e-20	19.9593	2982.15	2158.69	2967.14	2946.93	3032.38	2207.96	2144.82	2123.31	3097	3384	2994	2106	2171	1919
Cotl1	ENSMUSG00000031827.13	coactosin-like 1 (Dictyostelium) [Source:MGI Symbol;Acc:MGI:1919292]	72042	protein_coding	1596	TRUE	-0.644552	1.13162e-20	19.9463	7450.2	4730.25	7709.58	7195.78	7445.24	4585.76	4816.2	4788.78	8047	8263	7351	4374	4875	4328
Etnk1	ENSMUSG00000030275.6	ethanolamine kinase 1 [Source:MGI Symbol;Acc:MGI:1922570]	75320	protein_coding	6575	TRUE	-0.50461	1.15122e-20	19.9388	5723.18	4012.08	5880.63	5907.8	5381.11	3942.04	4026.84	4067.37	6138	6784	5313	3760	4076	3676
H2afz	ENSMUSG00000037894.13	H2A histone family, member Z [Source:MGI Symbol;Acc:MGI:1888388]	51788	protein_coding	1069	TRUE	0.459586	1.16713e-20	19.9329	6940.1	9582.8	6946	6823.06	7051.25	9018.46	9918.91	9811.03	7250	7835	6962	8602	10040	8867
Cnksr3	ENSMUSG00000015202.13	Cnksr family member 3 [Source:MGI Symbol;Acc:MGI:2674130]	215748	protein_coding	3447	TRUE	-1.49498	1.3105e-20	19.8826	294.11	101.8	314.247	286.507	281.564	109.035	115.589	80.772	328	329	278	104	117	73
Tigit	ENSMUSG00000071552.5	T cell immunoreceptor with Ig and ITIM domains [Source:MGI Symbol;Acc:MGI:3642260]	100043314	protein_coding	919	TRUE	1.35017	1.3105e-20	19.8826	172.95	450.86	195.446	190.715	132.679	428.801	415.922	507.868	204	219	131	409	421	459
Uba7	ENSMUSG00000032596.14	ubiquitin-like modifier activating enzyme 7 [Source:MGI Symbol;Acc:MGI:1349462]	74153	protein_coding	3620	TRUE	-1.03092	1.45595e-20	19.8369	540.57	260.04	570.051	575.627	476.025	229.603	271.683	278.829	595	661	470	219	275	252
Cd82	ENSMUSG00000027215.13	CD82 antigen [Source:MGI Symbol;Acc:MGI:104651]	12521	protein_coding	1824	TRUE	0.74267	1.5742e-20	19.8029	2813.49	4750.57	2995.88	2816.31	2628.27	4444.23	4788.54	5018.93	3127	3234	2595	4239	4847	4536
Crim1	ENSMUSG00000024074.7	cysteine rich transmembrane BMP regulator 1 (chordin like) [Source:MGI Symbol;Acc:MGI:1354756]	50766	protein_coding	5995	TRUE	0.763954	1.57467e-20	19.8028	881.3	1512.27	919.746	942.252	781.897	1554.8	1447.33	1534.67	960	1082	772	1483	1465	1387
Trib1	ENSMUSG00000032501.9	tribbles pseudokinase 1 [Source:MGI Symbol;Acc:MGI:2443397]	211770	protein_coding	4330	TRUE	-0.828137	1.5758e-20	19.8025	968.41	539.71	1057.71	930.932	916.602	504.287	557.198	557.659	1104	1069	905	481	564	504
Pfdn5	ENSMUSG00000001289.12	prefoldin 5 [Source:MGI Symbol;Acc:MGI:1928753]	56612	protein_coding	1062	TRUE	-0.59493	1.59935e-20	19.7961	1661.9	1092.71	1735.06	1599.74	1650.9	1084.06	1088.71	1105.36	1811	1837	1630	1034	1102	999
Hist1h2ag	ENSMUSG00000069301.5	histone cluster 1, H2ag [Source:MGI Symbol;Acc:MGI:2448293]	319167	protein_coding	485	TRUE	0.757115	1.69662e-20	19.7704	1183.69	2018.41	1217.71	1150.38	1182.97	1870.37	2165.56	2019.3	1271	1321	1168	1784	2192	1825
Gnpda1	ENSMUSG00000052102.14	glucosamine-6-phosphate deaminase 1 [Source:MGI Symbol;Acc:MGI:1347054]	26384	protein_coding	2289	TRUE	0.739539	1.70516e-20	19.7682	716.26	1206.76	750.168	714.962	683.654	1106.08	1279.38	1234.82	783	821	675	1055	1295	1116
Crem	ENSMUSG00000063889.16	cAMP responsive element modulator [Source:MGI Symbol;Acc:MGI:88495]	12916	protein_coding	2931	TRUE	0.85432	1.80734e-20	19.743	1244.85	2276.35	1410.28	1249.66	1074.6	2099.97	2268.31	2460.78	1472	1435	1061	2003	2296	2224
Zfp36l1	ENSMUSG00000021127.7	zinc finger protein 36, C3H type-like 1 [Source:MGI Symbol;Acc:MGI:107946]	12192	protein_coding	2990	TRUE	-0.538143	2.04699e-20	19.6889	7065.71	4838.5	7524.67	6725.52	6946.93	4896.09	4769.77	4849.64	7854	7723	6859	4670	4828	4383
Runx3	ENSMUSG00000070691.10	runt related transcription factor 3 [Source:MGI Symbol;Acc:MGI:102672]	12399	protein_coding	3884	TRUE	0.91331	2.07664e-20	19.6826	1045.47	1994.51	1135.31	1132.1	869	1950.05	1905.73	2127.73	1185	1300	858	1860	1929	1923
Sh3bp2	ENSMUSG00000054520.15	SH3-domain binding protein 2 [Source:MGI Symbol;Acc:MGI:1346349]	24055	protein_coding	3034	TRUE	-0.711996	2.243e-20	19.6492	1966.91	1190.99	2013.86	2120.5	1766.36	1168.98	1183.55	1220.43	2102	2435	1744	1115	1198	1103
Foxm1	ENSMUSG00000001517.14	forkhead box M1 [Source:MGI Symbol;Acc:MGI:1347487]	14235	protein_coding	4652	TRUE	0.673379	2.53659e-20	19.5958	993.41	1597.22	994.476	1033.69	952.051	1528.59	1677.52	1585.57	1038	1187	940	1458	1698	1433
P2rx7	ENSMUSG00000029468.17	purinergic receptor P2X, ligand-gated ion channel, 7 [Source:MGI Symbol;Acc:MGI:1339957]	18439	protein_coding	4936	TRUE	-2.23764	2.80559e-20	19.552	124.43	25.52	119.519	116.577	137.202	28.7421	23.5128	24.3077	114	118	124	30	27	24
Tmem38b	ENSMUSG00000028420.13	transmembrane protein 38B [Source:MGI Symbol;Acc:MGI:1098718]	52076	protein_coding	2862	TRUE	-1.19032	2.98896e-20	19.5245	557.45	239.75	544.183	478.964	649.218	247.426	245.009	226.826	568	550	641	236	248	205
Cdk6	ENSMUSG00000040274.11	cyclin-dependent kinase 6 [Source:MGI Symbol;Acc:MGI:1277162]	12571	protein_coding	11525	TRUE	0.614401	3.24072e-20	19.4894	5464.47	8423.98	5546.26	5852.94	4994.22	9236.53	7927.22	8108.18	5789	6721	4931	8810	8024	7328
Il2ra	ENSMUSG00000026770.5	interleukin 2 receptor, alpha chain [Source:MGI Symbol;Acc:MGI:96549]	16184	protein_coding	4412	TRUE	-0.548847	3.34452e-20	19.4757	23986.9	16303.1	22686.6	23953.6	25320.4	17286.4	16645.3	14977.6	21639	24246	22884	18043	19114	14788
Txk	ENSMUSG00000054892.14	TXK tyrosine kinase [Source:MGI Symbol;Acc:MGI:102960]	22165	protein_coding	5303	TRUE	-1.06487	3.76158e-20	19.4246	455.06	214.57	474.244	443.259	447.667	226.457	192.648	224.613	495	509	442	216	195	203
Hspa9	ENSMUSG00000024359.8	heat shock protein 9 [Source:MGI Symbol;Acc:MGI:96245]	15526	protein_coding	3049	TRUE	0.387613	3.93322e-20	19.4053	19835.3	26029.6	19926.9	20443.9	19135.2	25303.5	26347.3	26437.9	20799	23476	18893	24135	26669	23894
Hist1h2bf	ENSMUSG00000069268.4	histone cluster 1, H2bf [Source:MGI Symbol;Acc:MGI:2448383]	319180	protein_coding	461	TRUE	1.33873	6.50769e-20	19.1866	151.78	391.8	175.327	152.398	127.615	391.058	407.031	377.305	183	175	126	373	412	341
Zfp280b	ENSMUSG00000049764.8	zinc finger protein 280B [Source:MGI Symbol;Acc:MGI:1927865]	64453	protein_coding	5097	TRUE	0.624889	7.37876e-20	19.132	2623.04	4074.07	2771.69	2752.74	2344.68	4036.39	4194.79	3991.02	2893	3161	2315	3850	4246	3607
Atp11a	ENSMUSG00000031441.15	ATPase, class VI, type 11A [Source:MGI Symbol;Acc:MGI:1354735]	50770	protein_coding	7549	TRUE	0.629476	9.57988e-20	19.0186	1581.14	2464.47	1565.48	1666.79	1511.13	2655.63	2481.7	2256.08	1634	1914	1492	2533	2512	2039
Birc5	ENSMUSG00000017716.15	baculoviral IAP repeat-containing 5 [Source:MGI Symbol;Acc:MGI:1203517]	11799	protein_coding	3334	TRUE	0.721519	1.42048e-19	18.8476	852.57	1419.08	858.43	858.652	840.641	1378.66	1387.07	1491.52	896	986	830	1315	1404	1348
Foxp1	ENSMUSG00000030067.17	forkhead box P1 [Source:MGI Symbol;Acc:MGI:1914004]	108655	protein_coding	7177	TRUE	-0.544528	1.51595e-19	18.8193	10345.9	7048.39	10096.1	10414.4	10527.3	7731.01	6848.39	6565.77	10538	11959	10394	7374	6932	5934
Spag5	ENSMUSG00000002055.9	sperm associated antigen 5 [Source:MGI Symbol;Acc:MGI:1927470]	54141	protein_coding	3887	TRUE	0.709665	2.22112e-19	18.6534	846.59	1396.07	887.172	828.172	824.436	1296.89	1456.22	1435.09	926	951	814	1237	1474	1297
Stc2	ENSMUSG00000020303.2	stanniocalcin 2 [Source:MGI Symbol;Acc:MGI:1316731]	20856	protein_coding	3982	TRUE	2.70905	2.60593e-19	18.584	24.8	169.52	33.5324	22.6419	18.2308	141.536	177.829	189.206	35	26	18	135	180	171
Pla2g4f	ENSMUSG00000046971.7	phospholipase A2, group IVF [Source:MGI Symbol;Acc:MGI:2685493]	271844	protein_coding	3116	TRUE	-2.7437	2.68574e-19	18.5709	104.56	14.78	104.43	101.889	107.359	15.7262	19.7588	8.85173	109	117	106	15	20	8
Ddit3	ENSMUSG00000025408.15	DNA-damage inducible transcript 3 [Source:MGI Symbol;Acc:MGI:109247]	13198	protein_coding	969	TRUE	1.37803	2.7224e-19	18.565	100.63	267.65	103.471	106.243	92.1666	239.038	270.695	293.213	108	122	91	228	274	265
Rrm2	ENSMUSG00000020649.11	ribonucleotide reductase M2 [Source:MGI Symbol;Acc:MGI:98181]	20135	protein_coding	2193	TRUE	0.54425	2.74481e-19	18.5615	5696.1	8354.46	6008.05	5858.16	5222.1	8111.58	8616.8	8335.01	6271	6727	5156	7737	8722	7533
Rdh11	ENSMUSG00000066441.14	retinol dehydrogenase 11 [Source:MGI Symbol;Acc:MGI:102581]	17252	protein_coding	3262	TRUE	0.726108	3.58331e-19	18.4457	708.35	1184.09	719.51	759.375	646.179	1186.8	1172.68	1192.77	751	872	638	1132	1187	1078
Trim12a	ENSMUSG00000066258.13	tripartite motif-containing 12A [Source:MGI Symbol;Acc:MGI:1923931]	76681	protein_coding	3730	TRUE	-1.07943	3.70881e-19	18.4308	627.92	292.51	622.745	714.092	546.923	272.588	316.14	288.788	650	820	540	260	320	261
Ptger2	ENSMUSG00000037759.6	prostaglandin E receptor 2 (subtype EP2) [Source:MGI Symbol;Acc:MGI:97794]	19217	protein_coding	3684	TRUE	0.77759	4.0537e-19	18.3921	539.39	933.44	543.225	532.085	542.872	911.072	1019.55	869.682	567	611	536	869	1032	786
Psme2	ENSMUSG00000079197.10	proteasome (prosome, macropain) activator subunit 2 (PA28 beta) [Source:MGI Symbol;Acc:MGI:1096365]	19188	protein_coding	962	TRUE	-0.530935	4.8013e-19	18.3186	5844.33	4027.21	6155.59	6023.62	5353.77	3864.45	4090.07	4127.12	6425	6917	5286	3686	4140	3730
Sbk1	ENSMUSG00000042978.10	SH3-binding kinase 1 [Source:MGI Symbol;Acc:MGI:2135937]	104175	protein_coding	4109	TRUE	-0.808161	5.6555e-19	18.2475	673.75	379.88	668.732	643.553	708.974	369.042	410.983	359.601	698	739	700	352	416	325
Jdp2	ENSMUSG00000034271.16	Jun dimerization protein 2 [Source:MGI Symbol;Acc:MGI:1932093]	81703	protein_coding	1645	TRUE	3.13623	6.0362e-19	18.2192	12.46	115.94	15.3291	13.9335	8.10256	103.793	133.372	110.647	16	16	8	99	135	100
Jaml	ENSMUSG00000048534.7	junction adhesion molecule like [Source:MGI Symbol;Acc:MGI:2685484]	270152	protein_coding	2461	TRUE	-1.68308	6.05408e-19	18.218	236.03	71.62	235.685	233.386	239.026	59.7596	72.1195	82.9849	246	268	236	57	73	75
Clec2i	ENSMUSG00000030365.11	C-type lectin domain family 2, member i [Source:MGI Symbol;Acc:MGI:2136650]	93675	protein_coding	2764	TRUE	-1.2991	6.05408e-19	18.218	225.3	89.59	225.146	204.648	246.115	84.9215	90.8904	92.9431	235	235	243	81	92	84
Cd40lg	ENSMUSG00000031132.1	CD40 ligand [Source:MGI Symbol;Acc:MGI:88337]	21947	protein_coding	1250	TRUE	-0.598527	6.78239e-19	18.1686	1546.42	1014.16	1589.44	1508.3	1541.51	1048.41	1012.64	981.435	1659	1732	1522	1000	1025	887
Sept6	ENSMUSG00000050379.15	septin 6 [Source:MGI Symbol;Acc:MGI:1888939]	56526	protein_coding	4673	TRUE	-0.393862	7.2106e-19	18.142	5258.18	3987.61	5309.62	5215.48	5249.45	3954.62	4097.97	3910.25	5542	5989	5183	3772	4148	3534
Phf11b	ENSMUSG00000091649.3	PHD finger protein 11B [Source:MGI Symbol;Acc:MGI:3645789]	236451	protein_coding	1184	TRUE	-0.865492	9.28014e-19	18.0324	699.12	378.92	679.271	744.571	673.525	393.155	396.163	347.43	709	855	665	375	401	314
Pld3	ENSMUSG00000003363.15	phospholipase D family, member 3 [Source:MGI Symbol;Acc:MGI:1333782]	18807	protein_coding	2297	TRUE	-0.75013	1.01605e-18	17.9931	1017.96	599.76	1054.83	1026.72	972.307	560.902	578.932	659.454	1101	1179	960	535	586	596
Med14	ENSMUSG00000064127.13	mediator complex subunit 14 [Source:MGI Symbol;Acc:MGI:1349442]	26896	protein_coding	6963	TRUE	-0.662509	1.06181e-18	17.974	4795.59	3003.26	4650.47	4708.65	5027.64	3206.05	3068.54	2735.18	4854	5407	4964	3058	3106	2472
Gja1	ENSMUSG00000050953.10	gap junction protein, alpha 1 [Source:MGI Symbol;Acc:MGI:95713]	14609	protein_coding	3889	TRUE	2.8231	1.17331e-18	17.9306	17.71	131.12	22.9937	13.9335	16.2051	89.1152	129.42	174.822	24	16	16	85	131	158
Ikzf3	ENSMUSG00000018168.8	IKAROS family zinc finger 3 [Source:MGI Symbol;Acc:MGI:1342542]	22780	protein_coding	4607	TRUE	1.26025	1.46799e-18	17.8333	2171.13	5304.57	2458.4	2257.23	1797.76	4959	5167.91	5786.82	2566	2592	1775	4730	5231	5230
Ugdh	ENSMUSG00000029201.14	UDP-glucose dehydrogenase [Source:MGI Symbol;Acc:MGI:1306785]	22235	protein_coding	6156	TRUE	-0.606699	1.58852e-18	17.799	1374.59	894.67	1390.16	1348.07	1385.54	915.266	907.916	860.831	1451	1548	1368	873	919	778
Gprin3	ENSMUSG00000045441.5	GPRIN family member 3 [Source:MGI Symbol;Acc:MGI:1924785]	243385	protein_coding	8339	TRUE	1.18314	1.63102e-18	17.7875	315.06	729.1	385.144	304.795	255.231	802.037	682.666	702.606	402	350	252	765	691	635
Trac	ENSMUSG00000076928.5	T cell receptor alpha constant [Source:MGI Symbol;Acc:MGI:4439838]		TR_C_gene	935	TRUE	-0.424003	1.81778e-18	17.7405	8927.88	6625.29	8861.18	8836.45	9086.01	6532.67	6978.8	6364.39	9249	10147	8971	6231	7064	5752
Kif4	ENSMUSG00000034311.3	kinesin family member 4 [Source:MGI Symbol;Acc:MGI:108389]	16571	protein_coding	4983	TRUE	0.602991	1.97178e-18	17.7051	1088.81	1665.53	1075.91	1094.65	1095.87	1668.03	1721.98	1606.59	1123	1257	1082	1591	1743	1452
Melk	ENSMUSG00000035683.13	maternal embryonic leucine zipper kinase [Source:MGI Symbol;Acc:MGI:106924]	17279	protein_coding	2955	TRUE	0.742193	1.97178e-18	17.7051	783.44	1323.87	835.436	790.726	724.166	1318.91	1351.5	1301.2	872	908	715	1258	1368	1176
Atf6	ENSMUSG00000026663.6	activating transcription factor 6 [Source:MGI Symbol;Acc:MGI:1926157]	226641	protein_coding	7246	TRUE	0.694847	2.10263e-18	17.6772	1255	2048.59	1284.77	1342.84	1137.4	2077.96	1997.61	2070.2	1341	1542	1123	1982	2022	1871
Rel	ENSMUSG00000020275.9	reticuloendotheliosis oncogene [Source:MGI Symbol;Acc:MGI:97897]	19696	protein_coding	7466	TRUE	-0.556724	2.22972e-18	17.6517	5788.13	3909.87	5678.47	5435.8	6250.11	4190.51	3857.9	3681.21	5927	6242	6171	3997	3905	3327
Pbk	ENSMUSG00000022033.9	PDZ binding kinase [Source:MGI Symbol;Acc:MGI:1289156]	52033	protein_coding	1720	TRUE	0.799264	2.28805e-18	17.6405	642.97	1131.69	716.636	627.878	584.397	1098.74	1167.74	1128.6	748	721	577	1048	1182	1020
Synpo	ENSMUSG00000043079.17	synaptopodin [Source:MGI Symbol;Acc:MGI:1099446]	104027	protein_coding	5159	TRUE	-0.722609	2.32325e-18	17.6339	993.27	595.6	1026.09	969.249	984.461	639.533	600.667	546.594	1071	1113	972	610	608	494
Gripap1	ENSMUSG00000031153.16	GRIP1 associated protein 1 [Source:MGI Symbol;Acc:MGI:1859616]	54645	protein_coding	3156	TRUE	-0.663248	2.34514e-18	17.6298	980.12	612.85	964.775	934.415	1041.18	600.741	639.196	598.598	1007	1073	1028	573	647	541
Krtcap2	ENSMUSG00000042747.12	keratinocyte associated protein 2 [Source:MGI Symbol;Acc:MGI:1913309]	66059	protein_coding	1172	TRUE	0.637267	2.46569e-18	17.6081	1132.43	1775.91	1212.92	1119.9	1064.47	1644.96	1831.64	1851.12	1266	1286	1051	1569	1854	1673
Ppp2r1b	ENSMUSG00000032058.14	protein phosphatase 2, regulatory subunit A, beta [Source:MGI Symbol;Acc:MGI:1920949]	73699	protein_coding	3647	TRUE	-0.418816	2.51183e-18	17.6	4502.9	3358.14	4541.25	4584.99	4382.47	3323.47	3362.94	3388	4740	5265	4327	3170	3404	3062
Tnip3	ENSMUSG00000044162.12	TNFAIP3 interacting protein 3 [Source:MGI Symbol;Acc:MGI:3041165]	414084	protein_coding	4627	TRUE	1.93804	2.68283e-18	17.5714	41.72	166.14	55.568	45.2839	24.3077	143.633	160.046	194.738	58	52	24	137	162	176
H2-Q7	ENSMUSG00000060550.15	histocompatibility 2, Q region locus 7 [Source:MGI Symbol;Acc:MGI:95936]	15018	protein_coding	4209	TRUE	0.755237	3.41748e-18	17.4663	1999.36	3408.98	2167.15	2047.35	1783.58	3063.47	3484.46	3679	2262	2351	1761	2922	3527	3325
Cyb5r1	ENSMUSG00000026456.18	cytochrome b5 reductase 1 [Source:MGI Symbol;Acc:MGI:1919267]	72017	protein_coding	2420	TRUE	0.692808	3.65515e-18	17.4371	649.95	1059.67	632.325	647.037	670.487	1031.64	1118.35	1029.01	660	743	662	984	1132	930
Stmn1	ENSMUSG00000028832.11	stathmin 1 [Source:MGI Symbol;Acc:MGI:96739]	16765	protein_coding	1060	TRUE	0.461515	3.75073e-18	17.4259	4242.53	5869.69	4225.08	4281.07	4221.43	5550.3	6055.08	6003.68	4410	4916	4168	5294	6129	5426
Gpx4	ENSMUSG00000075706.10	glutathione peroxidase 4 [Source:MGI Symbol;Acc:MGI:104767]	625249	protein_coding	995	TRUE	0.700588	3.84783e-18	17.4148	1272.53	2086.51	1345.13	1173.03	1299.45	1966.82	2170.5	2122.2	1404	1347	1283	1876	2197	1918
Fosl2	ENSMUSG00000029135.10	fos-like antigen 2 [Source:MGI Symbol;Acc:MGI:102858]	14284	protein_coding	6537	TRUE	0.94169	3.89253e-18	17.4098	1127.17	2196.88	1180.34	1172.16	1029.03	1747.71	2213.97	2628.96	1232	1346	1016	1667	2241	2376
Ccnf	ENSMUSG00000072082.6	cyclin F [Source:MGI Symbol;Acc:MGI:102551]	12449	protein_coding	3099	TRUE	0.663125	5.20685e-18	17.2834	785.34	1254.89	809.568	795.951	750.5	1219.31	1268.51	1276.86	845	914	741	1163	1284	1154
Tgoln1	ENSMUSG00000056429.4	trans-golgi network protein [Source:MGI Symbol;Acc:MGI:105080]	22134	protein_coding	5013	TRUE	0.476679	5.31728e-18	17.2743	3618.68	5062.92	3695.27	3807.33	3353.45	4889.8	5137.28	5161.66	3857	4372	3311	4664	5200	4665
Hmgn2	ENSMUSG00000003038.15	high mobility group nucleosomal binding domain 2 [Source:MGI Symbol;Acc:MGI:96136]	15331	protein_coding	2159	TRUE	0.393047	5.60411e-18	17.2515	5127.11	6758.26	5149.62	5266.86	4964.84	6611.3	6983.74	6679.74	5375	6048	4902	6306	7069	6037
Slfn10-ps	ENSMUSG00000072621.13	schlafen 10, pseudogene [Source:MGI Symbol;Acc:MGI:3512288]		transcribed_unprocessed_pseudogene	3621	TRUE	0.954629	5.76338e-18	17.2393	278.81	549.9	271.134	322.212	243.077	579.773	516.692	553.233	283	370	240	553	523	500
Mthfr	ENSMUSG00000029009.17	methylenetetrahydrofolate reductase [Source:MGI Symbol;Acc:MGI:106639]	17769	protein_coding	6072	TRUE	0.854826	6.23829e-18	17.2049	417.04	764.79	435.921	423.23	391.961	768.488	838.76	687.115	455	486	387	733	849	621
Arid4a	ENSMUSG00000048118.17	AT rich interactive domain 4A (RBP1-like) [Source:MGI Symbol;Acc:MGI:2444354]	238247	protein_coding	4998	TRUE	0.592193	6.80054e-18	17.1675	1677.48	2549.55	1669.91	1795.68	1566.83	2622.08	2398.72	2627.86	1743	2062	1547	2501	2428	2375
Rcsd1	ENSMUSG00000040723.14	RCSD domain containing 1 [Source:MGI Symbol;Acc:MGI:2676394]	226594	protein_coding	5205	TRUE	-1.03764	6.82342e-18	17.166	834.82	399.64	744.42	715.833	1044.22	396.301	402.091	400.541	777	822	1031	378	407	362
Kif22	ENSMUSG00000030677.8	kinesin family member 22 [Source:MGI Symbol;Acc:MGI:109233]	110033	protein_coding	3586	TRUE	0.688594	7.86366e-18	17.1044	751.51	1222.3	792.323	741.088	721.128	1177.37	1291.24	1198.3	827	851	712	1123	1307	1083
Cit	ENSMUSG00000029516.19	citron [Source:MGI Symbol;Acc:MGI:105313]	12704	protein_coding	9514	TRUE	0.641536	9.29293e-18	17.0318	1359.08	2137.65	1385.37	1330.65	1361.23	2330.62	2107.27	1975.04	1446	1528	1344	2223	2133	1785
Ndc80	ENSMUSG00000024056.10	NDC80 kinetochore complex component [Source:MGI Symbol;Acc:MGI:1914302]	67052	protein_coding	3847	TRUE	0.660355	9.68167e-18	17.014	1095.23	1747.08	1122.86	1121.65	1041.18	1611.41	1765.45	1864.4	1172	1288	1028	1537	1787	1685
Sh2d2a	ENSMUSG00000028071.12	SH2 domain containing 2A [Source:MGI Symbol;Acc:MGI:1351596]	27371	protein_coding	4484	TRUE	-0.410699	1.0491e-17	16.9792	6250.89	4683.43	6382.66	6321.45	6048.56	4571.09	4923.89	4555.32	6662	7259	5972	4360	4984	4117
Kif18b	ENSMUSG00000051378.10	kinesin family member 18B [Source:MGI Symbol;Acc:MGI:2446979]	70218	protein_coding	3326	TRUE	0.744473	1.22781e-17	16.9109	592.74	1003.23	628.493	570.402	579.333	955.105	1043.26	1011.31	656	655	572	911	1056	914
Ddr1	ENSMUSG00000003534.17	discoidin domain receptor family, member 1 [Source:MGI Symbol;Acc:MGI:99216]	12305	protein_coding	3874	TRUE	0.914589	1.26054e-17	16.8994	650.15	1243.98	705.139	686.225	559.077	1107.13	1270.49	1354.31	736	788	552	1056	1286	1224
Arel1	ENSMUSG00000042350.13	apoptosis resistant E3 ubiquitin protein ligase 1 [Source:MGI Symbol;Acc:MGI:1915747]	68497	protein_coding	5446	TRUE	-0.497066	1.36146e-17	16.866	3379.75	2388.53	3178.87	3576.55	3383.83	2378.85	2405.63	2381.11	3318	4107	3341	2269	2435	2152
Ckap2l	ENSMUSG00000048327.6	cytoskeleton associated protein 2-like [Source:MGI Symbol;Acc:MGI:1917716]	70466	protein_coding	3137	TRUE	0.68137	1.47978e-17	16.8298	781.33	1265.33	817.233	786.372	740.372	1227.69	1308.03	1260.26	853	903	731	1171	1324	1139
Rangap1	ENSMUSG00000022391.16	RAN GTPase activating protein 1 [Source:MGI Symbol;Acc:MGI:103071]	19387	protein_coding	3033	TRUE	0.489092	2.14022e-17	16.6695	5094.32	7193.32	5335.49	5202.42	4745.06	6856.63	7363.11	7360.21	5569	5974	4685	6540	7453	6652
Phgdh	ENSMUSG00000053398.11	3-phosphoglycerate dehydrogenase [Source:MGI Symbol;Acc:MGI:1355330]	236539	protein_coding	1893	TRUE	0.370182	2.22372e-17	16.6529	7703.28	9993.12	7900.24	7597.24	7612.36	9599.28	10282.5	10097.6	8246	8724	7516	9156	10408	9126
Tnfsf11	ENSMUSG00000022015.8	tumor necrosis factor (ligand) superfamily, member 11 [Source:MGI Symbol;Acc:MGI:1100089]	21943	protein_coding	2236	TRUE	-1.00477	2.53669e-17	16.5957	964.15	472.07	879.507	848.201	1164.74	495.9	491.006	429.309	918	974	1150	473	497	388
Gucy1a1	ENSMUSG00000033910.13	guanylate cyclase 1, soluble, alpha 1 [Source:MGI Symbol;Acc:MGI:1926562]	60596	protein_coding	4710	TRUE	-3.27704	3.16942e-17	16.499	86.29	8.46	68.0229	96.6636	94.1923	6.29048	6.91557	12.1711	71	111	93	6	7	11
Angptl2	ENSMUSG00000004105.8	angiopoietin-like 2 [Source:MGI Symbol;Acc:MGI:1347002]	26360	protein_coding	3559	TRUE	-1.33541	4.08716e-17	16.3886	554.6	214.66	548.973	554.727	560.09	220.167	230.19	193.632	573	637	553	210	233	175
Pign	ENSMUSG00000056536.14	phosphatidylinositol glycan anchor biosynthesis, class N [Source:MGI Symbol;Acc:MGI:1351629]	27392	protein_coding	6759	TRUE	0.67522	4.54959e-17	16.342	709.9	1145.33	658.193	752.409	719.102	1206.72	1127.24	1102.04	687	864	710	1151	1141	996
Kdm6b	ENSMUSG00000018476.7	KDM1 lysine (K)-specific demethylase 6B [Source:MGI Symbol;Acc:MGI:2448492]	216850	protein_coding	6654	TRUE	-0.551878	4.9871e-17	16.3022	3088.43	2093.66	3161.63	3153.32	2950.35	2197.48	1903.76	2179.74	3300	3621	2913	2096	1927	1970
Srgn	ENSMUSG00000020077.14	serglycin [Source:MGI Symbol;Acc:MGI:97756]	19073	protein_coding	1727	TRUE	0.537323	5.35628e-17	16.2711	4974.03	7263.7	5023.16	5090.08	4808.87	6531.62	7367.06	7892.42	5243	5845	4748	6230	7457	7133
Nuf2	ENSMUSG00000026683.14	NUF2, NDC80 kinetochore complex component [Source:MGI Symbol;Acc:MGI:1914227]	66977	protein_coding	3888	TRUE	0.62789	5.38774e-17	16.2686	963.81	1501.64	947.53	936.157	1007.76	1457.3	1499.69	1547.95	989	1075	995	1390	1518	1399
B4galnt1	ENSMUSG00000006731.10	beta-1,4-N-acetyl-galactosaminyl transferase 1 [Source:MGI Symbol;Acc:MGI:1342057]	14421	protein_coding	2395	TRUE	-0.437842	5.4516e-17	16.2635	6440.43	4732	6618.34	6695.91	6007.04	4646.57	4818.18	4731.25	6908	7689	5931	4432	4877	4276
Glb1	ENSMUSG00000045594.10	galactosidase, beta 1 [Source:MGI Symbol;Acc:MGI:88151]	12091	protein_coding	2806	TRUE	0.637678	5.63421e-17	16.2492	663.46	1041.47	661.068	667.937	661.372	1010.67	1048.2	1065.53	690	767	653	964	1061	963
Ect2	ENSMUSG00000027699.19	ect2 oncogene [Source:MGI Symbol;Acc:MGI:95281]	13605	protein_coding	4086	TRUE	0.596688	6.49334e-17	16.1875	1027.09	1564.78	968.608	1038.05	1074.6	1575.77	1581.69	1536.88	1011	1192	1061	1503	1601	1389
Hist1h1a	ENSMUSG00000049539.3	histone cluster 1, H1a [Source:MGI Symbol;Acc:MGI:1931523]	80838	protein_coding	741	TRUE	0.531301	7.10052e-17	16.1487	2597.91	3778.15	2653.85	2405.27	2734.61	3777.44	3708.72	3848.29	2770	2762	2700	3603	3754	3478
Tbc1d4	ENSMUSG00000033083.16	TBC1 domain family, member 4 [Source:MGI Symbol;Acc:MGI:2429660]	210789	protein_coding	6483	TRUE	-1.10305	7.3112e-17	16.136	806.98	368.25	781.784	687.095	952.051	374.284	376.405	354.069	816	789	940	357	381	320
Ddx19a	ENSMUSG00000015023.7	DEAD (Asp-Glu-Ala-Asp) box polypeptide 19a [Source:MGI Symbol;Acc:MGI:99526]	13680	protein_coding	2547	TRUE	-0.428553	1.06529e-16	15.9725	3697.84	2734.91	3546.77	3701.08	3845.68	2683.94	2724.74	2796.04	3702	4250	3797	2560	2758	2527
Shisa5	ENSMUSG00000025647.16	shisa family member 5 [Source:MGI Symbol;Acc:MGI:1915044]	66940	protein_coding	2010	TRUE	-0.416919	1.22672e-16	15.9113	10687.8	7971.17	10929.7	10678.3	10455.3	7562.21	8107.03	8244.28	11408	12262	10323	7213	8206	7451
Hist1h3a	ENSMUSG00000069265.2	histone cluster 1, H3a [Source:MGI Symbol;Acc:MGI:2668828]	360198	protein_coding	534	TRUE	0.420552	1.23886e-16	15.907	4734.91	6363.85	4869.86	4598.92	4735.95	6152.09	6562.88	6376.56	5083	5281	4676	5868	6643	5763
Cetn4	ENSMUSG00000045031.18	centrin 4 [Source:MGI Symbol;Acc:MGI:2677454]	207175	protein_coding	2981	TRUE	1.6515	1.3476e-16	15.8704	68.79	223.66	79.5197	79.2467	47.6025	202.344	244.021	224.613	83	91	47	193	247	203
Ajuba	ENSMUSG00000022178.11	ajuba LIM protein [Source:MGI Symbol;Acc:MGI:1341886]	16475	protein_coding	3397	TRUE	3.70396	1.69335e-16	15.7713	53.83	753.97	68.981	60.0882	32.4102	648.968	786.399	826.53	72	69	32	619	796	747
Tacc3	ENSMUSG00000037313.16	transforming, acidic coiled-coil containing protein 3 [Source:MGI Symbol;Acc:MGI:1341163]	21335	protein_coding	2899	TRUE	0.608596	2.08322e-16	15.6813	1448.01	2226.51	1434.23	1472.6	1437.19	2053.84	2291.03	2334.64	1497	1691	1419	1959	2319	2110
Il6st	ENSMUSG00000021756.12	interleukin 6 signal transducer [Source:MGI Symbol;Acc:MGI:96560]	16195	protein_coding	8678	TRUE	-0.582473	2.09438e-16	15.6789	4045.42	2679.18	3987.48	3829.1	4319.68	2864.27	2679.29	2493.97	4162	4397	4265	2732	2712	2254
Ptprc	ENSMUSG00000026395.16	protein tyrosine phosphatase, receptor type, C [Source:MGI Symbol;Acc:MGI:97810]	19264	protein_coding	5740	TRUE	-0.356582	2.29898e-16	15.6385	51443.8	40055.7	51633.2	53027.4	49670.7	40656.5	40441.3	39069.3	53893	60892	49042	38779	40935	35310
Synj2	ENSMUSG00000023805.17	synaptojanin 2 [Source:MGI Symbol;Acc:MGI:1201671]	20975	protein_coding	5664	TRUE	0.89926	2.45051e-16	15.6107	407.2	770.6	475.202	354.433	391.961	837.683	726.135	747.971	496	407	387	799	735	676
Lrp8	ENSMUSG00000028613.14	low density lipoprotein receptor-related protein 8, apolipoprotein e receptor [Source:MGI Symbol;Acc:MGI:1340044]	16975	protein_coding	6627	TRUE	0.60635	2.47564e-16	15.6063	875.93	1345.11	877.591	900.452	849.756	1425.84	1333.72	1275.76	916	1034	839	1360	1350	1153
Myo18a	ENSMUSG00000000631.20	myosin XVIIIA [Source:MGI Symbol;Acc:MGI:2667185]	360013	protein_coding	7513	TRUE	0.515874	2.96469e-16	15.528	1194.11	1716.91	1200.46	1119.9	1261.97	1747.71	1710.12	1692.89	1253	1286	1246	1667	1731	1530
Ephx1	ENSMUSG00000038776.13	epoxide hydrolase 1, microsomal [Source:MGI Symbol;Acc:MGI:95405]	13849	protein_coding	1741	TRUE	-0.693714	2.9833e-16	15.5253	934.83	573.29	877.591	910.031	1016.87	557.756	596.715	565.404	916	1045	1004	532	604	511
Dab2ip	ENSMUSG00000026883.17	disabled 2 interacting protein [Source:MGI Symbol;Acc:MGI:1916851]	69601	protein_coding	6649	TRUE	0.95366	3.07127e-16	15.5127	267.05	526.04	285.505	272.574	243.077	545.175	520.644	512.294	298	313	240	520	527	463
Kif2c	ENSMUSG00000028678.13	kinesin family member 2C [Source:MGI Symbol;Acc:MGI:1921054]	73804	protein_coding	2842	TRUE	0.789274	3.16709e-16	15.4993	590.37	1033.22	611.248	613.945	545.91	1006.48	1099.58	993.606	638	705	539	960	1113	898
Ifi47	ENSMUSG00000078920.3	interferon gamma inducible protein 47 [Source:MGI Symbol;Acc:MGI:99448]	15953	protein_coding	1773	TRUE	-0.699306	3.90246e-16	15.4087	9004.02	5491.86	9798.17	9852.72	7361.18	5257.8	5603.59	5614.21	10227	11314	7268	5015	5672	5074
Anln	ENSMUSG00000036777.8	anillin, actin binding protein [Source:MGI Symbol;Acc:MGI:1920174]	68743	protein_coding	4605	TRUE	0.873548	3.91445e-16	15.4073	469.35	872.82	496.28	495.51	416.269	939.379	871.362	807.72	518	569	411	896	882	730
Zfp518b	ENSMUSG00000046572.10	zinc finger protein 518B [Source:MGI Symbol;Acc:MGI:2140750]	100515	protein_coding	6816	TRUE	1.3183	4.44261e-16	15.3524	101.26	258.66	97.723	102.76	103.308	235.893	275.635	264.445	102	118	102	225	279	239
Inpp4a	ENSMUSG00000026113.17	inositol polyphosphate-4-phosphatase, type I [Source:MGI Symbol;Acc:MGI:1931123]	269180	protein_coding	5691	TRUE	-0.66126	5.47718e-16	15.2614	1103.5	690.76	1050.04	1106.84	1153.6	761.149	655.003	656.134	1096	1271	1139	726	663	593
Lpar6	ENSMUSG00000033446.7	lysophosphatidic acid receptor 6 [Source:MGI Symbol;Acc:MGI:1914418]	67168	protein_coding	5400	TRUE	-1.57195	6.93642e-16	15.1589	157.59	51.21	154.249	158.493	160.026	50.3239	61.2522	42.0457	161	182	158	48	62	38
Nrbp1	ENSMUSG00000029148.15	nuclear receptor binding protein 1 [Source:MGI Symbol;Acc:MGI:2183436]	192292	protein_coding	2221	TRUE	-0.573577	7.18554e-16	15.1435	1327.34	884.35	1375.79	1290.59	1315.65	834.538	926.687	891.812	1436	1482	1299	796	938	806
Il1rn	ENSMUSG00000026981.15	interleukin 1 receptor antagonist [Source:MGI Symbol;Acc:MGI:96547]	16181	protein_coding	2554	TRUE	-3.67952	8.12805e-16	15.09	103.52	7.44	73.389	116.577	120.605	7.66455	9.57928	5.0641	70	118	109	8	11	5
Sun2	ENSMUSG00000042524.14	Sad1 and UNC84 domain containing 2 [Source:MGI Symbol;Acc:MGI:2443011]	223697	protein_coding	4413	TRUE	0.522184	8.83776e-16	15.0537	2054.94	2969.93	1984.16	2051.71	2128.95	2834.91	3031	3043.89	2071	2356	2102	2704	3068	2751
Hist1h2an	ENSMUSG00000069309.2	histone cluster 1, H2an [Source:MGI Symbol;Acc:MGI:2448300]	319170	protein_coding	393	TRUE	0.683456	9.16323e-16	15.038	891.05	1447.02	896.753	944.865	831.525	1343.02	1516.49	1481.56	936	1085	821	1281	1535	1339
Diaph3	ENSMUSG00000022021.14	diaphanous related formin 3 [Source:MGI Symbol;Acc:MGI:1927222]	56419	protein_coding	4582	TRUE	0.605612	1.03405e-15	14.9855	1306.03	2005.29	1274.23	1382.9	1260.96	2098.93	1964.02	1952.91	1330	1588	1245	2002	1988	1765
Ppip5k2	ENSMUSG00000040648.14	diphosphoinositol pentakisphosphate kinase 2 [Source:MGI Symbol;Acc:MGI:2142810]	227399	protein_coding	6239	TRUE	-0.394493	1.07493e-15	14.9686	5369.18	4067.43	5376.68	5448	5282.87	4264.95	4024.86	3912.46	5612	6256	5216	4068	4074	3536
Spin2c	ENSMUSG00000046550.8	spindlin family, member 2C [Source:MGI Symbol;Acc:MGI:3605548]	278240	protein_coding	1309	TRUE	-1.37147	1.16161e-15	14.9349	310.6	116.62	286.463	284.766	360.564	113.229	130.408	106.221	299	327	356	108	132	96
Ormdl3	ENSMUSG00000038150.7	ORM1-like 3 (S. cerevisiae) [Source:MGI Symbol;Acc:MGI:1913862]	66612	protein_coding	2184	TRUE	0.893524	1.21059e-15	14.917	347.75	657.27	346.821	381.429	314.987	595.499	655.991	720.309	362	438	311	568	664	651
Rbmx	ENSMUSG00000031134.16	RNA binding motif protein, X chromosome [Source:MGI Symbol;Acc:MGI:1343044]	19655	protein_coding	3107	TRUE	-0.628401	1.39786e-15	14.8545	1318.19	844.16	1210.04	1368.09	1376.42	838.731	878.278	815.465	1263	1571	1359	800	889	737
Xaf1	ENSMUSG00000040483.15	XIAP associated factor 1 [Source:MGI Symbol;Acc:MGI:3772572]	327959	protein_coding	2597	TRUE	-1.89683	1.4002e-15	14.8538	109.19	28.6	106.346	134.11	87.1025	28.3072	18.7708	38.7263	111	154	86	27	19	35
Tbc1d30	ENSMUSG00000052302.6	TBC1 domain family, member 30 [Source:MGI Symbol;Acc:MGI:1921944]	74694	protein_coding	5695	TRUE	-0.6159	1.74058e-15	14.7593	1056.97	684.45	1057.71	1078.1	1035.1	661.549	683.654	708.138	1104	1238	1022	631	692	640
Tnfrsf18	ENSMUSG00000041954.18	tumor necrosis factor receptor superfamily, member 18 [Source:MGI Symbol;Acc:MGI:894675]	21936	protein_coding	1189	TRUE	0.57098	1.84919e-15	14.733	1947.03	2917.91	2051.23	1914.11	1875.74	2652.49	2875.89	3225.35	2141	2198	1852	2530	2911	2915
Mier1	ENSMUSG00000028522.16	MEIR1 treanscription regulator [Source:MGI Symbol;Acc:MGI:1918398]	71148	protein_coding	4830	TRUE	0.386035	2.01605e-15	14.6955	3081.85	4044.12	3056.24	3100.2	3089.1	4043.73	3907.3	4181.33	3190	3560	3050	3857	3955	3779
Esco2	ENSMUSG00000022034.10	establishment of sister chromatid cohesion N-acetyltransferase 2 [Source:MGI Symbol;Acc:MGI:1919238]	71988	protein_coding	3996	TRUE	0.598615	2.07698e-15	14.6826	1005.5	1535	1026.09	955.315	1035.1	1576.81	1551.06	1477.13	1071	1097	1022	1504	1570	1335
Slamf1	ENSMUSG00000015316.11	signaling lymphocytic activation molecule family member 1 [Source:MGI Symbol;Acc:MGI:1351314]	27218	protein_coding	4420	TRUE	-0.476621	2.18731e-15	14.6601	2299.24	1642.24	2254.34	2338.21	2305.18	1697.38	1636.03	1593.31	2353	2685	2276	1619	1656	1440
Arhgdig	ENSMUSG00000073433.10	Rho GDP dissociation inhibitor (GDI) gamma [Source:MGI Symbol;Acc:MGI:108430]	14570	protein_coding	2511	TRUE	2.12383	2.48508e-15	14.6047	39.27	179.88	40.2389	52.2506	25.3205	179.279	196.6	163.757	42	60	25	171	199	148
Dgka	ENSMUSG00000025357.8	diacylglycerol kinase, alpha [Source:MGI Symbol;Acc:MGI:102952]	13139	protein_coding	2834	TRUE	-0.639174	2.53624e-15	14.5958	5872.36	3732.25	5716.8	5742.34	6157.95	3583.48	3811.47	3801.82	5967	6594	6080	3418	3858	3436
Nup160	ENSMUSG00000051329.13	nucleoporin 160 [Source:MGI Symbol;Acc:MGI:1926227]	59015	protein_coding	5684	TRUE	0.372406	2.64189e-15	14.5781	3951.82	5135.84	3919.46	4084.26	3851.76	5194.89	5137.28	5075.36	4091	4690	3803	4955	5200	4587
Hint1	ENSMUSG00000020267.6	histidine triad nucleotide binding protein 1 [Source:MGI Symbol;Acc:MGI:1321133]	15254	protein_coding	636	TRUE	0.444445	3.21268e-15	14.4931	3012.03	4121.32	3089.77	2987.86	2958.45	3883.33	4089.08	4391.56	3225	3431	2921	3704	4139	3969
C3	ENSMUSG00000024164.15	complement component 3 [Source:MGI Symbol;Acc:MGI:88227]	12266	protein_coding	5136	TRUE	2.20204	4.73628e-15	14.3246	43	206.08	38.3228	33.9629	56.7179	209.683	228.214	180.354	40	39	56	200	231	163
Ttc27	ENSMUSG00000024078.6	tetratricopeptide repeat domain 27 [Source:MGI Symbol;Acc:MGI:1921446]	74196	protein_coding	2820	TRUE	-0.446748	4.87829e-15	14.3117	2614.18	1907.95	2550.38	2707.45	2584.72	1916.5	1899.81	1907.55	2662	3109	2552	1828	1923	1724
Xpo6	ENSMUSG00000000131.15	exportin 6 [Source:MGI Symbol;Acc:MGI:2429950]	74204	protein_coding	7335	TRUE	-0.380898	5.90651e-15	14.2287	6416.31	4906.78	6268.64	6454.69	6525.6	5159.25	4785.58	4775.51	6543	7412	6443	4921	4844	4316
Hk2	ENSMUSG00000000628.10	hexokinase 2 [Source:MGI Symbol;Acc:MGI:1315197]	15277	protein_coding	5513	TRUE	0.537402	6.28689e-15	14.2016	3706.02	5421.45	3711.56	3915.31	3491.19	5359.49	5260.77	5644.08	3874	4496	3447	5112	5325	5101
Pla2g12a	ENSMUSG00000027999.15	phospholipase A2, group XIIA [Source:MGI Symbol;Acc:MGI:1913600]	66350	protein_coding	2992	TRUE	0.720205	6.7571e-15	14.1702	936.24	1562.97	949.446	1032.82	826.461	1511.81	1472.03	1705.06	991	1186	816	1442	1490	1541
Dpysl2	ENSMUSG00000022048.8	dihydropyrimidinase-like 2 [Source:MGI Symbol;Acc:MGI:1349763]	12934	protein_coding	4520	TRUE	-0.364007	7.50764e-15	14.1245	4656.47	3603.84	4720.41	4535.35	4713.67	3513.24	3642.53	3655.76	4927	5208	4654	3351	3687	3304
Bcl2l11	ENSMUSG00000027381.16	BCL2-like 11 (apoptosis facilitator) [Source:MGI Symbol;Acc:MGI:1197519]	12125	protein_coding	5036	TRUE	-0.498067	7.54392e-15	14.1224	1871.08	1315.55	1820.33	1820.93	1971.96	1259.15	1328.78	1358.74	1900	2091	1947	1201	1345	1228
Prdm1	ENSMUSG00000038151.13	PR domain containing 1, with ZNF domain [Source:MGI Symbol;Acc:MGI:99655]	12142	protein_coding	5281	TRUE	-2.39836	7.90436e-15	14.1021	97.55	17.46	81.7763	86.9386	123.924	21.0775	19.1586	12.1538	78	88	112	22	22	12
Ifit3	ENSMUSG00000074896.3	interferon-induced protein with tetratricopeptide repeats 3 [Source:MGI Symbol;Acc:MGI:1101055]	15959	protein_coding	1745	TRUE	-2.61049	8.56445e-15	14.0673	69.22	10.69	69.939	87.0843	50.641	6.29048	15.807	9.95819	73	100	50	6	16	9
Pik3cd	ENSMUSG00000039936.18	phosphatidylinositol-4,5-bisphosphate 3-kinase catalytic subunit delta [Source:MGI Symbol;Acc:MGI:1098211]	18707	protein_coding	4921	TRUE	-0.588062	1.01995e-14	13.9914	8842.74	5829.21	9227.16	8895.66	8405.39	5596.43	5976.04	5915.17	9631	10215	8299	5338	6049	5346
Kntc1	ENSMUSG00000029414.11	kinetochore associated 1 [Source:MGI Symbol;Acc:MGI:2673709]	208628	protein_coding	6961	TRUE	0.430761	1.05193e-14	13.978	2294.79	3110.35	2307.99	2332.99	2243.4	3170.4	3100.15	3060.48	2409	2679	2215	3024	3138	2766
Map3k14	ENSMUSG00000020941.7	mitogen-activated protein kinase kinase kinase 14 [Source:MGI Symbol;Acc:MGI:1858204]	53859	protein_coding	4246	TRUE	0.560685	1.08404e-14	13.965	937.72	1396.18	959.027	958.799	895.333	1355.6	1352.49	1480.45	1001	1101	884	1293	1369	1338
Scml4	ENSMUSG00000044770.14	Scm polycomb group protein like 4 [Source:MGI Symbol;Acc:MGI:2446140]	268297	protein_coding	4885	TRUE	-0.777723	1.18781e-14	13.9253	496.69	285.64	502.986	474.61	512.487	284.12	279.587	293.213	525	545	506	271	283	265
Msmo1	ENSMUSG00000031604.10	methylsterol monoxygenase 1 [Source:MGI Symbol;Acc:MGI:1913484]	66234	protein_coding	2969	TRUE	0.549433	1.20295e-14	13.9198	997.42	1472.04	981.063	1026.72	984.461	1435.28	1493.76	1487.09	1024	1179	972	1369	1512	1344
Ehbp1	ENSMUSG00000042302.14	EH domain binding protein 1 [Source:MGI Symbol;Acc:MGI:2667252]	216565	protein_coding	5046	TRUE	1.45244	1.20295e-14	13.9198	74.43	209.48	81.4359	67.9258	73.9359	211.78	225.25	191.419	85	78	73	202	228	173
Tle3	ENSMUSG00000032280.16	transducin-like enhancer of split 3 [Source:MGI Symbol;Acc:MGI:104634]	21887	protein_coding	8638	TRUE	-0.362162	1.38875e-14	13.8574	5448.26	4222.85	5328.78	5525.5	5490.5	4206.24	4168.11	4294.19	5562	6345	5421	4012	4219	3881
Plxnd1	ENSMUSG00000030123.15	plexin D1 [Source:MGI Symbol;Acc:MGI:2154244]	67784	protein_coding	6907	TRUE	0.595283	1.41914e-14	13.848	969.08	1478.73	978.188	1039.79	889.256	1521.25	1489.81	1425.13	1021	1194	878	1451	1508	1288
Selp	ENSMUSG00000026580.16	selectin, platelet [Source:MGI Symbol;Acc:MGI:98280]	20344	protein_coding	3438	TRUE	2.60507	1.4375e-14	13.8424	23.25	149.5	31.6163	26.9961	11.141	93.3089	165.974	189.206	33	31	11	89	168	171
Sept8	ENSMUSG00000018398.18	septin 8 [Source:MGI Symbol;Acc:MGI:894310]	20362	protein_coding	4563	TRUE	0.904844	1.4843e-14	13.8285	287.74	548	281.672	290.862	290.679	526.304	561.149	556.552	294	334	287	502	568	503
Trim34a	ENSMUSG00000056144.14	tripartite motif-containing 34A [Source:MGI Symbol;Acc:MGI:2137359]	94094	protein_coding	2590	TRUE	-0.810711	1.77863e-14	13.7499	433.98	244.09	456.041	433.68	412.218	242.184	231.178	258.913	476	498	407	231	234	234
Arhgap11a	ENSMUSG00000041219.14	Rho GTPase activating protein 11A [Source:MGI Symbol;Acc:MGI:2444300]	228482	protein_coding	4958	TRUE	0.478411	1.78541e-14	13.7483	1776.34	2490.77	1737.94	1872.31	1718.76	2583.29	2484.67	2404.35	1814	2150	1697	2464	2515	2173
Stk40	ENSMUSG00000042608.15	serine/threonine kinase 40 [Source:MGI Symbol;Acc:MGI:1921428]	74178	protein_coding	3860	TRUE	0.531526	1.91869e-14	13.717	1257.82	1832.97	1357.58	1259.24	1156.64	1790.69	1831.64	1876.57	1417	1446	1142	1708	1854	1696
Lbh	ENSMUSG00000024063.13	limb-bud and heart [Source:MGI Symbol;Acc:MGI:1925139]	77889	protein_coding	3069	TRUE	-0.459016	2.4691e-14	13.6075	3149.34	2275.84	3065.82	3060.14	3322.05	2203.77	2408.59	2215.14	3200	3514	3280	2102	2438	2002
Hcls1	ENSMUSG00000022831.14	hematopoietic cell specific Lyn substrate 1 [Source:MGI Symbol;Acc:MGI:104568]	15163	protein_coding	2016	TRUE	-0.356775	2.48306e-14	13.605	5413.41	4212.07	5535.72	5348.72	5355.79	4099.3	4191.82	4345.09	5778	6142	5288	3910	4243	3927
Cd226	ENSMUSG00000034028.15	CD226 antigen [Source:MGI Symbol;Acc:MGI:3039602]	225825	protein_coding	2357	TRUE	-0.807643	2.82776e-14	13.5486	1633.73	919.34	1590.39	1547.49	1763.32	1009.62	920.759	827.637	1660	1777	1741	963	932	748
Ube2s	ENSMUSG00000060860.8	ubiquitin-conjugating enzyme E2S [Source:MGI Symbol;Acc:MGI:1925141]	77891	protein_coding	4093	TRUE	0.507731	2.87841e-14	13.5408	1499.09	2145.99	1543.45	1438.63	1515.18	2015.05	2256.45	2166.46	1611	1652	1496	1922	2284	1958
Mei4	ENSMUSG00000043289.12	meiotic double-stranded break formation protein 4 [Source:MGI Symbol;Acc:MGI:1922283]	75033	protein_coding	2670	TRUE	3.20915	2.87841e-14	13.5408	8.3	81.57	7.66455	6.0959	11.141	88.0668	86.9386	69.7074	8	7	11	84	88	63
Bach2	ENSMUSG00000040270.16	BTB and CNC homology, basic leucine zipper transcription factor 2 [Source:MGI Symbol;Acc:MGI:894679]	12014	protein_coding	8882	TRUE	-0.512725	3.35362e-14	13.4745	11727.2	8158.42	11413.5	11260.9	12507.3	9047.81	7839.29	7588.14	11913	12931	12349	8630	7935	6858
Xcl1	ENSMUSG00000026573.7	chemokine (C motif) ligand 1 [Source:MGI Symbol;Acc:MGI:104593]	16963	protein_coding	523	TRUE	-2.29058	3.67131e-14	13.4352	289.44	56.14	366.94	285.637	215.731	62.9048	61.2522	44.2586	383	328	213	60	62	40
Cebpg	ENSMUSG00000056216.9	CCAAT/enhancer binding protein (C/EBP), gamma [Source:MGI Symbol;Acc:MGI:104982]	12611	protein_coding	4709	TRUE	0.489463	3.70323e-14	13.4314	1260.15	1781.42	1320.22	1241.82	1218.42	1760.29	1788.17	1795.79	1378	1426	1203	1679	1810	1623
Skil	ENSMUSG00000027660.16	SKI-like [Source:MGI Symbol;Acc:MGI:106203]	20482	protein_coding	6717	TRUE	-0.465273	3.85468e-14	13.414	3455.61	2487.14	3504.62	3277.85	3584.37	2493.13	2506.4	2461.89	3658	3764	3539	2378	2537	2225
Pip4k2a	ENSMUSG00000026737.12	phosphatidylinositol-5-phosphate 4-kinase, type II, alpha [Source:MGI Symbol;Acc:MGI:1298206]	18718	protein_coding	3477	TRUE	-0.464539	4.06753e-14	13.3907	2872.76	2068.2	2850.26	2838.95	2929.08	2194.33	2052.94	1957.34	2975	3260	2892	2093	2078	1769
Gtse1	ENSMUSG00000022385.11	G two S phase expressed protein 1 [Source:MGI Symbol;Acc:MGI:1352755]	29870	protein_coding	2692	TRUE	0.583557	4.28726e-14	13.3678	877.39	1327.02	890.046	906.548	835.577	1352.45	1404.85	1223.75	929	1041	825	1290	1422	1106
Sgo1	ENSMUSG00000023940.14	shugoshin 1 [Source:MGI Symbol;Acc:MGI:1919665]	72415	protein_coding	3628	TRUE	0.718258	4.73327e-14	13.3248	601	1002.16	608.374	624.395	570.218	941.476	1011.65	1053.36	635	717	563	898	1024	952
Lrig1	ENSMUSG00000030029.14	leucine-rich repeats and immunoglobulin-like domains 1 [Source:MGI Symbol;Acc:MGI:107935]	16206	protein_coding	4951	TRUE	-0.541118	5.17781e-14	13.2859	3137.41	2137.07	3039.95	2897.3	3474.99	2157.64	2164.57	2089.01	3173	3327	3431	2058	2191	1888
Hnrnpdl	ENSMUSG00000029328.15	heterogeneous nuclear ribonucleoprotein D-like [Source:MGI Symbol;Acc:MGI:1355299]	50926	protein_coding	2752	TRUE	-0.32761	5.83807e-14	13.2337	10115.4	8035.03	10108.6	10185.4	10052.2	7658.67	8181.12	8265.3	10551	11696	9925	7305	8281	7470
Tns1	ENSMUSG00000055322.15	tensin 1 [Source:MGI Symbol;Acc:MGI:104552]	21961	protein_coding	9966	TRUE	-0.835487	5.93556e-14	13.2265	690.58	380.8	639.99	673.162	758.602	418.317	346.767	377.305	668	773	749	399	351	341
Ptk2	ENSMUSG00000022607.17	PTK2 protein tyrosine kinase 2 [Source:MGI Symbol;Acc:MGI:95481]	14083	protein_coding	4678	TRUE	0.848267	6.02705e-14	13.2199	300.77	551.3	280.714	330.92	290.679	540.982	536.451	576.469	293	380	287	516	543	521
Rab39b	ENSMUSG00000031202.5	RAB39B, member RAS oncogene family [Source:MGI Symbol;Acc:MGI:1915040]	67790	protein_coding	3401	TRUE	3.50049	6.60042e-14	13.1804	5.75	69.62	4.79034	4.35422	8.10256	71.2922	80.023	57.5362	5	5	8	68	81	52
Itga4	ENSMUSG00000027009.18	integrin alpha 4 [Source:MGI Symbol;Acc:MGI:96603]	16401	protein_coding	9767	TRUE	-0.715206	7.56135e-14	13.1214	1017.6	611.78	1043.34	981.44	1028.01	732.841	540.403	562.085	1089	1127	1015	699	547	508
Cnpy2	ENSMUSG00000025381.3	canopy FGF signaling regulator 2 [Source:MGI Symbol;Acc:MGI:1928477]	56530	protein_coding	1383	TRUE	0.686742	7.97648e-14	13.0982	480.02	782.81	505.86	451.097	483.115	721.309	824.929	802.188	528	518	477	688	835	725
Pim2	ENSMUSG00000031155.16	proviral integration site 2 [Source:MGI Symbol;Acc:MGI:97587]	18715	protein_coding	2045	TRUE	-0.447516	8.2605e-14	13.083	5410.36	3942.37	5693.8	5542.05	4995.23	3741.79	3934.96	4150.35	5943	6364	4932	3569	3983	3751
Dnah12	ENSMUSG00000021879.13	dynein, axonemal, heavy chain 12 [Source:MGI Symbol;Acc:MGI:107720]	110083	protein_coding	12009	TRUE	2.90649	9.46175e-14	13.024	9.13	73.18	9.58069	8.70843	9.11538	81.7763	69.1557	68.6009	10	10	9	78	70	62
Foxp4	ENSMUSG00000023991.16	forkhead box P4 [Source:MGI Symbol;Acc:MGI:1921373]	74123	protein_coding	3999	TRUE	-0.443429	1.04311e-13	12.9817	2881.73	2096.86	2761.15	2785.83	3098.22	2096.83	2146.79	2046.96	2882	3199	3059	2000	2173	1850
Slco3a1	ENSMUSG00000025790.14	solute carrier organic anion transporter family, member 3a1 [Source:MGI Symbol;Acc:MGI:1351867]	108116	protein_coding	4589	TRUE	0.759429	1.19766e-13	12.9217	804.71	1382.64	895.794	825.559	692.769	1388.1	1334.71	1425.13	935	948	684	1324	1351	1288
Cyfip2	ENSMUSG00000020340.16	cytoplasmic FMR1 interacting protein 2 [Source:MGI Symbol;Acc:MGI:1924134]	76884	protein_coding	6659	TRUE	0.349825	1.32906e-13	12.8765	10312.7	13173.2	10656.6	10631.3	9650.15	13064.3	13090.2	13365	11123	12208	9528	12461	13250	12079
Ptger4	ENSMUSG00000039942.15	prostaglandin E receptor 4 (subtype EP4) [Source:MGI Symbol;Acc:MGI:104311]	19219	protein_coding	3771	TRUE	-0.498914	1.38257e-13	12.8593	1650.43	1159.59	1737.94	1660.7	1552.65	1181.56	1142.06	1155.15	1814	1907	1533	1127	1156	1044
Ccr5	ENSMUSG00000079227.10	chemokine (C-C motif) receptor 5 [Source:MGI Symbol;Acc:MGI:107182]	12774	protein_coding	8227	TRUE	1.96868	1.51589e-13	12.8193	64.19	264.65	61.3164	95.7928	35.4487	220.167	280.575	293.213	64	110	35	210	284	265
Cttn	ENSMUSG00000031078.15	cortactin [Source:MGI Symbol;Acc:MGI:99695]	13043	protein_coding	3286	TRUE	1.70011	1.53596e-13	12.8136	41.53	140.34	40.2389	41.8005	42.5384	130.003	138.311	152.692	42	48	42	124	140	138
Gzma	ENSMUSG00000023132.8	granzyme A [Source:MGI Symbol;Acc:MGI:109266]	14938	protein_coding	996	TRUE	3.56869	1.57645e-13	12.8023	21.28	277.3	19.1614	36.5754	8.10256	240.087	268.719	323.088	20	42	8	229	272	292
Snx9	ENSMUSG00000002365.10	sorting nexin 9 [Source:MGI Symbol;Acc:MGI:1913866]	66616	protein_coding	3331	TRUE	-0.528955	1.75428e-13	12.7559	2183.53	1499.86	2111.58	2076.09	2362.91	1543.27	1504.63	1451.68	2204	2384	2333	1472	1523	1312
Pif1	ENSMUSG00000041064.13	PIF1 5'-to-3' DNA helicase [Source:MGI Symbol;Acc:MGI:2143057]	208084	protein_coding	3897	TRUE	1.82316	1.75428e-13	12.7559	42.19	156.23	48.8615	45.2839	32.4102	146.778	148.191	173.715	51	52	32	140	150	157
Ly75	ENSMUSG00000026980.15	lymphocyte antigen 75 [Source:MGI Symbol;Acc:MGI:106662]	17076	protein_coding	6901	TRUE	0.55426	1.83954e-13	12.7353	2651.91	3932.07	2801.39	2869.43	2284.92	4133.9	3836.17	3826.16	2924	3295	2256	3943	3883	3458
Nefh	ENSMUSG00000020396.8	neurofilament, heavy polypeptide [Source:MGI Symbol;Acc:MGI:97309]	380684	protein_coding	3994	TRUE	0.539482	1.96525e-13	12.7066	3587.6	5261.61	3641.62	3963.21	3157.97	5122.55	5226.2	5436.07	3801	4551	3118	4886	5290	4913
Aurkb	ENSMUSG00000020897.12	aurora kinase B [Source:MGI Symbol;Acc:MGI:107168]	20877	protein_coding	1950	TRUE	0.583852	2.05206e-13	12.6878	1465.2	2218.48	1511.83	1526.59	1357.18	2103.12	2302.89	2249.45	1578	1753	1340	2006	2331	2033
Cyth3	ENSMUSG00000018001.18	cytohesin 3 [Source:MGI Symbol;Acc:MGI:1335107]	19159	protein_coding	4928	TRUE	-0.702195	2.30193e-13	12.6379	613.21	371.14	586.338	606.107	647.192	393.155	378.381	341.898	612	696	639	375	383	309
Plagl2	ENSMUSG00000051413.17	pleiomorphic adenoma gene-like 2 [Source:MGI Symbol;Acc:MGI:1933165]	54711	protein_coding	5571	TRUE	0.393838	2.36244e-13	12.6266	5142.41	6791.44	5253.09	5272.09	4902.05	6949.94	6495.7	6928.69	5483	6054	4840	6629	6575	6262
Nr1h2	ENSMUSG00000060601.13	nuclear receptor subfamily 1, group H, member 2 [Source:MGI Symbol;Acc:MGI:1352463]	22260	protein_coding	1999	TRUE	-0.492032	2.86385e-13	12.5431	1658.35	1171.77	1753.27	1627.61	1594.18	1115.51	1236.9	1162.9	1830	1869	1574	1064	1252	1051
Tnfrsf8	ENSMUSG00000028602.12	tumor necrosis factor receptor superfamily, member 8 [Source:MGI Symbol;Acc:MGI:99908]	21941	protein_coding	3414	TRUE	2.40533	3.18826e-13	12.4964	32.2	181.92	25.8679	44.413	26.3333	105.89	161.034	278.829	27	51	26	101	163	252
Rad21	ENSMUSG00000022314.10	RAD21 cohesin complex component [Source:MGI Symbol;Acc:MGI:108016]	19357	protein_coding	3956	TRUE	0.298007	3.41785e-13	12.4662	5369.95	6619.63	5379.56	5407.94	5322.37	6540.01	6628.08	6690.8	5615	6210	5255	6238	6709	6047
Endod1	ENSMUSG00000037419.9	endonuclease domain containing 1 [Source:MGI Symbol;Acc:MGI:1919196]	71946	protein_coding	4470	TRUE	-1.29235	3.48582e-13	12.4577	262.17	103.86	269.217	243.836	273.461	88.0668	110.649	112.86	281	280	270	84	112	102
St6gal1	ENSMUSG00000022885.16	beta galactoside alpha 2,6 sialyltransferase 1 [Source:MGI Symbol;Acc:MGI:108470]	20440	protein_coding	4506	TRUE	-0.830888	3.50777e-13	12.455	1015.76	560.36	899.627	897.839	1249.82	560.902	540.403	579.788	939	1031	1234	535	547	524
Pura	ENSMUSG00000043991.4	purine rich element binding protein A [Source:MGI Symbol;Acc:MGI:103079]	19290	protein_coding	3145	TRUE	-0.48027	3.54097e-13	12.4509	1532.76	1090.14	1516.62	1468.24	1613.42	1113.42	1074.88	1082.12	1583	1686	1593	1062	1088	978
Itgal	ENSMUSG00000030830.18	integrin alpha L [Source:MGI Symbol;Acc:MGI:96606]	16408	protein_coding	5222	TRUE	-0.315601	3.65729e-13	12.4368	12804.8	10255.4	13099.7	12405.2	12909.4	10472.6	10440.5	9853.08	13673	14245	12746	9989	10568	8905
Hist1h2ad	ENSMUSG00000071478.6	histone cluster 1, H2ad [Source:MGI Symbol;Acc:MGI:2448289]	319165	protein_coding	572	TRUE	0.832888	3.86856e-13	12.4125	409.51	741.16	393.766	390.138	444.628	674.13	781.46	767.887	411	448	439	643	791	694
Stat5a	ENSMUSG00000004043.14	signal transducer and activator of transcription 5A [Source:MGI Symbol;Acc:MGI:103036]	20850	protein_coding	3958	TRUE	0.480683	3.88653e-13	12.4104	2938.37	4130.85	3065.82	3003.54	2745.76	3967.2	3987.32	4438.03	3200	3449	2711	3784	4036	4011
Agap1	ENSMUSG00000055013.15	ArfGAP with GTPase domain, ankyrin repeat and PH domain 1 [Source:MGI Symbol;Acc:MGI:2653690]	347722	protein_coding	11921	TRUE	2.33487	3.96954e-13	12.4013	18.1	96.09	20.1194	13.9335	20.2564	101.696	95.8301	90.7302	21	16	20	97	97	82
Gabpb2	ENSMUSG00000038766.16	GA repeat binding protein, beta 2 [Source:MGI Symbol;Acc:MGI:95612]	213054	protein_coding	8661	TRUE	0.371745	4.27035e-13	12.3695	4113.93	5333.05	4103.41	4118.22	4120.15	5415.06	5232.12	5351.98	4283	4729	4068	5165	5296	4837
Cd274	ENSMUSG00000016496.7	CD274 antigen [Source:MGI Symbol;Acc:MGI:1926446]	60533	protein_coding	3622	TRUE	-0.440293	4.39529e-13	12.357	2886.6	2114.54	2913.49	2978.28	2768.04	2284.49	2060.84	1998.28	3041	3420	2733	2179	2086	1806
Tuba1a	ENSMUSG00000072235.6	tubulin, alpha 1A [Source:MGI Symbol;Acc:MGI:98869]	22142	protein_coding	1803	TRUE	0.632335	4.60211e-13	12.337	965.92	1514.88	1026.09	969.249	902.423	1328.34	1606.39	1609.91	1071	1113	891	1267	1626	1455
Sgo2a	ENSMUSG00000026039.9	shugoshin 2A [Source:MGI Symbol;Acc:MGI:1098767]	68549	protein_coding	4939	TRUE	0.571854	4.66421e-13	12.3312	722.29	1084.66	716.636	752.409	697.833	1079.87	1107.48	1066.63	748	864	689	1030	1121	964
Tbpl1	ENSMUSG00000071359.13	TATA box binding protein-like 1 [Source:MGI Symbol;Acc:MGI:1339946]	237336	protein_coding	2873	TRUE	0.509418	5.11088e-13	12.2915	868.73	1246.84	859.388	877.81	869	1245.52	1245.79	1249.2	897	1008	858	1188	1261	1129
Il16	ENSMUSG00000001741.12	interleukin 16 [Source:MGI Symbol;Acc:MGI:1270855]	16170	protein_coding	5260	TRUE	0.462759	5.17974e-13	12.2857	2461	3414.57	2405.71	2458.39	2518.88	3251.13	3488.41	3504.18	2511	2823	2487	3101	3531	3167
Max	ENSMUSG00000059436.13	Max protein [Source:MGI Symbol;Acc:MGI:96921]	17187	protein_coding	1942	TRUE	-0.395275	5.27572e-13	12.2777	5293.19	4003.56	5579.79	5333.92	4965.86	3973.49	4087.1	3950.08	5824	6125	4903	3790	4137	3570
Ezh2	ENSMUSG00000029687.16	enhancer of zeste 2 polycomb repressive complex 2 subunit [Source:MGI Symbol;Acc:MGI:107940]	14056	protein_coding	2787	TRUE	0.376686	5.31694e-13	12.2743	5500.88	7202.57	5622.91	5485.44	5394.28	6970.91	7208	7428.81	5869	6299	5326	6649	7296	6714
Pou6f1	ENSMUSG00000009739.17	POU domain, class 6, transcription factor 1 [Source:MGI Symbol;Acc:MGI:102935]	19009	protein_coding	4953	TRUE	-2.00285	5.93516e-13	12.2266	83.66	19.82	86.2262	76.6342	88.1154	13.6294	23.7105	22.1293	90	88	87	13	24	20
Rhbdd1	ENSMUSG00000026142.15	rhomboid domain containing 1 [Source:MGI Symbol;Acc:MGI:1924117]	76867	protein_coding	3687	TRUE	0.670013	6.84222e-13	12.1648	441.02	710.39	421.55	446.743	454.756	686.711	751.821	692.648	440	513	449	655	761	626
Rcc2	ENSMUSG00000040945.13	regulator of chromosome condensation 2 [Source:MGI Symbol;Acc:MGI:1919784]	108911	protein_coding	3999	TRUE	0.351092	6.84624e-13	12.1645	15952.5	20433.2	16529.6	16337	14990.8	19668.2	20783.3	20848	17253	18760	14801	18760	21037	18842
Sept7	ENSMUSG00000001833.17	septin 7 [Source:MGI Symbol;Acc:MGI:1335094]	235072	protein_coding	4569	TRUE	-0.278774	6.85223e-13	12.1642	14185.5	11664.2	14118.1	14309.7	14128.8	11759	11758.4	11475.2	14736	16432	13950	11216	11902	10371
Mtfr1	ENSMUSG00000027601.13	mitochondrial fission regulator 1 [Source:MGI Symbol;Acc:MGI:1914722]	67472	protein_coding	2953	TRUE	0.471541	7.23621e-13	12.1405	1177.74	1645.2	1191.84	1219.18	1122.2	1597.78	1700.24	1637.57	1244	1400	1108	1524	1721	1480
Epn2	ENSMUSG00000001036.17	epsin 2 [Source:MGI Symbol;Acc:MGI:1333766]	13855	protein_coding	4458	TRUE	1.9724	7.87025e-13	12.104	30.21	125.09	31.6163	35.7046	23.2949	113.229	121.516	140.521	33	41	23	108	123	127
Ift80	ENSMUSG00000027778.15	intraflagellar transport 80 [Source:MGI Symbol;Acc:MGI:1915509]	68259	protein_coding	7616	TRUE	-0.550085	8.13551e-13	12.0896	1283.01	867.34	1289.56	1235.73	1323.76	808.327	930.638	863.043	1346	1419	1307	771	942	780
Ifit1bl1	ENSMUSG00000079339.6	interferon induced protein with tetratricpeptide repeats 1B like 1 [Source:MGI Symbol;Acc:MGI:3650685]	667373	protein_coding	2215	TRUE	-4.04255	8.59287e-13	12.0659	57.15	3.18	76.6455	58.3465	36.4615	3.14524	1.97588	4.42586	80	67	36	3	2	4
Resf1	ENSMUSG00000032712.16	retroelement silencing factor 1 [Source:MGI Symbol;Acc:MGI:1914496]	67246	protein_coding	6066	TRUE	-0.591129	9.1338e-13	12.0393	1974.1	1296.56	1968.83	1997.71	1955.76	1405.92	1265.55	1218.22	2055	2294	1931	1341	1281	1101
Dmwd	ENSMUSG00000030410.16	dystrophia myotonica-containing WD repeat motif [Source:MGI Symbol;Acc:MGI:94907]	13401	protein_coding	2494	TRUE	1.33381	9.43744e-13	12.0251	159.91	416.63	167.662	179.394	132.679	386.865	433.705	429.309	175	206	131	369	439	388
Arhgef3	ENSMUSG00000021895.10	Rho guanine nucleotide exchange factor (GEF) 3 [Source:MGI Symbol;Acc:MGI:1918954]	71704	protein_coding	3618	TRUE	-0.489311	9.78355e-13	12.0095	5345.02	3777	5142.91	5017.8	5874.36	4011.23	3795.66	3524.09	5368	5762	5800	3826	3842	3185
Ighd	ENSMUSG00000104213.5	immunoglobulin heavy constant delta [Source:MGI Symbol;Acc:MGI:96447]		IG_C_gene	1806	TRUE	-2.0985	1.09316e-12	11.9613	106.92	23.75	103.471	127.143	90.141	33.5493	17.7829	19.9164	108	146	89	32	18	18
Sbno2	ENSMUSG00000035673.10	strawberry notch 2 [Source:MGI Symbol;Acc:MGI:2448490]	216161	protein_coding	4850	TRUE	0.59685	1.11567e-12	11.9525	1738.03	2658.87	1873.02	1877.54	1463.53	2509.9	2677.31	2789.4	1955	2156	1445	2394	2710	2521
Arhgap17	ENSMUSG00000030766.15	Rho GTPase activating protein 17 [Source:MGI Symbol;Acc:MGI:1917747]	70497	protein_coding	3658	TRUE	-0.523161	1.179e-12	11.9285	1216.85	838.54	1195.67	1144.29	1310.59	834.538	854.567	826.53	1248	1314	1294	796	865	747
Brk1	ENSMUSG00000033940.8	BRICK1, SCAR/WAVE actin-nucleating complex subunit [Source:MGI Symbol;Acc:MGI:1915406]	101314	protein_coding	1095	TRUE	-0.390977	1.22031e-12	11.9135	2379.23	1804.74	2374.09	2371.31	2392.28	1768.67	1865.23	1780.3	2478	2723	2362	1687	1888	1609
Mcub	ENSMUSG00000027994.14	mitochondrial calcium uniporter dominant negative beta subunit [Source:MGI Symbol;Acc:MGI:1914065]	66815	protein_coding	1318	TRUE	1.34914	1.25692e-12	11.9007	76.77	202.79	81.4359	87.0843	61.782	199.199	195.612	213.548	85	100	61	190	198	193
Anapc11	ENSMUSG00000025135.12	anaphase promoting complex subunit 11 [Source:MGI Symbol;Acc:MGI:1913406]	66156	protein_coding	3229	TRUE	0.612054	1.42818e-12	11.8452	640.74	984.35	667.774	648.778	605.666	910.023	1019.55	1023.48	697	745	598	868	1032	925
Hivep3	ENSMUSG00000028634.17	human immunodeficiency virus type I enhancer binding protein 3 [Source:MGI Symbol;Acc:MGI:106589]	16656	protein_coding	11838	TRUE	-1.10177	1.43809e-12	11.8422	15578.3	7067.24	14821.3	14962	16951.6	8594.9	6384.06	6222.76	15470	17181	16737	8198	6462	5624
Ranbp9	ENSMUSG00000038546.9	RAN binding protein 9 [Source:MGI Symbol;Acc:MGI:1928741]	56705	protein_coding	3371	TRUE	-0.360396	1.52184e-12	11.8176	2872.94	2226.37	2855.05	2871.17	2892.61	2206.91	2251.51	2220.68	2980	3297	2856	2105	2279	2007
Sdf4	ENSMUSG00000029076.14	stromal cell derived factor 4 [Source:MGI Symbol;Acc:MGI:108079]	20318	protein_coding	5177	TRUE	0.493954	1.5281e-12	11.8158	4158.95	5885.29	4344.84	4254.94	3877.08	5356.35	5846.62	6452.91	4535	4886	3828	5109	5918	5832
Ctso	ENSMUSG00000028015.3	cathepsin O [Source:MGI Symbol;Acc:MGI:2139628]	229445	protein_coding	3468	TRUE	-1.19673	1.61086e-12	11.7929	174.07	73.75	176.285	176.781	169.141	69.1953	79.0351	73.0268	184	203	167	66	80	66
Kif15	ENSMUSG00000036768.6	kinesin family member 15 [Source:MGI Symbol;Acc:MGI:1098258]	209737	protein_coding	4858	TRUE	0.440007	1.77174e-12	11.7516	2351.93	3209.85	2349.18	2379.14	2327.46	3409.44	3231.55	2988.56	2452	2732	2298	3252	3271	2701
Iqgap3	ENSMUSG00000028068.14	IQ motif containing GTPase activating protein 3 [Source:MGI Symbol;Acc:MGI:3028642]	404710	protein_coding	5756	TRUE	0.771643	1.81166e-12	11.7419	330.63	573.68	311.372	336.146	344.359	578.725	568.065	574.256	325	386	340	552	575	519
Odf2	ENSMUSG00000026790.19	outer dense fiber of sperm tails 2 [Source:MGI Symbol;Acc:MGI:1098824]	18286	protein_coding	4291	TRUE	0.389024	1.81166e-12	11.7419	1787.01	2352.12	1805.96	1788.71	1766.36	2328.53	2343.39	2384.43	1885	2054	1744	2221	2372	2155
Il4ra	ENSMUSG00000030748.9	interleukin 4 receptor, alpha [Source:MGI Symbol;Acc:MGI:105367]	16190	protein_coding	5256	TRUE	0.633913	1.85333e-12	11.732	4038.42	6344.6	4228.92	4351.6	3534.74	5479.01	6515.46	7039.34	4414	4997	3490	5226	6595	6362
Rc3h1	ENSMUSG00000040423.10	RING CCCH (C3H) domains 1 [Source:MGI Symbol;Acc:MGI:2685397]	381305	protein_coding	11006	TRUE	0.500746	1.9704e-12	11.7054	3575.29	5090.75	3587.01	3463.34	3675.52	5754.75	4743.09	4774.4	3744	3977	3629	5489	4801	4315
Rtkn2	ENSMUSG00000037846.18	rhotekin 2 [Source:MGI Symbol;Acc:MGI:2158417]	170799	protein_coding	4432	TRUE	1.89024	1.9855e-12	11.7021	33.51	130.45	27.784	38.3171	34.4359	141.536	140.287	109.54	29	44	34	135	142	99
Arhgap45	ENSMUSG00000035697.14	Rho GTPase activating protein 45 [Source:MGI Symbol;Acc:MGI:1917969]	70719	protein_coding	3970	TRUE	-0.572249	2.21968e-12	11.6537	4822.53	3209.44	4642.8	4644.21	5180.58	2986.93	3362.94	3278.46	4846	5333	5115	2849	3404	2963
Ubr2	ENSMUSG00000023977.15	ubiquitin protein ligase E3 component n-recognin 2 [Source:MGI Symbol;Acc:MGI:1861099]	224826	protein_coding	7633	TRUE	0.368374	2.80049e-12	11.5528	3340.61	4331.96	3296.72	3342.3	3382.82	4566.89	4252.09	4176.91	3441	3838	3340	4356	4304	3775
Lpxn	ENSMUSG00000024696.8	leupaxin [Source:MGI Symbol;Acc:MGI:2147677]	107321	protein_coding	1675	TRUE	0.923424	2.84625e-12	11.5457	255.76	496.03	265.385	269.961	231.936	412.027	539.415	536.636	277	310	229	393	546	485
Alpl	ENSMUSG00000028766.10	alkaline phosphatase, liver/bone/kidney [Source:MGI Symbol;Acc:MGI:87983]	11647	protein_coding	2522	TRUE	0.893269	2.89229e-12	11.5388	322.77	612.43	267.301	365.754	335.243	578.725	613.51	645.07	279	420	331	552	621	583
Jak3	ENSMUSG00000031805.17	Janus kinase 3 [Source:MGI Symbol;Acc:MGI:99928]	16453	protein_coding	4049	TRUE	0.410097	2.99577e-12	11.5235	3599.74	4809.01	3638.75	3802.97	3357.5	4617.22	4981.19	4828.62	3798	4367	3315	4404	5042	4364
Taf15	ENSMUSG00000020680.15	TATA-box binding protein associated factor 15 [Source:MGI Symbol;Acc:MGI:1917689]	70439	protein_coding	2068	TRUE	0.459336	3.21085e-12	11.4934	2668.47	3696.89	2595.41	2730.09	2679.92	3792.11	3566.46	3732.11	2709	3135	2646	3617	3610	3373
Nab2	ENSMUSG00000025402.12	Ngfi-A binding protein 2 [Source:MGI Symbol;Acc:MGI:107563]	17937	protein_coding	2582	TRUE	-0.41441	3.72775e-12	11.4286	2694.99	2003.07	2835.88	2629.95	2619.15	1950.05	2014.41	2044.75	2960	3020	2586	1860	2039	1848
Mis18bp1	ENSMUSG00000047534.17	MIS18 binding protein 1 [Source:MGI Symbol;Acc:MGI:2145099]	217653	protein_coding	5016	TRUE	0.681301	3.73118e-12	11.4282	541.01	879.97	533.644	561.694	527.679	977.122	859.507	803.294	557	645	521	932	870	726
Plec	ENSMUSG00000022565.15	plectin [Source:MGI Symbol;Acc:MGI:1277961]	18810	protein_coding	15455	TRUE	0.486292	3.77823e-12	11.4227	3651.15	5155.07	3598.51	3523.43	3831.5	5624.74	4744.08	5096.38	3756	4046	3783	5365	4802	4606
Nfatc1	ENSMUSG00000033016.15	nuclear factor of activated T cells, cytoplasmic, calcineurin dependent 1 [Source:MGI Symbol;Acc:MGI:102469]	18018	protein_coding	4896	TRUE	-0.412231	4.0633e-12	11.3911	5951.81	4443.68	6157.51	5852.94	5844.99	4802.79	4374.59	4153.67	6427	6721	5771	4581	4428	3754
Mid1	ENSMUSG00000035299.16	midline 1 [Source:MGI Symbol;Acc:MGI:1100537]	17318	protein_coding	3974	TRUE	1.12532	4.83765e-12	11.3154	108.25	244.02	97.723	141.947	85.0769	254.765	254.888	222.4	102	163	84	243	258	201
Mgat5	ENSMUSG00000036155.13	mannoside acetylglucosaminyltransferase 5 [Source:MGI Symbol;Acc:MGI:894701]	107895	protein_coding	8436	TRUE	-0.607938	4.87068e-12	11.3124	1078.21	699.17	1067.29	1038.05	1129.29	735.987	650.064	711.458	1114	1192	1115	702	658	643
Il12rb1	ENSMUSG00000000791.9	interleukin 12 receptor, beta 1 [Source:MGI Symbol;Acc:MGI:104579]	16161	protein_coding	2873	TRUE	-0.57641	5.01535e-12	11.2997	4825.8	3200.73	4769.24	4906.1	4802.06	3539.11	3408.48	2654.6	4549	4966	4340	3694	3914	2621
Polr1c	ENSMUSG00000067148.15	polymerase (RNA) I polypeptide C [Source:MGI Symbol;Acc:MGI:103288]	20016	protein_coding	1314	TRUE	0.447379	5.08364e-12	11.2938	1586.03	2183.99	1553.99	1574.48	1629.63	2043.36	2178.41	2330.22	1622	1808	1609	1949	2205	2106
Marcksl1	ENSMUSG00000047945.6	MARCKS-like 1 [Source:MGI Symbol;Acc:MGI:97143]	17357	protein_coding	1605	TRUE	-0.505016	5.57398e-12	11.2538	2189.06	1527.61	2108.71	2192.78	2265.68	1439.47	1596.51	1546.84	2201	2518	2237	1373	1616	1398
Dlgap5	ENSMUSG00000037544.14	DLG associated protein 5 [Source:MGI Symbol;Acc:MGI:2183453]	218977	protein_coding	4414	TRUE	0.530372	5.72782e-12	11.242	1070.47	1561.52	1079.74	1101.62	1030.04	1435.28	1589.59	1659.7	1127	1265	1017	1369	1609	1500
Lcp1	ENSMUSG00000021998.16	lymphocyte cytosolic protein 1 [Source:MGI Symbol;Acc:MGI:104808]	18826	protein_coding	3841	TRUE	-0.323819	6.47257e-12	11.1889	34517.2	27402.8	35281.8	35654.1	32615.8	26960	27608.9	27639.5	36826	40942	32203	25715	27946	24980
Sema4d	ENSMUSG00000021451.16	sema domain, immunoglobulin domain (Ig), transmembrane domain (TM) and short cytoplasmic domain, (semaphorin) 4D [Source:MGI Symbol;Acc:MGI:109244]	20354	protein_coding	4482	TRUE	0.430567	6.59348e-12	11.1809	3892.36	5284.75	3947.24	4044.2	3685.65	5254.65	5232.12	5367.47	4120	4644	3639	5012	5296	4851
Trib2	ENSMUSG00000020601.8	tribbles pseudokinase 2 [Source:MGI Symbol;Acc:MGI:2145021]	217410	protein_coding	4198	TRUE	0.638089	6.89993e-12	11.1612	1148.97	1810.81	1155.43	1127.74	1163.73	1717.3	1810.89	1904.23	1206	1295	1149	1638	1833	1721
Kifc1	ENSMUSG00000079553.10	kinesin family member C1 [Source:MGI Symbol;Acc:MGI:109596]	100502766	protein_coding	2350	TRUE	0.572999	8.15164e-12	11.0888	735.83	1106.6	735.797	720.187	751.513	1043.17	1101.55	1175.07	768	827	742	995	1115	1062
Stk17b	ENSMUSG00000026094.14	serine/threonine kinase 17b (apoptosis-inducing) [Source:MGI Symbol;Acc:MGI:2138162]	98267	protein_coding	3293	TRUE	-0.39157	8.24761e-12	11.0837	4151.36	3148.35	4191.55	4299.35	3963.17	2978.54	3289.84	3176.66	4375	4937	3913	2841	3330	2871
Cd27	ENSMUSG00000030336.14	CD27 antigen [Source:MGI Symbol;Acc:MGI:88326]	21940	protein_coding	1559	TRUE	-0.452256	9.10862e-12	11.0405	1925.11	1397.2	1987.99	1941.98	1845.36	1291.65	1439.43	1460.54	2075	2230	1822	1232	1457	1320
Capg	ENSMUSG00000056737.14	capping protein (actin filament), gelsolin-like [Source:MGI Symbol;Acc:MGI:1098259]	12332	protein_coding	1400	TRUE	-0.742456	9.71104e-12	11.0127	1723.79	1012.78	1590.39	1511.78	2069.19	945.67	1039.31	1053.36	1660	1736	2043	902	1052	952
Map7d1	ENSMUSG00000028849.17	MAP7 domain containing 1 [Source:MGI Symbol;Acc:MGI:2384297]	245877	protein_coding	3351	TRUE	-0.383686	1.07697e-11	10.9678	2347.11	1789.18	2383.68	2362.6	2295.05	1724.64	1822.75	1820.14	2488	2713	2266	1645	1845	1645
Arl6ip1	ENSMUSG00000030654.9	ADP-ribosylation factor-like 6 interacting protein 1 [Source:MGI Symbol;Acc:MGI:1858943]	54208	protein_coding	2171	TRUE	0.426795	1.09269e-11	10.9615	2359.35	3193.89	2411.46	2494.1	2172.5	3014.19	3296.75	3270.71	2517	2864	2145	2875	3337	2956
Bmi1	ENSMUSG00000026739.13	Bmi1 polycomb ring finger oncogene [Source:MGI Symbol;Acc:MGI:88174]	12151	protein_coding	3594	TRUE	-0.380793	1.09867e-11	10.9591	3602.03	2751.63	3591.8	3659.28	3555	2604.26	2896.64	2753.99	3749	4202	3510	2484	2932	2489
Mast2	ENSMUSG00000003810.12	microtubule associated serine/threonine kinase 2 [Source:MGI Symbol;Acc:MGI:894676]	17776	protein_coding	5723	TRUE	-0.422408	1.10946e-11	10.9549	2727.9	2022.95	2610.74	2923.42	2649.54	2087.39	2016.38	1965.08	2725	3357	2616	1991	2041	1776
Aftph	ENSMUSG00000049659.15	aftiphilin [Source:MGI Symbol;Acc:MGI:1923012]	216549	protein_coding	4147	TRUE	-0.389482	1.14542e-11	10.941	2479.95	1881.78	2444.99	2387.85	2607	1930.13	1884	1831.2	2552	2742	2574	1841	1907	1655
Ganab	ENSMUSG00000071650.5	alpha glucosidase 2 alpha neutral subunit [Source:MGI Symbol;Acc:MGI:1097667]	14376	protein_coding	3862	TRUE	0.317929	1.15766e-11	10.9364	5314.59	6648.34	5447.58	5265.99	5230.2	6416.29	6760.47	6768.25	5686	6047	5164	6120	6843	6117
Plekhb2	ENSMUSG00000026123.11	pleckstrin homology domain containing, family B (evectins) member 2 [Source:MGI Symbol;Acc:MGI:2385825]	226971	protein_coding	5176	TRUE	-0.569542	1.24631e-11	10.9044	931.6	620.81	842.143	957.057	995.602	598.644	625.365	638.431	879	1099	983	571	633	577
Faf1	ENSMUSG00000010517.7	Fas-associated factor 1 [Source:MGI Symbol;Acc:MGI:109419]	14084	protein_coding	4468	TRUE	0.399327	1.31883e-11	10.8798	1580.1	2099.22	1616.26	1556.2	1567.85	2042.31	2122.09	2133.27	1687	1787	1548	1948	2148	1928
Baz2b	ENSMUSG00000026987.16	bromodomain adjacent to zinc finger domain, 2B [Source:MGI Symbol;Acc:MGI:2442782]	407823	protein_coding	7895	TRUE	-0.72022	1.35791e-11	10.8671	771.13	460.31	699.39	741.959	872.038	524.207	430.741	425.989	730	852	861	500	436	385
Sntb1	ENSMUSG00000060429.12	syntrophin, basic 1 [Source:MGI Symbol;Acc:MGI:101781]	20649	protein_coding	4919	TRUE	-0.869765	1.36434e-11	10.8651	753.25	403.24	735.797	679.258	844.692	414.124	423.826	371.773	768	780	834	395	429	336
Dyrk2	ENSMUSG00000028630.9	dual-specificity tyrosine-(Y)-phosphorylation regulated kinase 2 [Source:MGI Symbol;Acc:MGI:1330301]	69181	protein_coding	6129	TRUE	-0.439211	1.41354e-11	10.8497	1358.54	995.12	1320.22	1375.93	1379.46	987.606	982.011	1015.74	1378	1580	1362	942	994	918
Clcf1	ENSMUSG00000040663.8	cardiotrophin-like cytokine factor 1 [Source:MGI Symbol;Acc:MGI:1930088]	56708	protein_coding	3550	TRUE	-0.864595	1.49933e-11	10.8241	306.85	164.58	300.834	286.507	333.218	141.536	190.672	161.544	314	329	329	135	193	146
Zeb2	ENSMUSG00000026872.17	zinc finger E-box binding homeobox 2 [Source:MGI Symbol;Acc:MGI:1344407]	24136	protein_coding	9124	TRUE	-0.908645	1.77284e-11	10.7513	258.78	134.99	236.643	280.412	259.282	154.117	122.504	128.35	247	322	256	147	124	116
Ctsb	ENSMUSG00000021939.8	cathepsin B [Source:MGI Symbol;Acc:MGI:88561]	13030	protein_coding	4743	TRUE	0.42275	1.80752e-11	10.7429	2675.7	3610.08	2749.66	2717.03	2560.41	3448.23	3691.93	3690.06	2870	3120	2528	3289	3737	3335
Rrm1	ENSMUSG00000030978.10	ribonucleotide reductase M1 [Source:MGI Symbol;Acc:MGI:98180]	20133	protein_coding	5475	TRUE	0.335369	1.95485e-11	10.7089	9407.05	11915	9613.26	9682.91	8924.97	11363.8	12217.8	12163.4	10034	11119	8812	10839	12367	10993
Bcl9	ENSMUSG00000038256.15	B cell CLL/lymphoma 9 [Source:MGI Symbol;Acc:MGI:1924828]	77578	protein_coding	6102	TRUE	-0.51034	2.19213e-11	10.6591	1202.21	836.32	1159.26	1196.54	1250.83	864.942	785.411	858.618	1210	1374	1235	825	795	776
Fancd2	ENSMUSG00000034023.16	Fanconi anemia, complementation group D2 [Source:MGI Symbol;Acc:MGI:2448480]	211651	protein_coding	5512	TRUE	0.5455	2.23517e-11	10.6507	1251.88	1846.33	1300.1	1264.46	1191.08	1843.11	1934.38	1761.49	1357	1452	1176	1758	1958	1592
Ldlr	ENSMUSG00000032193.9	low density lipoprotein receptor [Source:MGI Symbol;Acc:MGI:96765]	16835	protein_coding	4627	TRUE	0.410847	2.24206e-11	10.6494	1722.31	2304.95	1736.98	1798.29	1631.65	2245.7	2362.16	2306.98	1813	2065	1611	2142	2391	2085
Snx5	ENSMUSG00000027423.15	sorting nexin 5 [Source:MGI Symbol;Acc:MGI:1916428]	69178	protein_coding	2512	TRUE	0.276724	2.29044e-11	10.6401	8356.25	10144.2	8429.09	8330.49	8309.18	9859.29	10413.9	10159.6	8798	9566	8204	9404	10541	9182
Plxna1	ENSMUSG00000030084.11	plexin A1 [Source:MGI Symbol;Acc:MGI:107685]	18844	protein_coding	9034	TRUE	0.531128	2.31872e-11	10.6348	761.68	1111.96	736.755	778.534	769.743	1227.69	1048.2	1059.99	769	894	760	1171	1061	958
Ciart	ENSMUSG00000038550.10	circadian associated repressor of transcription [Source:MGI Symbol;Acc:MGI:2684975]	229599	protein_coding	1939	TRUE	0.956641	2.52572e-11	10.5976	191.24	380.06	169.578	192.456	211.679	345.977	389.248	404.967	177	221	209	330	394	366
Atp2b4	ENSMUSG00000026463.17	ATPase, Ca++ transporting, plasma membrane 4 [Source:MGI Symbol;Acc:MGI:88111]	381290	protein_coding	11725	TRUE	1.41986	2.73236e-11	10.5635	113.89	316.18	110.178	89.6969	141.795	245.329	299.345	403.86	115	103	140	234	303	365
Cdk17	ENSMUSG00000020015.10	cyclin-dependent kinase 17 [Source:MGI Symbol;Acc:MGI:97517]	237459	protein_coding	3615	TRUE	-0.374696	2.75982e-11	10.5591	3821.13	2931.03	3888.8	3716.76	3857.83	2935.56	2951.96	2905.58	4059	4268	3809	2800	2988	2626
Traf1	ENSMUSG00000026875.14	TNF receptor-associated factor 1 [Source:MGI Symbol;Acc:MGI:101836]	22029	protein_coding	3436	TRUE	-0.467197	2.82527e-11	10.5489	2013.09	1443.9	2026.32	2005.55	2007.41	1365.04	1510.56	1456.11	2115	2303	1982	1302	1529	1316
Mad2l1	ENSMUSG00000029910.14	MAD2 mitotic arrest deficient-like 1 [Source:MGI Symbol;Acc:MGI:1860374]	56150	protein_coding	7557	TRUE	0.377154	2.96433e-11	10.5281	2046.38	2672.16	2086.67	2049.09	2003.36	2659.83	2727.7	2628.96	2178	2353	1978	2537	2761	2376
Akr1c18	ENSMUSG00000021214.14	aldo-keto reductase family 1, member C18 [Source:MGI Symbol;Acc:MGI:2145420]	105349	protein_coding	1200	TRUE	-1.2742	3.02621e-11	10.5191	221.48	88.28	255.804	195.94	212.692	76.5342	99.7818	88.5173	267	225	210	73	101	80
Selenow	ENSMUSG00000041571.9	selenoprotein W [Source:MGI Symbol;Acc:MGI:1100878]	20364	protein_coding	736	TRUE	0.643328	3.27006e-11	10.4854	911.73	1443.69	1005.01	836.88	893.307	1329.39	1421.64	1580.03	1049	961	882	1268	1439	1428
Ptp4a3	ENSMUSG00000059895.13	protein tyrosine phosphatase 4a3 [Source:MGI Symbol;Acc:MGI:1277098]	19245	protein_coding	6459	TRUE	0.372861	3.28897e-11	10.4829	2566.58	3338.34	2476.61	2565.5	2657.64	3299.36	3555.59	3160.07	2585	2946	2624	3147	3599	2856
Cpsf3	ENSMUSG00000054309.9	cleavage and polyadenylation specificity factor 3 [Source:MGI Symbol;Acc:MGI:1859328]	54451	protein_coding	2499	TRUE	-0.346417	3.39187e-11	10.4696	3334.48	2611.18	3221.03	3438.09	3344.33	2650.39	2606.18	2576.96	3362	3948	3302	2528	2638	2329
Insig1	ENSMUSG00000045294.11	insulin induced gene 1 [Source:MGI Symbol;Acc:MGI:1916289]	231070	protein_coding	2697	TRUE	0.40929	3.78293e-11	10.4222	2482.68	3322.05	2438.29	2663.04	2346.7	3186.13	3489.4	3290.63	2545	3058	2317	3039	3532	2974
Tlr1	ENSMUSG00000044827.10	toll-like receptor 1 [Source:MGI Symbol;Acc:MGI:1341295]	21897	protein_coding	3025	TRUE	-1.01535	4.2443e-11	10.3722	213.63	102.87	212.691	206.39	221.808	98.5509	102.746	107.327	222	237	219	94	104	97
Mdc1	ENSMUSG00000061607.15	mediator of DNA damage checkpoint 1 [Source:MGI Symbol;Acc:MGI:3525201]	240087	protein_coding	7335	TRUE	0.343792	4.72067e-11	10.326	2319.33	2957.53	2378.89	2322.54	2256.56	3003.71	2875.89	2992.99	2483	2667	2228	2865	2911	2705
Hmgcs1	ENSMUSG00000093930.2	3-hydroxy-3-methylglutaryl-Coenzyme A synthase 1 [Source:MGI Symbol;Acc:MGI:107592]	208715	protein_coding	3464	TRUE	0.358593	5.04591e-11	10.2971	4361.93	5618	4347.72	4569.31	4168.77	5628.94	5801.18	5423.9	4538	5247	4116	5369	5872	4902
Slc16a3	ENSMUSG00000025161.16	solute carrier family 16 (monocarboxylic acid transporters), member 3 [Source:MGI Symbol;Acc:MGI:1933438]	80879	protein_coding	4335	TRUE	0.652868	5.10762e-11	10.2918	1011.71	1614.17	1013.64	994.503	1027	1351.41	1639.98	1851.12	1058	1142	1014	1289	1660	1673
Adarb1	ENSMUSG00000020262.15	adenosine deaminase, RNA-specific, B1 [Source:MGI Symbol;Acc:MGI:891999]	110532	protein_coding	6662	TRUE	-0.518706	5.16567e-11	10.2869	1930.03	1333.02	1762.85	1899.31	2127.94	1383.91	1341.62	1273.54	1840	2181	2101	1320	1358	1151
Tmem109	ENSMUSG00000034659.14	transmembrane protein 109 [Source:MGI Symbol;Acc:MGI:1915789]	68539	protein_coding	2188	TRUE	0.449503	5.27719e-11	10.2776	1972.95	2715.56	2077.09	1993.36	1848.4	2516.19	2760.3	2870.17	2168	2289	1825	2400	2794	2594
Ncapg	ENSMUSG00000015880.13	non-SMC condensin I complex, subunit G [Source:MGI Symbol;Acc:MGI:1930197]	54392	protein_coding	3975	TRUE	0.47191	5.54134e-11	10.2564	1825.86	2553.92	1779.13	1878.41	1820.04	2489.98	2701.02	2470.74	1857	2157	1797	2375	2734	2233
Ralgps2	ENSMUSG00000026594.14	Ral GEF with PH domain and SH3 binding motif 2 [Source:MGI Symbol;Acc:MGI:1925505]	78255	protein_coding	6863	TRUE	-0.530814	5.72333e-11	10.2424	814.83	557.72	787.533	826.43	830.513	559.853	570.041	543.275	822	949	820	534	577	491
Cdca2	ENSMUSG00000048922.18	cell division cycle associated 2 [Source:MGI Symbol;Acc:MGI:1919787]	108912	protein_coding	3841	TRUE	0.547486	5.72333e-11	10.2424	815.88	1205.76	777.952	829.043	840.641	1188.9	1220.1	1208.26	812	952	830	1134	1235	1092
Rnf19b	ENSMUSG00000028793.15	ring finger protein 19B [Source:MGI Symbol;Acc:MGI:1922484]	75234	protein_coding	2532	TRUE	1.09308	5.72333e-11	10.2424	1366.99	3004.15	1498.42	1449.95	1152.59	2522.48	3011.24	3478.73	1564	1665	1138	2406	3048	3144
Sfn	ENSMUSG00000047281.3	stratifin [Source:MGI Symbol;Acc:MGI:1891831]	55948	protein_coding	1613	TRUE	0.665361	5.74055e-11	10.241	316.52	510.45	304.666	330.92	313.974	527.352	512.74	491.271	318	380	310	503	519	444
Spc24	ENSMUSG00000074476.6	SPC24, NDC80 kinetochore complex component, homolog (S. cerevisiae) [Source:MGI Symbol;Acc:MGI:1914879]	67629	protein_coding	1696	TRUE	0.552129	5.8191e-11	10.2351	682.52	1012.47	711.845	684.483	651.243	970.832	1007.7	1058.89	743	786	643	926	1020	957
Anapc5	ENSMUSG00000029472.13	anaphase-promoting complex subunit 5 [Source:MGI Symbol;Acc:MGI:1929722]	59008	protein_coding	3376	TRUE	0.331817	5.8427e-11	10.2334	7266.76	9193.14	7349.35	7299.41	7151.52	8814.02	9492.12	9273.29	7671	8382	7061	8407	9608	8381
Shcbp1	ENSMUSG00000022322.8	Shc SH2-domain binding protein 1 [Source:MGI Symbol;Acc:MGI:1338802]	20419	protein_coding	2606	TRUE	0.601284	5.95611e-11	10.225	797.68	1226.37	817.233	833.397	742.397	1227.69	1230.97	1220.43	853	957	733	1171	1246	1103
Hmgb1	ENSMUSG00000066551.12	high mobility group box 1 [Source:MGI Symbol;Acc:MGI:96113]	15289	protein_coding	2838	TRUE	0.293088	6.43462e-11	10.1915	8763.17	10773.6	8816.15	9031.52	8441.86	10417	10891	11012.7	9202	10371	8335	9936	11024	9953
Bcl2a1d	ENSMUSG00000099974.1	B cell leukemia/lymphoma 2 related protein A1d [Source:MGI Symbol;Acc:MGI:1278325]	12047	protein_coding	863	TRUE	-1.02045	6.57655e-11	10.182	252.53	121.19	274.966	263.866	218.769	120.568	123.492	119.498	287	303	216	115	125	108
Bcl3	ENSMUSG00000053175.17	B cell leukemia/lymphoma 3 [Source:MGI Symbol;Acc:MGI:88140]	12051	protein_coding	1850	TRUE	1.04677	6.57655e-11	10.182	292.49	623.26	333.408	334.404	209.654	489.609	669.823	710.351	348	384	207	467	678	642
Crabp2	ENSMUSG00000004885.5	cellular retinoic acid binding protein II [Source:MGI Symbol;Acc:MGI:88491]	12904	protein_coding	931	TRUE	0.842137	6.61968e-11	10.1792	252.16	462.74	251.972	272.574	231.936	396.301	447.536	544.381	263	313	229	378	453	492
Prkd2	ENSMUSG00000041187.16	protein kinase D2 [Source:MGI Symbol;Acc:MGI:2141917]	101540	protein_coding	3628	TRUE	-0.488942	6.63063e-11	10.1784	2149.47	1517.13	2201.64	2099.6	2147.18	1540.12	1535.26	1476.03	2298	2411	2120	1469	1554	1334
Nptxr	ENSMUSG00000022421.19	neuronal pentraxin receptor [Source:MGI Symbol;Acc:MGI:1920590]	73340	protein_coding	5006	TRUE	1.24146	6.70563e-11	10.1736	87.23	213.87	96.765	87.9552	76.9743	211.78	198.576	231.251	101	101	76	202	201	209
Tmem131l	ENSMUSG00000033767.14	transmembrane 131 like [Source:MGI Symbol;Acc:MGI:2443399]	229473	protein_coding	5555	TRUE	-0.435651	6.83168e-11	10.1655	4293.63	3152.4	4312.27	4701.68	3866.95	3247.99	3045.82	3163.39	4501	5399	3818	3098	3083	2859
Gatm	ENSMUSG00000027199.14	glycine amidinotransferase (L-arginine:glycine amidinotransferase) [Source:MGI Symbol;Acc:MGI:1914342]	67092	protein_coding	2389	TRUE	2.62753	6.83525e-11	10.1652	14.08	93.42	13.413	9.57928	19.2436	68.1469	94.8421	117.285	14	11	19	65	96	106
Ptgir	ENSMUSG00000043017.9	prostaglandin I receptor (IP) [Source:MGI Symbol;Acc:MGI:99535]	19222	protein_coding	3305	TRUE	1.04675	7.12826e-11	10.147	113.39	241.12	122.633	113.21	104.32	213.876	253.9	255.594	128	130	103	204	257	231
Tbc1d31	ENSMUSG00000022364.14	TBC1 domain family, member 31 [Source:MGI Symbol;Acc:MGI:2684931]	210544	protein_coding	3727	TRUE	0.625972	7.68812e-11	10.1142	456.29	713.55	467.538	435.422	465.897	735.987	705.388	699.286	488	500	460	702	714	632
Flot1	ENSMUSG00000059714.13	flotillin 1 [Source:MGI Symbol;Acc:MGI:1100500]	14251	protein_coding	1825	TRUE	1.04931	7.69076e-11	10.114	173.48	370.5	154.249	182.877	183.32	278.878	373.441	459.183	161	210	181	266	378	415
Ung	ENSMUSG00000029591.14	uracil DNA glycosylase [Source:MGI Symbol;Acc:MGI:109352]	22256	protein_coding	3099	TRUE	-0.358088	7.69076e-11	10.114	3179.47	2468.75	3208.57	3250.86	3078.97	2430.22	2478.74	2497.29	3349	3733	3040	2318	2509	2257
Actn1	ENSMUSG00000015143.15	actinin, alpha 1 [Source:MGI Symbol;Acc:MGI:2137706]	109711	protein_coding	3734	TRUE	-0.327588	7.98626e-11	10.0977	6828.57	5419.63	7074.38	6966.75	6444.57	5409.82	5430.7	5418.36	7384	8000	6363	5160	5497	4897
Lilr4b	ENSMUSG00000112023.1	leukocyte immunoglobulin-like receptor, subfamily B, member 4B [Source:MGI Symbol;Acc:MGI:102702]	14727	protein_coding	4004	TRUE	2.37579	8.22207e-11	10.085	12.55	71.17	13.413	19.1586	5.0641	42.985	81.9989	88.5173	14	22	5	41	83	80
Slc43a3	ENSMUSG00000027074.14	solute carrier family 43, member 3 [Source:MGI Symbol;Acc:MGI:1931054]	58207	protein_coding	2621	TRUE	0.501847	8.80691e-11	10.0552	774.24	1106.74	740.587	775.921	806.205	1093.5	1102.54	1124.17	773	891	796	1043	1116	1016
Fam49b	ENSMUSG00000022378.14	family with sequence similarity 49, member B [Source:MGI Symbol;Acc:MGI:1923520]	223601	protein_coding	5216	TRUE	0.302709	9.346e-11	10.0294	5248.34	6497.94	5307.7	5409.68	5027.64	6401.62	6442.35	6649.86	5540	6212	4964	6106	6521	6010
Pno1	ENSMUSG00000020116.7	partner of NOB1 homolog [Source:MGI Symbol;Acc:MGI:1913499]	66249	protein_coding	1544	TRUE	-0.401365	9.82653e-11	10.0076	2700.92	2032.19	2661.52	2811.95	2629.28	1953.2	2096.41	2046.96	2778	3229	2596	1863	2122	1850
Kdm2b	ENSMUSG00000029475.17	lysine (K)-specific demethylase 2B [Source:MGI Symbol;Acc:MGI:1354737]	30841	protein_coding	5180	TRUE	-0.349797	9.82653e-11	10.0076	3958.99	3091.32	3941.5	4000.65	3934.81	3165.16	3108.06	3000.74	4114	4594	3885	3019	3146	2712
Zbed3	ENSMUSG00000041995.8	zinc finger, BED type containing 3 [Source:MGI Symbol;Acc:MGI:1919364]	72114	protein_coding	1945	TRUE	1.07977	9.85032e-11	10.0065	104.43	227.21	98.6811	100.147	114.449	230.651	225.25	225.719	103	115	113	220	228	204
Itgb1	ENSMUSG00000025809.15	integrin beta 1 (fibronectin receptor beta) [Source:MGI Symbol;Acc:MGI:96610]	16412	protein_coding	3815	TRUE	0.372664	9.86813e-11	10.0058	4360.82	5678.78	4504.84	4571.93	4005.7	5744.26	5666.82	5625.27	4702	5250	3955	5479	5736	5084
Rbbp8	ENSMUSG00000041238.15	retinoblastoma binding protein 8, endonuclease [Source:MGI Symbol;Acc:MGI:2442995]	225182	protein_coding	3618	TRUE	0.440884	9.99584e-11	10.0002	1174.27	1607.47	1179.38	1225.28	1118.15	1642.86	1553.04	1626.5	1231	1407	1104	1567	1572	1470
Ube2b	ENSMUSG00000020390.12	ubiquitin-conjugating enzyme E2B [Source:MGI Symbol;Acc:MGI:102944]	22210	protein_coding	1792	TRUE	-0.378309	1.15281e-10	9.93824	2120.89	1621.67	2087.63	2063.03	2212	1591.49	1645.91	1627.61	2179	2369	2184	1518	1666	1471
Tnfrsf1b	ENSMUSG00000028599.10	tumor necrosis factor receptor superfamily, member 1b [Source:MGI Symbol;Acc:MGI:1314883]	21938	protein_coding	3818	TRUE	-0.484679	1.15941e-10	9.93576	1605.16	1140.48	1678.54	1520.49	1616.46	1128.09	1183.55	1109.79	1752	1746	1596	1076	1198	1003
Tmc8	ENSMUSG00000050106.17	transmembrane channel-like gene family 8 [Source:MGI Symbol;Acc:MGI:2669037]	217356	protein_coding	2736	TRUE	-0.54692	1.41688e-10	9.84867	1492.52	1009.22	1548.24	1470.85	1458.46	1018.01	1058.08	951.561	1616	1689	1440	971	1071	860
Gng2	ENSMUSG00000043004.13	guanine nucleotide binding protein (G protein), gamma 2 [Source:MGI Symbol;Acc:MGI:102705]	14702	protein_coding	3826	TRUE	-0.662941	1.51109e-10	9.82071	602.75	375.47	602.625	631.361	574.269	370.09	354.67	401.647	629	725	567	353	359	363
Cdkn2d	ENSMUSG00000096472.2	cyclin dependent kinase inhibitor 2D [Source:MGI Symbol;Acc:MGI:105387]	12581	protein_coding	1423	TRUE	0.892047	1.5938e-10	9.79757	228.23	434.01	251.972	222.065	210.667	367.993	450.5	483.526	263	255	208	351	456	437
Ccdc85c	ENSMUSG00000084883.2	coiled-coil domain containing 85C [Source:MGI Symbol;Acc:MGI:3644008]	668158	protein_coding	4298	TRUE	0.692798	1.70569e-10	9.7681	446.7	735	441.67	484.189	414.243	676.227	768.616	760.142	461	556	409	645	778	687
Mt1	ENSMUSG00000031765.8	metallothionein 1 [Source:MGI Symbol;Acc:MGI:97171]	17748	protein_coding	1085	TRUE	3.98931	1.76794e-10	9.75253	2.82	50.9	3.83228	2.61253	2.02564	46.1302	52.3608	54.2168	4	3	2	44	53	49
Clint1	ENSMUSG00000006169.19	clathrin interactor 1 [Source:MGI Symbol;Acc:MGI:2144243]	216705	protein_coding	6729	TRUE	-0.320931	1.99123e-10	9.70088	5989.97	4774.41	6057.87	6123.77	5788.27	4625.6	4745.07	4952.54	6323	7032	5715	4412	4803	4476
Hmox2	ENSMUSG00000004070.15	heme oxygenase 2 [Source:MGI Symbol;Acc:MGI:109373]	15369	protein_coding	1730	TRUE	-0.468133	2.02682e-10	9.69319	1533.62	1098.82	1565.48	1522.23	1513.15	990.751	1145.02	1160.68	1634	1748	1494	945	1159	1049
Amer1	ENSMUSG00000050332.7	APC membrane recruitment 1 [Source:MGI Symbol;Acc:MGI:1919595]	72345	protein_coding	8496	TRUE	-0.622622	2.03042e-10	9.69241	635.5	406.18	613.164	596.528	696.82	429.85	389.248	399.434	640	685	688	410	394	361
Anxa3	ENSMUSG00000029484.12	annexin A3 [Source:MGI Symbol;Acc:MGI:1201378]	11745	protein_coding	1595	TRUE	1.49251	2.1548e-10	9.66659	42.82	126.47	53.6519	44.413	30.3846	103.793	137.324	138.308	56	51	30	99	139	125
Hist2h2ab	ENSMUSG00000063689.4	histone cluster 2, H2ab [Source:MGI Symbol;Acc:MGI:2448314]	621893	protein_coding	444	TRUE	0.836631	2.15557e-10	9.66644	208.47	380.99	210.775	221.194	193.449	361.703	405.055	376.198	220	254	191	345	410	340
Syce2	ENSMUSG00000003824.12	synaptonemal complex central element protein 2 [Source:MGI Symbol;Acc:MGI:1919096]	71846	protein_coding	1686	TRUE	0.587752	2.19021e-10	9.65951	509.12	775.81	519.273	525.989	482.102	754.858	781.46	791.123	542	604	476	720	791	715
Eef2k	ENSMUSG00000035064.17	eukaryotic elongation factor-2 kinase [Source:MGI Symbol;Acc:MGI:1195261]	13631	protein_coding	6580	TRUE	0.650539	2.24235e-10	9.6493	404.35	645.58	388.976	443.259	380.82	642.678	631.293	662.773	406	509	376	613	639	599
Kpna2	ENSMUSG00000018362.14	karyopherin (importin) alpha 2 [Source:MGI Symbol;Acc:MGI:103561]	16647	protein_coding	2054	TRUE	0.409421	2.34995e-10	9.62894	4007	5359.38	4226.04	4086	3708.95	5101.58	5511.71	5464.84	4411	4692	3662	4866	5579	4939
Osm	ENSMUSG00000058755.3	oncostatin M [Source:MGI Symbol;Acc:MGI:104749]	18413	protein_coding	2272	TRUE	0.772372	2.39625e-10	9.62047	223.85	390.87	242.391	231.644	197.5	370.09	375.417	427.096	253	266	195	353	380	386
Ccdc40	ENSMUSG00000039963.18	coiled-coil domain containing 40 [Source:MGI Symbol;Acc:MGI:2443893]	207607	protein_coding	4979	TRUE	1.00707	2.44482e-10	9.61175	139.34	288.64	124.549	156.752	136.731	263.152	297.37	305.385	130	180	135	251	301	276
Tnik	ENSMUSG00000027692.16	TRAF2 and NCK interacting kinase [Source:MGI Symbol;Acc:MGI:1916264]	665113	protein_coding	12276	TRUE	-0.534415	2.45198e-10	9.61048	1683.14	1148.76	1726.44	1646.76	1676.22	1283.26	1098.59	1064.42	1802	1891	1655	1224	1112	962
Lgals1	ENSMUSG00000068220.6	lectin, galactose binding, soluble 1 [Source:MGI Symbol;Acc:MGI:96777]	16852	protein_coding	800	TRUE	0.717606	2.54332e-10	9.5946	325.49	545.15	351.611	310.891	313.974	514.771	536.451	584.214	367	357	310	491	543	528
Suclg1	ENSMUSG00000052738.14	succinate-CoA ligase, GDP-forming, alpha subunit [Source:MGI Symbol;Acc:MGI:1927234]	56451	protein_coding	2767	TRUE	0.44161	2.56935e-10	9.59018	1977.42	2708.15	1971.71	2041.26	1919.29	2519.34	2722.76	2882.34	2058	2344	1895	2403	2756	2605
Tmem35a	ENSMUSG00000033578.7	transmembrane protein 35A [Source:MGI Symbol;Acc:MGI:1914814]	67564	protein_coding	1918	TRUE	1.28772	2.64134e-10	9.57818	170.12	432.88	205.027	202.036	103.308	398.397	427.778	472.461	214	232	102	380	433	427
Arf3	ENSMUSG00000051853.10	ADP-ribosylation factor 3 [Source:MGI Symbol;Acc:MGI:99432]	11842	protein_coding	4566	TRUE	-0.294193	2.80144e-10	9.55262	6677.61	5427.82	6791.75	6843.09	6397.99	5481.11	5405.01	5397.34	7089	7858	6317	5228	5471	4878
Gas2l3	ENSMUSG00000074802.11	growth arrest-specific 2 like 3 [Source:MGI Symbol;Acc:MGI:1918780]	237436	protein_coding	6748	TRUE	1.37395	2.90434e-10	9.53695	60.03	162.01	67.0648	52.2506	60.7692	162.504	153.131	170.396	70	60	60	155	155	154
Zfp318	ENSMUSG00000015597.17	zinc finger protein 318 [Source:MGI Symbol;Acc:MGI:1889348]	57908	protein_coding	13060	TRUE	-0.500164	3.02144e-10	9.51979	1616.85	1130.96	1637.34	1518.75	1694.45	1236.08	1085.74	1071.06	1709	1744	1673	1179	1099	968
Cysltr2	ENSMUSG00000033470.12	cysteinyl leukotriene receptor 2 [Source:MGI Symbol;Acc:MGI:1917336]	70086	protein_coding	1760	TRUE	2.56094	3.06151e-10	9.51406	10.73	69.88	9.58069	16.546	6.07692	59.7596	60.2643	89.6237	10	19	6	57	61	81
Dusp5	ENSMUSG00000034765.6	dual specificity phosphatase 5 [Source:MGI Symbol;Acc:MGI:2685183]	240672	protein_coding	2473	TRUE	-0.460847	3.18466e-10	9.49694	1985.4	1429.71	2178.65	1821.8	1955.76	1334.63	1427.57	1526.92	2274	2092	1931	1273	1445	1380
Jarid2	ENSMUSG00000038518.15	jumonji, AT rich interactive domain 2 [Source:MGI Symbol;Acc:MGI:104813]	16468	protein_coding	8353	TRUE	-0.481877	3.20337e-10	9.49439	2948.51	2090.43	2742.95	2799.76	3302.81	2204.81	2054.91	2011.56	2863	3215	3261	2103	2080	1818
Scpep1	ENSMUSG00000000278.10	serine carboxypeptidase 1 [Source:MGI Symbol;Acc:MGI:1921867]	74617	protein_coding	2097	TRUE	0.782259	3.28254e-10	9.48379	330.47	580.87	377.479	334.404	279.538	558.805	581.896	601.917	394	384	276	533	589	544
Nkd2	ENSMUSG00000021567.15	naked cuticle 2 [Source:MGI Symbol;Acc:MGI:1919543]	72293	protein_coding	4016	TRUE	2.05425	3.28254e-10	9.48379	19.8	87.82	20.1194	20.0294	19.2436	80.7279	90.8904	91.8367	21	23	19	77	92	83
Rpl22l1	ENSMUSG00000039221.10	ribosomal protein L22 like 1 [Source:MGI Symbol;Acc:MGI:1915278]	68028	protein_coding	1908	TRUE	-0.53476	3.43189e-10	9.46447	2782.14	1899.13	2762.11	2754.48	2829.82	1612.46	1947.23	2137.69	2883	3163	2794	1538	1971	1932
Trbc2	ENSMUSG00000076498.2	T cell receptor beta, constant 2 [Source:MGI Symbol;Acc:MGI:4835227]		TR_C_gene	692	TRUE	-0.314236	3.47174e-10	9.45945	9939.56	7959.81	10089.4	9837.05	9892.21	7527.61	8277.94	8073.88	10531	11296	9767	7180	8379	7297
Derl1	ENSMUSG00000022365.6	Der1-like domain family, member 1 [Source:MGI Symbol;Acc:MGI:1915069]	67819	protein_coding	3175	TRUE	0.346424	3.50362e-10	9.45548	1879.4	2403.34	1897.93	1926.31	1813.96	2349.5	2436.26	2424.27	1981	2212	1791	2241	2466	2191
Phb2	ENSMUSG00000004264.17	prohibitin 2 [Source:MGI Symbol;Acc:MGI:102520]	12034	protein_coding	2373	TRUE	-0.350326	3.62278e-10	9.44096	7504.94	5873.42	7563.95	7730.48	7220.4	5558.69	5967.15	6094.41	7895	8877	7129	5302	6040	5508
Mbnl1	ENSMUSG00000027763.13	muscleblind like splicing factor 1 [Source:MGI Symbol;Acc:MGI:1928482]	56758	protein_coding	5655	TRUE	0.309326	3.65609e-10	9.43698	22142.5	27540.3	22628.6	22013.2	21785.8	28976.1	27289.8	26354.9	23619	25278	21510	27638	27623	23819
Zfp827	ENSMUSG00000071064.13	zinc finger protein 827 [Source:MGI Symbol;Acc:MGI:2444807]	622675	protein_coding	7581	TRUE	-0.619322	3.68965e-10	9.43302	692.89	444.36	719.51	640.07	719.102	494.851	418.886	419.351	751	735	710	472	424	379
Fam83d	ENSMUSG00000027654.2	family with sequence similarity 83, member D [Source:MGI Symbol;Acc:MGI:1919128]	71878	protein_coding	3328	TRUE	1.07079	3.69401e-10	9.4325	112.65	244.16	120.717	108.855	108.372	240.087	248.961	243.423	126	125	107	229	252	220
Prkacb	ENSMUSG00000005034.15	protein kinase, cAMP dependent, catalytic, beta [Source:MGI Symbol;Acc:MGI:97594]	18749	protein_coding	4347	TRUE	-0.338446	3.74149e-10	9.42696	2537.04	1996.87	2501.52	2578.57	2531.04	1989.89	2031.2	1969.51	2611	2961	2499	1898	2056	1780
Fcrl1	ENSMUSG00000059994.10	Fc receptor-like 1 [Source:MGI Symbol;Acc:MGI:2442862]	229499	protein_coding	2183	TRUE	-4.28822	3.88824e-10	9.41025	47.06	2.14	55.568	33.9629	51.6538	4.19366	0	2.21293	58	39	51	4	0	2
Klhl6	ENSMUSG00000043008.9	kelch-like 6 [Source:MGI Symbol;Acc:MGI:2686922]	239743	protein_coding	2389	TRUE	0.555713	3.90408e-10	9.40848	2389.2	3553.99	2468.94	2663.91	2034.76	3274.2	3717.61	3670.15	2577	3059	2009	3123	3763	3317
Flna	ENSMUSG00000031328.15	filamin, alpha [Source:MGI Symbol;Acc:MGI:95556]	192176	protein_coding	8456	TRUE	0.359486	4.05841e-10	9.39164	11589.5	14949.3	11929.9	11415.9	11422.6	15496.6	14653.1	14698.3	12452	13109	11278	14781	14832	13284
Chst15	ENSMUSG00000030930.14	carbohydrate (N-acetylgalactosamine 4-sulfate 6-O) sulfotransferase 15 [Source:MGI Symbol;Acc:MGI:1924840]	77590	protein_coding	5041	TRUE	-0.557583	4.06208e-10	9.39125	959.78	643.81	906.333	987.536	985.474	688.808	645.124	597.492	946	1134	973	657	653	540
Cd160	ENSMUSG00000038304.14	CD160 antigen [Source:MGI Symbol;Acc:MGI:1860383]	54215	protein_coding	2590	TRUE	-1.56362	4.09492e-10	9.38775	120.61	39	138.92	117.564	105.333	30.404	34.5779	52.0039	145	135	104	29	35	47
Atl2	ENSMUSG00000059811.13	atlastin GTPase 2 [Source:MGI Symbol;Acc:MGI:1929492]	56298	protein_coding	3968	TRUE	0.433711	4.19242e-10	9.37754	1054.69	1434.9	1097.95	1012.79	1053.33	1416.41	1499.69	1388.61	1146	1163	1040	1351	1518	1255
Tesc	ENSMUSG00000029359.13	tescalcin [Source:MGI Symbol;Acc:MGI:1930803]	57816	protein_coding	1031	TRUE	0.868063	4.23167e-10	9.37349	164.27	307.18	160.956	163.719	168.128	287.265	311.201	323.088	168	188	166	274	315	292
Iah1	ENSMUSG00000062054.7	isoamyl acetate-hydrolyzing esterase 1 homolog [Source:MGI Symbol;Acc:MGI:1914982]	67732	protein_coding	1890	TRUE	1.01116	4.27187e-10	9.36938	167.55	347.14	164.788	145.431	192.436	311.379	361.586	368.453	172	167	190	297	366	333
Bpifa2	ENSMUSG00000042459.8	BPI fold containing family A, member 2 [Source:MGI Symbol;Acc:MGI:97787]	19194	protein_coding	978	TRUE	-4.73675	4.35139e-10	9.36137	54.15	1.77	79.5197	56.6048	26.3333	2.09683	0.987939	2.21293	83	65	26	2	1	2
D1Ertd622e	ENSMUSG00000044768.16	DNA segment, Chr 1, ERATO Doi 622, expressed [Source:MGI Symbol;Acc:MGI:1277184]	52392	protein_coding	40378	TRUE	-0.488064	4.50294e-10	9.3465	1056.72	746.93	1062.5	1112.07	995.602	761.149	753.797	725.842	1109	1277	983	726	763	656
Hectd2	ENSMUSG00000041180.13	HECT domain E3 ubiquitin protein ligase 2 [Source:MGI Symbol;Acc:MGI:2442663]	226098	protein_coding	4731	TRUE	-0.715157	4.52466e-10	9.34441	453.56	271.1	421.55	451.968	487.167	306.137	254.888	252.274	440	519	481	292	258	228
Mapre2	ENSMUSG00000024277.14	microtubule-associated protein, RP/EB family, member 2 [Source:MGI Symbol;Acc:MGI:106271]	212307	protein_coding	4026	TRUE	0.360649	4.55333e-10	9.34167	2213.18	2858.92	2302.24	2221.52	2115.78	2872.65	2949	2755.1	2403	2551	2089	2740	2985	2490
Abcc1	ENSMUSG00000023088.17	ATP-binding cassette, sub-family C (CFTR/MRP), member 1 [Source:MGI Symbol;Acc:MGI:102676]	17250	protein_coding	6792	TRUE	0.35181	4.62766e-10	9.33464	1922.66	2465.17	1889.31	1909.76	1968.92	2591.68	2374.02	2429.8	1972	2193	1944	2472	2403	2196
Cd28	ENSMUSG00000026012.2	CD28 antigen [Source:MGI Symbol;Acc:MGI:88327]	12487	protein_coding	4347	TRUE	-0.256342	4.82369e-10	9.31662	11478.1	9582.65	11452.8	11718.1	11263.6	9303.63	9828.02	9616.3	11954	13456	11121	8874	9948	8691
Abi3	ENSMUSG00000018381.15	ABI gene family, member 3 [Source:MGI Symbol;Acc:MGI:1913860]	66610	protein_coding	4006	TRUE	1.00524	4.9304e-10	9.30712	135.07	279.53	120.717	149.785	134.705	248.474	301.321	288.788	126	172	133	237	305	261
Il1a	ENSMUSG00000027399.1	interleukin 1 alpha [Source:MGI Symbol;Acc:MGI:96542]	16175	protein_coding	1974	TRUE	-1.78882	5.02701e-10	9.29869	116.33	31.74	119.759	103.63	125.59	28.3072	32.602	34.3004	125	119	124	27	33	31
Cd96	ENSMUSG00000022657.9	CD96 antigen [Source:MGI Symbol;Acc:MGI:1934368]	84544	protein_coding	2184	TRUE	-0.557007	5.06043e-10	9.29581	724.8	485.92	755.916	686.225	732.269	494.851	477.174	485.739	789	788	723	472	483	439
Rhoh	ENSMUSG00000029204.7	ras homolog family member H [Source:MGI Symbol;Acc:MGI:1921984]	74734	protein_coding	5093	TRUE	-0.411187	5.20704e-10	9.28341	1511.54	1129.1	1446.68	1578.84	1509.1	1133.34	1096.61	1157.36	1510	1813	1490	1081	1110	1046
Ifi208	ENSMUSG00000066677.12	interferon activated gene 208 [Source:MGI Symbol;Acc:MGI:2442822]	100033459	protein_coding	2990	TRUE	-2.6728	5.22076e-10	9.28227	43.55	6.23	43.1131	47.0255	40.5128	5.24207	7.90351	5.53233	45	54	40	5	8	5
Eif2s2	ENSMUSG00000074656.12	eukaryotic translation initiation factor 2, subunit 2 (beta) [Source:MGI Symbol;Acc:MGI:1914454]	67204	protein_coding	4102	TRUE	0.341719	5.62069e-10	9.25021	5918.56	7529.54	5879.67	6263.98	5612.04	7113.49	7672.33	7802.8	6137	7193	5541	6785	7766	7052
Cdc42bpa	ENSMUSG00000026490.18	CDC42 binding protein kinase alpha [Source:MGI Symbol;Acc:MGI:2441841]	226751	protein_coding	9161	TRUE	0.979446	5.78505e-10	9.23769	170.76	346.88	187.782	177.652	146.859	365.897	342.815	331.94	196	204	145	349	347	300
Ryk	ENSMUSG00000032547.12	receptor-like tyrosine kinase [Source:MGI Symbol;Acc:MGI:101766]	20187	protein_coding	3072	TRUE	-1.61231	5.81351e-10	9.23556	122.21	37.88	116.374	127.444	122.818	39.2808	40.9296	33.4231	111	129	111	41	47	33
Cdh23	ENSMUSG00000012819.15	cadherin 23 (otocadherin) [Source:MGI Symbol;Acc:MGI:1890219]	22295	protein_coding	11096	TRUE	-1.01413	6.20149e-10	9.2075	241.78	116.26	237.601	276.057	211.679	120.568	117.565	110.647	248	317	209	115	119	100
Tmem126a	ENSMUSG00000030615.12	transmembrane protein 126A [Source:MGI Symbol;Acc:MGI:1913521]	66271	protein_coding	1730	TRUE	-0.683545	6.42653e-10	9.19202	566.73	346.43	504.902	564.306	630.987	357.509	348.742	333.046	527	648	623	341	353	301
Cst7	ENSMUSG00000068129.5	cystatin F (leukocystatin) [Source:MGI Symbol;Acc:MGI:1298217]	13011	protein_coding	986	TRUE	0.515233	6.59744e-10	9.18062	776.49	1122.49	823.939	761.117	744.423	1079.87	1111.43	1176.17	860	874	735	1030	1125	1063
Mthfd1l	ENSMUSG00000040675.17	methylenetetrahydrofolate dehydrogenase (NADP+ dependent) 1-like [Source:MGI Symbol;Acc:MGI:1924836]	270685	protein_coding	3687	TRUE	0.272084	7.00085e-10	9.15485	5631.86	6814.52	5617.16	5649.16	5629.25	6586.14	6888.9	6968.52	5863	6487	5558	6282	6973	6298
Aqp9	ENSMUSG00000032204.13	aquaporin 9 [Source:MGI Symbol;Acc:MGI:1891066]	64008	protein_coding	2765	TRUE	3.58777	7.06928e-10	9.15062	3.43	46.89	4.79034	3.48337	2.02564	42.985	43.4693	54.2168	5	4	2	41	44	49
Cd9	ENSMUSG00000030342.8	CD9 antigen [Source:MGI Symbol;Acc:MGI:88348]	12527	protein_coding	1228	TRUE	-0.542205	7.279e-10	9.13793	663.54	450.02	667.774	633.103	689.731	414.124	462.355	473.567	697	727	681	395	468	428
Gpr171	ENSMUSG00000050075.8	G protein-coupled receptor 171 [Source:MGI Symbol;Acc:MGI:2442043]	229323	protein_coding	2225	TRUE	-0.410272	7.279e-10	9.13793	2681.51	2001.39	2746.78	2735.32	2562.44	1875.61	2136.91	1991.64	2867	3141	2530	1789	2163	1800
Kidins220	ENSMUSG00000036333.11	kinase D-interacting substrate 220 [Source:MGI Symbol;Acc:MGI:1924730]	77480	protein_coding	7409	TRUE	0.356986	7.33887e-10	9.13437	2268.77	2920.24	2276.37	2288.58	2241.37	3049.84	2818.59	2892.3	2376	2628	2213	2909	2853	2614
Aff3	ENSMUSG00000037138.17	AF4/FMR2 family, member 3 [Source:MGI Symbol;Acc:MGI:106927]	16764	protein_coding	6010	TRUE	0.500674	7.73143e-10	9.11174	5020.59	7178.72	5318.24	5453.22	4290.31	7683.83	7014.37	6837.96	5551	6262	4236	7329	7100	6180
Hcn2	ENSMUSG00000020331.9	hyperpolarization-activated, cyclic nucleotide-gated K+ 2 [Source:MGI Symbol;Acc:MGI:1298210]	15166	protein_coding	3195	TRUE	1.89294	7.95504e-10	9.09936	26.54	104.88	25.8679	24.3836	29.3718	93.3089	91.8783	129.457	27	28	29	89	93	117
Tdrp	ENSMUSG00000050052.12	testis development related protein [Source:MGI Symbol;Acc:MGI:1919398]	72148	protein_coding	2463	TRUE	-0.805043	8.43783e-10	9.07377	323	180.57	315.205	307.408	346.385	180.327	178.817	182.567	329	353	342	172	181	165
Pmf1	ENSMUSG00000028066.15	polyamine-modulated factor 1 [Source:MGI Symbol;Acc:MGI:1914287]	67037	protein_coding	2346	TRUE	0.510091	8.43783e-10	9.07377	782.37	1125.62	824.897	721.058	801.141	1072.53	1165.77	1138.55	861	828	791	1023	1180	1029
Lpin1	ENSMUSG00000020593.15	lipin 1 [Source:MGI Symbol;Acc:MGI:1891340]	14245	protein_coding	5581	TRUE	0.641447	8.76227e-10	9.05738	302.81	479.7	290.295	289.991	328.154	527.352	442.597	469.142	303	333	324	503	448	424
Card11	ENSMUSG00000036526.8	caspase recruitment domain family, member 11 [Source:MGI Symbol;Acc:MGI:1916978]	108723	protein_coding	4107	TRUE	-0.532333	8.87351e-10	9.0519	1713.32	1169.5	1652.67	1577.1	1910.18	1097.69	1228.01	1182.81	1725	1811	1886	1047	1243	1069
Klf2	ENSMUSG00000055148.7	Kruppel-like factor 2 (lung) [Source:MGI Symbol;Acc:MGI:1342772]	16598	protein_coding	1847	TRUE	-0.918053	8.93401e-10	9.04895	365.31	188.27	387.06	292.603	416.269	169.843	184.745	210.229	404	336	411	162	187	190
Herc6	ENSMUSG00000029798.11	hect domain and RLD 6 [Source:MGI Symbol;Acc:MGI:1914388]	67138	protein_coding	4767	TRUE	-1.13574	9.02396e-10	9.0446	146.65	64.51	148.501	156.752	134.705	71.2922	60.2643	61.9621	155	180	133	68	61	56
Ptpn13	ENSMUSG00000034573.14	protein tyrosine phosphatase, non-receptor type 13 [Source:MGI Symbol;Acc:MGI:103293]	19249	protein_coding	7915	TRUE	1.26487	9.76927e-10	9.01014	64.77	162.38	71.8552	62.7007	59.7564	182.424	125.468	179.247	75	72	59	174	127	162
Ncapg2	ENSMUSG00000042029.7	non-SMC condensin II complex, subunit G2 [Source:MGI Symbol;Acc:MGI:1923294]	76044	protein_coding	4684	TRUE	0.33768	1.00695e-09	8.99699	4236.16	5377.97	4233.71	4301.97	4172.82	5670.87	5319.06	5143.96	4419	4940	4120	5409	5384	4649
Syt11	ENSMUSG00000068923.14	synaptotagmin XI [Source:MGI Symbol;Acc:MGI:1859547]	229521	protein_coding	5020	TRUE	0.682444	1.02851e-09	8.98779	248.67	406.32	249.098	244.707	252.192	402.591	398.139	418.244	260	281	249	384	403	378
Tnfrsf19	ENSMUSG00000060548.13	tumor necrosis factor receptor superfamily, member 19 [Source:MGI Symbol;Acc:MGI:1352474]	29820	protein_coding	4051	TRUE	1.98592	1.06841e-09	8.97126	22.83	96.34	22.9937	19.1586	26.3333	112.18	93.8542	82.9849	24	22	26	107	95	75
Nlgn2	ENSMUSG00000051790.15	neuroligin 2 [Source:MGI Symbol;Acc:MGI:2681835]	216856	protein_coding	5568	TRUE	0.505158	1.15802e-09	8.93628	814.45	1169.18	778.91	861.264	803.166	1112.37	1220.1	1175.07	813	989	793	1061	1235	1062
Rbbp5	ENSMUSG00000026439.14	retinoblastoma binding protein 5, histone lysine methyltransferase complex subunit [Source:MGI Symbol;Acc:MGI:1918367]	213464	protein_coding	3385	TRUE	0.378548	1.18432e-09	8.92653	1635.2	2139.36	1663.21	1650.25	1592.15	2031.83	2248.55	2137.69	1736	1895	1572	1938	2276	1932
Tmem184b	ENSMUSG00000009035.15	transmembrane protein 184b [Source:MGI Symbol;Acc:MGI:2445179]	223693	protein_coding	3627	TRUE	0.438232	1.21582e-09	8.91513	745.77	1019.47	753.042	761.117	723.154	994.945	1052.15	1011.31	786	874	714	949	1065	914
Cdca5	ENSMUSG00000024791.10	cell division cycle associated 5 [Source:MGI Symbol;Acc:MGI:1915099]	67849	protein_coding	2024	TRUE	0.48839	1.21582e-09	8.91513	1042.59	1478.11	1083.58	1029.34	1014.85	1377.62	1497.72	1559.01	1131	1182	1002	1314	1516	1409
Armcx6	ENSMUSG00000050394.14	armadillo repeat containing, X-linked 6 [Source:MGI Symbol;Acc:MGI:2147993]	278097	protein_coding	2120	TRUE	0.946551	1.22198e-09	8.91293	281.45	559.1	297.959	338.758	207.628	504.287	561.149	611.876	311	389	205	481	568	553
Tmem248	ENSMUSG00000053094.15	transmembrane protein 248 [Source:MGI Symbol;Acc:MGI:1918917]	71667	protein_coding	3607	TRUE	0.334667	1.27527e-09	8.8944	1905.74	2416.12	1930.51	1927.18	1859.54	2405.06	2376.98	2466.31	2015	2213	1836	2294	2406	2229
Trim59	ENSMUSG00000034317.14	tripartite motif-containing 59 [Source:MGI Symbol;Acc:MGI:1914199]	66949	protein_coding	2939	TRUE	0.402139	1.28182e-09	8.89217	1551.88	2065.78	1552.07	1582.32	1521.26	1952.15	2105.3	2139.91	1620	1817	1502	1862	2131	1934
Kif20b	ENSMUSG00000024795.11	kinesin family member 20B [Source:MGI Symbol;Acc:MGI:2444576]	240641	protein_coding	5564	TRUE	0.408715	1.31797e-09	8.8801	1664.44	2226.47	1679.49	1678.12	1635.7	2280.3	2159.63	2239.49	1753	1927	1615	2175	2186	2024
Cd200	ENSMUSG00000022661.14	CD200 antigen [Source:MGI Symbol;Acc:MGI:1196990]	17470	protein_coding	2347	TRUE	0.287346	1.3211e-09	8.87906	5974.09	7314.77	6047.33	5779.79	6095.15	7208.9	7483.64	7251.78	6312	6637	6018	6876	7575	6554
Limd2	ENSMUSG00000040699.13	LIM domain containing 2 [Source:MGI Symbol;Acc:MGI:1915053]	67803	protein_coding	2950	TRUE	-0.322973	1.37832e-09	8.86065	8564.48	6813.13	8843.93	8254.72	8594.79	6555.73	7011.4	6872.26	9231	9479	8486	6253	7097	6211
Sptlc1	ENSMUSG00000021468.8	serine palmitoyltransferase, long chain base subunit 1 [Source:MGI Symbol;Acc:MGI:1099431]	268656	protein_coding	2606	TRUE	-0.374096	1.39722e-09	8.85474	2134.04	1636.27	2128.83	2198.01	2075.27	1561.09	1719.01	1628.72	2222	2524	2049	1489	1740	1472
Ldha	ENSMUSG00000063229.15	lactate dehydrogenase A [Source:MGI Symbol;Acc:MGI:96759]	16828	protein_coding	1815	TRUE	0.330476	1.3986e-09	8.85431	36200.4	45752.3	35798.2	36587.6	36215.4	42125.3	46317.5	48814	37365	42014	35757	40180	46883	44117
Tk1	ENSMUSG00000025574.13	thymidine kinase 1 [Source:MGI Symbol;Acc:MGI:98763]	21877	protein_coding	2490	TRUE	0.523182	1.41367e-09	8.84965	1156.44	1680.09	1150.64	1035.43	1283.24	1591.49	1771.37	1677.4	1201	1189	1267	1518	1793	1516
Glud1	ENSMUSG00000021794.16	glutamate dehydrogenase 1 [Source:MGI Symbol;Acc:MGI:95753]	14661	protein_coding	3390	TRUE	0.307793	1.46854e-09	8.83311	4868.42	6051.99	4903.4	4988.19	4713.67	5707.57	6228.95	6219.45	5118	5728	4654	5444	6305	5621
Cenpi	ENSMUSG00000031262.12	centromere protein I [Source:MGI Symbol;Acc:MGI:2147897]	102920	protein_coding	3309	TRUE	0.528652	1.52098e-09	8.81788	797.06	1164.92	818.191	863.006	709.987	1175.27	1177.62	1141.87	854	991	701	1121	1192	1032
Dusp1	ENSMUSG00000024190.6	dual specificity phosphatase 1 [Source:MGI Symbol;Acc:MGI:105120]	19252	protein_coding	2313	TRUE	-0.629334	1.56727e-09	8.80485	516.73	327.93	481.909	479.835	588.449	322.912	347.754	313.13	503	551	581	308	352	283
P4ha2	ENSMUSG00000018906.14	procollagen-proline, 2-oxoglutarate 4-dioxygenase (proline 4-hydroxylase), alpha II polypeptide [Source:MGI Symbol;Acc:MGI:894286]	18452	protein_coding	3060	TRUE	1.74852	1.58452e-09	8.8001	32.83	117.06	35.4485	29.6087	33.4231	96.4541	108.673	146.054	37	34	33	92	110	132
Pola1	ENSMUSG00000006678.6	polymerase (DNA directed), alpha 1 [Source:MGI Symbol;Acc:MGI:99660]	18968	protein_coding	5346	TRUE	0.311231	1.59285e-09	8.79783	3914.66	4878.21	3920.42	3941.44	3882.14	5012.47	4783.6	4838.58	4092	4526	3833	4781	4842	4373
Zwilch	ENSMUSG00000032400.18	zwilch kinetochore protein [Source:MGI Symbol;Acc:MGI:1915264]	68014	protein_coding	2957	TRUE	0.418775	1.6823e-09	8.7741	1157.32	1559.23	1181.3	1145.16	1145.5	1620.85	1552.05	1504.79	1233	1315	1131	1546	1571	1360
Kcnn4	ENSMUSG00000054342.8	potassium intermediate/small conductance calcium-activated channel, subfamily N, member 4 [Source:MGI Symbol;Acc:MGI:1277957]	16534	protein_coding	3637	TRUE	-0.308811	1.70192e-09	8.76906	4532.16	3644.31	4697.41	4600.67	4298.41	3660.01	3604.99	3667.93	4903	5283	4244	3491	3649	3315
Ddx17	ENSMUSG00000055065.7	DEAD (Asp-Glu-Ala-Asp) box polypeptide 17 [Source:MGI Symbol;Acc:MGI:1914290]	67040	protein_coding	4732	TRUE	-0.250998	1.71331e-09	8.76616	5672.19	4753.88	5696.68	5630.87	5689.01	4644.47	4843.86	4773.29	5946	6466	5617	4430	4903	4314
Them6	ENSMUSG00000056665.2	thioesterase superfamily member 6 [Source:MGI Symbol;Acc:MGI:1925301]	223626	protein_coding	1784	TRUE	0.63974	1.72531e-09	8.76313	691.68	1096.77	796.155	691.45	587.436	1070.43	1085.74	1134.13	831	794	580	1021	1099	1025
Epsti1	ENSMUSG00000022014.15	epithelial stromal interaction 1 (breast) [Source:MGI Symbol;Acc:MGI:1915168]	108670	protein_coding	1870	TRUE	-1.05933	1.73089e-09	8.76173	325.57	151.5	322.869	412.78	241.051	146.778	137.324	170.396	337	474	238	140	139	154
Gapdh	ENSMUSG00000057666.18	glyceraldehyde-3-phosphate dehydrogenase [Source:MGI Symbol;Acc:MGI:95640]	14433	protein_coding	3289	TRUE	0.341816	1.73089e-09	8.76173	38394.2	48892	40130.6	38355.4	36696.5	46106.1	50531.1	50038.8	41887	44044	36232	43977	51148	45224
Gpr65	ENSMUSG00000021886.7	G-protein coupled receptor 65 [Source:MGI Symbol;Acc:MGI:108031]	14744	protein_coding	2069	TRUE	0.720089	1.93707e-09	8.71286	556.15	935.97	582.506	626.136	459.82	831.392	965.216	1011.31	608	719	454	793	977	914
Bhlhe40	ENSMUSG00000030103.11	basic helix-loop-helix family, member e40 [Source:MGI Symbol;Acc:MGI:1097714]	20893	protein_coding	3113	TRUE	0.481955	1.95831e-09	8.70812	2050.07	2893.93	2175.77	1943.72	2030.7	2696.52	2948.01	3037.25	2271	2232	2005	2572	2984	2745
Ptbp3	ENSMUSG00000028382.15	polypyrimidine tract binding protein 3 [Source:MGI Symbol;Acc:MGI:1923334]	230257	protein_coding	6855	TRUE	-0.285389	2.05268e-09	8.68768	10772.3	8843.67	10824.3	11159.9	10332.8	8873.78	8860.82	8796.4	11298	12815	10202	8464	8969	7950
Plcl1	ENSMUSG00000038349.10	phospholipase C-like 1 [Source:MGI Symbol;Acc:MGI:3036262]	227120	protein_coding	6580	TRUE	1.49477	2.12692e-09	8.67225	41.59	123.35	46.9454	38.3171	39.5	128.955	111.637	129.457	49	44	39	123	113	117
Dynll2	ENSMUSG00000020483.14	dynein light chain LC8-type 2 [Source:MGI Symbol;Acc:MGI:1915347]	68097	protein_coding	2476	TRUE	0.31736	2.14828e-09	8.66791	2771.1	3469.9	2797.56	2858.11	2657.64	3389.52	3470.63	3549.54	2920	3282	2624	3233	3513	3208
Nucks1	ENSMUSG00000026434.12	nuclear casein kinase and cyclin-dependent kinase substrate 1 [Source:MGI Symbol;Acc:MGI:1934811]	98415	protein_coding	5998	TRUE	0.237161	2.37215e-09	8.62486	14812.6	17497.7	14640.3	15037.7	14759.8	17489.6	17841.2	17162.4	15281	17268	14573	16682	18059	15511
Ncoa2	ENSMUSG00000005886.14	nuclear receptor coactivator 2 [Source:MGI Symbol;Acc:MGI:1276533]	17978	protein_coding	8171	TRUE	-0.400827	2.47454e-09	8.60651	4339.53	3261.67	4195.38	4308.06	4515.15	3516.38	3223.64	3044.99	4379	4947	4458	3354	3263	2752
Hook2	ENSMUSG00000052566.8	hook microtubule tethering protein 2 [Source:MGI Symbol;Acc:MGI:2181664]	170833	protein_coding	3080	TRUE	0.822222	2.52059e-09	8.5985	197.03	358.16	205.985	215.969	169.141	316.621	341.827	416.031	215	248	167	302	346	376
Rcbtb1	ENSMUSG00000035469.17	regulator of chromosome condensation (RCC1) and BTB (POZ) domain containing protein 1 [Source:MGI Symbol;Acc:MGI:1918580]	71330	protein_coding	3957	TRUE	-0.371782	2.64234e-09	8.57801	2413.94	1852.48	2383.68	2306.86	2551.29	1872.47	1914.63	1770.35	2488	2649	2519	1786	1938	1600
B4galnt4	ENSMUSG00000055629.5	beta-1,4-N-acetyl-galactosaminyl transferase 4 [Source:MGI Symbol;Acc:MGI:2652891]	330671	protein_coding	3556	TRUE	1.10171	2.77768e-09	8.55632	98.37	219.11	100.597	105.372	89.1282	223.312	228.214	205.803	105	121	88	213	231	186
Jak1	ENSMUSG00000028530.14	Janus kinase 1 [Source:MGI Symbol;Acc:MGI:96628]	16451	protein_coding	4906	TRUE	-0.239039	2.95277e-09	8.52977	9662.49	8167.2	9668.83	9702.94	9615.72	8112.63	8309.55	8079.41	10092	11142	9494	7738	8411	7302
Bach1	ENSMUSG00000025612.5	BTB and CNC homology 1, basic leucine zipper transcription factor 1 [Source:MGI Symbol;Acc:MGI:894680]	12013	protein_coding	5867	TRUE	-0.575591	3.05786e-09	8.51458	555.01	366.75	549.932	552.986	562.115	403.639	363.562	333.046	574	635	555	385	368	301
Slc15a3	ENSMUSG00000024737.2	solute carrier family 15, member 3 [Source:MGI Symbol;Acc:MGI:1929691]	65221	protein_coding	4868	TRUE	1.62053	3.12272e-09	8.50547	31.23	102.01	33.5324	34.8337	25.3205	81.7763	113.613	110.647	35	40	25	78	115	100
Dhcr24	ENSMUSG00000034926.3	24-dehydrocholesterol reductase [Source:MGI Symbol;Acc:MGI:1922004]	74754	protein_coding	4028	TRUE	0.338089	3.13853e-09	8.50327	3742.56	4757.25	3872.51	3882.22	3472.96	4642.38	4797.43	4831.94	4042	4458	3429	4428	4856	4367
Cyba	ENSMUSG00000006519.11	cytochrome b-245, alpha polypeptide [Source:MGI Symbol;Acc:MGI:1316658]	13057	protein_coding	744	TRUE	0.458723	3.25438e-09	8.48753	1276.15	1775.48	1382.49	1205.25	1240.7	1715.21	1754.58	1856.65	1443	1384	1225	1636	1776	1678
Atpif1	ENSMUSG00000054428.12	ATPase inhibitory factor 1 [Source:MGI Symbol;Acc:MGI:1196457]	11983	protein_coding	1014	TRUE	0.544799	3.33256e-09	8.47722	539.4	796.95	587.296	510.314	520.59	807.279	819.001	764.568	613	586	514	770	829	691
Sidt2	ENSMUSG00000034908.16	SID1 transmembrane family, member 2 [Source:MGI Symbol;Acc:MGI:2446134]	214597	protein_coding	4248	TRUE	-0.30514	3.39448e-09	8.46923	4132.43	3328.56	4139.82	3976.27	4281.19	3262.66	3383.69	3339.31	4321	4566	4227	3112	3425	3018
Cpt1a	ENSMUSG00000024900.4	carnitine palmitoyltransferase 1a, liver [Source:MGI Symbol;Acc:MGI:1098296]	12894	protein_coding	4300	TRUE	-0.640262	3.42574e-09	8.46525	986.43	621.32	1032.8	869.102	1057.38	555.66	623.389	684.902	1078	998	1044	530	631	619
Ajm1	ENSMUSG00000029419.8	apical junction component 1 [Source:MGI Symbol;Acc:MGI:2685842]	381353	protein_coding	4881	TRUE	1.5691	3.44525e-09	8.46278	41.35	129.97	46.9454	42.6713	34.4359	102.745	133.372	153.799	49	49	34	98	135	139
Ddx60	ENSMUSG00000037921.15	DEAD (Asp-Glu-Ala-Asp) box polypeptide 60 [Source:MGI Symbol;Acc:MGI:2384570]	234311	protein_coding	6535	TRUE	-2.16924	3.47334e-09	8.45925	45.59	9.35	47.9034	51.3798	37.4743	13.6294	8.89145	5.53233	50	59	37	13	9	5
Stra6	ENSMUSG00000032327.14	stimulated by retinoic acid gene 6 [Source:MGI Symbol;Acc:MGI:107742]	20897	protein_coding	3077	TRUE	2.97223	3.49439e-09	8.45663	6.75	58.39	10.5388	2.61253	7.08974	51.3723	56.3125	67.4944	11	3	7	49	57	61
Ndrg1	ENSMUSG00000005125.13	N-myc downstream regulated gene 1 [Source:MGI Symbol;Acc:MGI:1341799]	17988	protein_coding	4049	TRUE	0.809852	3.60845e-09	8.44268	297.94	535.13	340.114	269.091	284.602	423.559	552.258	629.579	355	309	281	404	559	569
Pbrm1	ENSMUSG00000042323.17	polybromo 1 [Source:MGI Symbol;Acc:MGI:1923998]	66923	protein_coding	7907	TRUE	0.336232	3.68021e-09	8.43413	4224.22	5361.67	4223.17	4407.34	4042.17	5731.68	5255.83	5097.49	4408	5061	3991	5467	5320	4607
Tpi1	ENSMUSG00000023456.15	triosephosphate isomerase 1 [Source:MGI Symbol;Acc:MGI:98797]	21991	protein_coding	1607	TRUE	0.393454	3.71637e-09	8.42988	12435.5	16470.8	12598.6	12510.5	12197.4	14939.9	16576.6	17896	13150	14366	12043	14250	16779	16174
Anxa2	ENSMUSG00000032231.14	annexin A2 [Source:MGI Symbol;Acc:MGI:88246]	12306	protein_coding	2280	TRUE	0.779946	3.72452e-09	8.42893	214.11	376.33	214.607	196.811	230.923	318.718	347.754	462.503	224	226	228	304	352	418
Ankrd44	ENSMUSG00000052331.14	ankyrin repeat domain 44 [Source:MGI Symbol;Acc:MGI:3045243]	329154	protein_coding	6192	TRUE	-0.399199	3.74549e-09	8.42649	5705.45	4278.61	5712.01	5845.97	5558.36	4601.49	4297.53	3936.81	5962	6713	5488	4389	4350	3558
Mtbp	ENSMUSG00000022369.13	Mdm2, transformed 3T3 cell double minute p53 binding protein [Source:MGI Symbol;Acc:MGI:2146005]	105837	protein_coding	3197	TRUE	0.38411	3.77526e-09	8.42305	1324.3	1740.49	1369.08	1299.3	1304.51	1793.84	1717.04	1710.6	1429	1492	1288	1711	1738	1546
Ppp2r1a	ENSMUSG00000007564.15	protein phosphatase 2, regulatory subunit A, alpha [Source:MGI Symbol;Acc:MGI:1926334]	51792	protein_coding	2410	TRUE	-0.281869	3.79215e-09	8.42111	4434.46	3636.64	4497.18	4511.84	4294.36	3556.22	3687.98	3665.72	4694	5181	4240	3392	3733	3313
Usp3	ENSMUSG00000032376.12	ubiquitin specific peptidase 3 [Source:MGI Symbol;Acc:MGI:2152450]	235441	protein_coding	5607	TRUE	-0.445129	3.84447e-09	8.41516	1145.63	833.36	1104.65	1113.81	1218.42	813.569	827.893	858.618	1153	1279	1203	776	838	776
Neurl1b	ENSMUSG00000034413.14	neuralized E3 ubiquitin protein ligase 1B [Source:MGI Symbol;Acc:MGI:3643092]	240055	protein_coding	6195	TRUE	1.22511	3.86185e-09	8.41321	77.41	188.9	68.0229	86.2135	77.9872	170.892	205.491	190.312	71	99	77	163	208	172
Cltb	ENSMUSG00000047547.14	clathrin, light polypeptide (Lcb) [Source:MGI Symbol;Acc:MGI:1921575]	74325	protein_coding	3174	TRUE	0.582804	3.88925e-09	8.41013	709.53	1080.19	737.713	787.242	603.641	1041.08	1089.7	1109.79	770	904	596	993	1103	1003
Gtpbp2	ENSMUSG00000023952.13	GTP binding protein 2 [Source:MGI Symbol;Acc:MGI:1860138]	56055	protein_coding	2966	TRUE	0.480029	3.88925e-09	8.41013	1080.12	1522.76	1098.91	1085.07	1056.37	1360.84	1634.05	1573.39	1147	1246	1043	1298	1654	1422
Gngt2	ENSMUSG00000038811.13	guanine nucleotide binding protein (G protein), gamma transducing activity polypeptide 2 [Source:MGI Symbol;Acc:MGI:893584]	14710	protein_coding	1587	TRUE	1.33083	4.12859e-09	8.3842	57.42	151.54	65.1487	57.4757	49.6282	125.81	155.106	173.715	68	66	49	120	157	157
Mybl2	ENSMUSG00000017861.11	myeloblastosis oncogene-like 2 [Source:MGI Symbol;Acc:MGI:101785]	17865	protein_coding	3651	TRUE	0.451828	4.15628e-09	8.3813	1473.43	2035.6	1565.48	1474.34	1380.47	1945.86	2014.41	2146.54	1634	1693	1363	1856	2039	1940
Calcoco1	ENSMUSG00000023055.10	calcium binding and coiled coil domain 1 [Source:MGI Symbol;Acc:MGI:1914738]	67488	protein_coding	2968	TRUE	-0.922384	4.1707e-09	8.37979	235.77	121.22	231.853	239.482	235.987	99.5993	104.722	159.331	242	275	233	95	106	144
Sigirr	ENSMUSG00000025494.8	single immunoglobulin and toll-interleukin 1 receptor (TIR) domain [Source:MGI Symbol;Acc:MGI:1344402]	24058	protein_coding	1990	TRUE	0.546589	4.17865e-09	8.37896	935.17	1385.39	974.356	963.153	867.987	1205.68	1414.73	1535.77	1017	1106	857	1150	1432	1388
Zup1	ENSMUSG00000039531.8	zinc finger containing ubiquitin peptidase 1 [Source:MGI Symbol;Acc:MGI:1919830]	72580	protein_coding	5512	TRUE	-0.56461	4.39435e-09	8.35711	916.49	610.43	869.927	896.098	983.448	698.244	580.908	552.127	908	1029	971	666	588	499
Uqcrq	ENSMUSG00000044894.14	ubiquinol-cytochrome c reductase, complex III subunit VII [Source:MGI Symbol;Acc:MGI:107807]	22272	protein_coding	1521	TRUE	0.388124	4.40327e-09	8.35622	2203.03	2903.3	2163.32	2158.82	2286.95	2686.04	2976.66	3047.21	2258	2479	2258	2562	3013	2754
Mtap	ENSMUSG00000062937.7	methylthioadenosine phosphorylase [Source:MGI Symbol;Acc:MGI:1914152]	66902	protein_coding	2797	TRUE	-0.402123	4.5205e-09	8.34481	3676.6	2761.03	3857.19	3802.97	3369.65	2618.94	2839.34	2824.81	4026	4367	3327	2498	2874	2553
Hspa4l	ENSMUSG00000025757.12	heat shock protein 4 like [Source:MGI Symbol;Acc:MGI:107422]	18415	protein_coding	9479	TRUE	-0.381146	4.66796e-09	8.33087	1776.71	1353.11	1739.85	1709.47	1880.81	1379.71	1403.86	1275.76	1816	1963	1857	1316	1421	1153
Akirin2	ENSMUSG00000028291.7	akirin 2 [Source:MGI Symbol;Acc:MGI:1889364]	433693	protein_coding	1397	TRUE	0.467414	4.69967e-09	8.32793	743.73	1040.69	728.132	801.176	701.884	1034.78	1074.88	1012.42	760	920	693	987	1088	915
Etv3	ENSMUSG00000003382.18	ets variant 3 [Source:MGI Symbol;Acc:MGI:1350926]	27049	protein_coding	7263	TRUE	-0.406271	4.81217e-09	8.31766	1907.23	1427.51	1952.54	1997.71	1771.42	1476.17	1481.91	1324.44	2038	2294	1749	1408	1500	1197
Zbtb38	ENSMUSG00000040433.16	zinc finger and BTB domain containing 38 [Source:MGI Symbol;Acc:MGI:2442866]	245007	protein_coding	7406	TRUE	0.44592	4.95886e-09	8.30462	821.49	1128.57	837.352	773.309	853.807	1163.74	1142.06	1079.91	874	888	843	1110	1156	976
Kdm1b	ENSMUSG00000038080.17	lysine (K)-specific demethylase 1B [Source:MGI Symbol;Acc:MGI:2145261]	218214	protein_coding	4987	TRUE	0.447848	5.00012e-09	8.30102	944.94	1301.01	993.517	925.706	915.589	1208.82	1310.01	1384.19	1037	1063	904	1153	1326	1251
Clstn1	ENSMUSG00000039953.13	calsyntenin 1 [Source:MGI Symbol;Acc:MGI:1929895]	65945	protein_coding	4459	TRUE	0.50109	5.04671e-09	8.29699	551.28	789.24	565.261	535.569	553	785.262	791.339	791.123	590	615	546	749	801	715
Abhd17c	ENSMUSG00000038459.10	abhydrolase domain containing 17C [Source:MGI Symbol;Acc:MGI:1917428]	70178	protein_coding	2580	TRUE	0.454374	5.22009e-09	8.28232	1562.9	2164.1	1632.55	1637.19	1418.96	2125.14	2103.32	2263.83	1704	1880	1401	2027	2129	2046
Kif3a	ENSMUSG00000018395.19	kinesin family member 3A [Source:MGI Symbol;Acc:MGI:107689]	16568	protein_coding	3161	TRUE	0.852201	5.26016e-09	8.279	151.75	281.03	156.165	141.077	158	250.571	290.454	302.065	163	162	156	239	294	273
Cpm	ENSMUSG00000020183.11	carboxypeptidase M [Source:MGI Symbol;Acc:MGI:1917824]	70574	protein_coding	5195	TRUE	-0.75092	5.4151e-09	8.26639	499.97	290.6	474.244	548.631	477.038	326.057	274.647	271.084	495	630	471	311	278	245
Tram2	ENSMUSG00000041779.5	translocating chain-associating membrane protein 2 [Source:MGI Symbol;Acc:MGI:1924817]	170829	protein_coding	6492	TRUE	-0.595467	5.56873e-09	8.25424	738.17	480.13	750.168	684.483	779.872	516.868	491.994	431.522	783	786	770	493	498	390
Cdc14b	ENSMUSG00000033102.15	CDC14 cell division cycle 14B [Source:MGI Symbol;Acc:MGI:2441808]	218294	protein_coding	5859	TRUE	0.681473	5.82681e-09	8.23457	329.58	539.69	339.156	351.821	297.769	589.209	518.668	511.187	354	404	294	562	525	462
Klf3	ENSMUSG00000029178.14	Kruppel-like factor 3 (basic) [Source:MGI Symbol;Acc:MGI:1342773]	16599	protein_coding	5221	TRUE	-0.467209	6.03033e-09	8.21966	1196.93	856.36	1190.88	1146.03	1253.87	893.249	833.82	842.021	1243	1316	1238	852	844	761
Sco1	ENSMUSG00000069844.12	SCO1 cytochrome c oxidase assembly protein [Source:MGI Symbol;Acc:MGI:106362]	52892	protein_coding	2637	TRUE	0.582343	6.20709e-09	8.20711	666.73	1015.46	723.342	691.45	585.41	941.476	1029.43	1075.48	755	794	578	898	1042	972
Tbc1d16	ENSMUSG00000039976.4	TBC1 domain family, member 16 [Source:MGI Symbol;Acc:MGI:2652878]	207592	protein_coding	6986	TRUE	1.25733	6.27525e-09	8.20237	72.5	180.84	68.981	64.4424	84.0641	174.037	174.865	193.632	72	74	83	166	177	175
Izumo1r	ENSMUSG00000031933.17	IZUMO1 receptor, JUNO [Source:MGI Symbol;Acc:MGI:1929185]	64931	protein_coding	1291	TRUE	-0.475609	6.27525e-09	8.20237	2479.7	1763.76	2590.62	2540.25	2308.22	1767.63	1829.66	1694	2704	2917	2279	1686	1852	1531
Inpp5f	ENSMUSG00000042105.18	inositol polyphosphate-5-phosphatase F [Source:MGI Symbol;Acc:MGI:2141867]	101490	protein_coding	4734	TRUE	-0.452842	6.37826e-09	8.1953	1156.03	835.47	1188.96	1110.33	1168.79	897.443	837.772	771.207	1241	1275	1154	856	848	697
Slc2a1	ENSMUSG00000028645.11	solute carrier family 2 (facilitated glucose transporter), member 1 [Source:MGI Symbol;Acc:MGI:95755]	20525	protein_coding	3260	TRUE	0.417603	6.53368e-09	8.18484	2087.31	2811.44	2118.29	2110.92	2032.73	2634.66	2761.29	3038.36	2211	2424	2007	2513	2795	2746
Lpcat3	ENSMUSG00000004270.13	lysophosphatidylcholine acyltransferase 3 [Source:MGI Symbol;Acc:MGI:1315211]	14792	protein_coding	2373	TRUE	0.507664	6.64361e-09	8.1776	762.2	1094.66	848.849	735.863	701.884	1076.72	1098.59	1108.68	886	845	693	1027	1112	1002
Bub1	ENSMUSG00000027379.13	BUB1, mitotic checkpoint serine/threonine kinase [Source:MGI Symbol;Acc:MGI:1100510]	12235	protein_coding	3421	TRUE	0.484816	6.78814e-09	8.16825	1229.46	1740.74	1210.04	1335.87	1142.46	1767.63	1778.29	1676.3	1263	1534	1128	1686	1800	1515
Bnip3	ENSMUSG00000078566.8	BCL2/adenovirus E1B interacting protein 3 [Source:MGI Symbol;Acc:MGI:109326]	12176	protein_coding	1756	TRUE	0.762881	6.99249e-09	8.15537	453.05	786.86	436.879	424.972	497.295	653.162	773.556	933.857	456	488	491	623	783	844
Qprt	ENSMUSG00000030674.5	quinolinate phosphoribosyltransferase [Source:MGI Symbol;Acc:MGI:1914625]	67375	protein_coding	2050	TRUE	-1.2084	7.09105e-09	8.14929	124.64	51.64	119.759	118.435	135.718	54.5175	48.409	52.0039	125	136	134	52	49	47
Susd6	ENSMUSG00000021133.9	sushi domain containing 6 [Source:MGI Symbol;Acc:MGI:2444661]	217684	protein_coding	4977	TRUE	-0.411123	7.09105e-09	8.14929	2114.68	1576.13	2065.6	2042.13	2236.31	1663.83	1598.49	1466.07	2156	2345	2208	1587	1618	1325
Hist1h4i	ENSMUSG00000060639.5	histone cluster 1, H4i [Source:MGI Symbol;Acc:MGI:2448432]	319158	protein_coding	727	TRUE	0.616499	7.11918e-09	8.14757	484.77	756.02	479.034	491.156	484.128	676.227	796.279	795.549	500	564	478	645	806	719
Dgkd	ENSMUSG00000070738.10	diacylglycerol kinase, delta [Source:MGI Symbol;Acc:MGI:2138334]	227333	protein_coding	5695	TRUE	-0.263613	7.15387e-09	8.14546	5315.27	4411.8	5325.91	5314.76	5305.15	4396	4557.36	4282.02	5559	6103	5238	4193	4613	3870
C1qtnf12	ENSMUSG00000023571.4	C1q and tumor necrosis factor related 12 [Source:MGI Symbol;Acc:MGI:1914639]	67389	protein_coding	1315	TRUE	0.97713	7.28218e-09	8.13774	108.78	221.04	115.926	101.018	109.385	197.102	238.093	227.932	121	116	108	188	241	206
Abca1	ENSMUSG00000015243.4	ATP-binding cassette, sub-family A (ABC1), member 1 [Source:MGI Symbol;Acc:MGI:99607]	11303	protein_coding	10262	TRUE	2.02065	7.51586e-09	8.12402	15.15	65.48	10.5388	9.57928	25.3205	67.0985	56.3125	73.0268	11	11	25	64	57	66
Etv6	ENSMUSG00000030199.16	ets variant 6 [Source:MGI Symbol;Acc:MGI:109336]	14011	protein_coding	5707	TRUE	0.834807	7.59462e-09	8.11949	2835.86	5195.57	3021.75	3290.05	2195.79	5092.15	5139.26	5355.3	3154	3778	2168	4857	5202	4840
Cks2	ENSMUSG00000062248.5	CDC28 protein kinase regulatory subunit 2 [Source:MGI Symbol;Acc:MGI:1913447]	66197	protein_coding	692	TRUE	0.442235	8.11975e-09	8.09046	1051.15	1442.37	1064.41	1077.23	1011.81	1340.92	1504.63	1481.56	1111	1237	999	1279	1523	1339
Hivep1	ENSMUSG00000021366.8	human immunodeficiency virus type I enhancer binding protein 1 [Source:MGI Symbol;Acc:MGI:96100]	110521	protein_coding	8753	TRUE	-0.387916	8.27141e-09	8.08242	2699.27	2046.84	2673.97	2663.91	2759.94	2267.72	1963.03	1909.76	2791	3059	2725	2163	1987	1726
Ccdc88a	ENSMUSG00000032740.16	coiled coil domain containing 88A [Source:MGI Symbol;Acc:MGI:1925177]	108686	protein_coding	9376	TRUE	0.830909	8.29886e-09	8.08098	174.17	318.13	160.956	180.265	181.295	344.928	315.152	294.32	168	207	179	329	319	266
Tmem209	ENSMUSG00000029782.19	transmembrane protein 209 [Source:MGI Symbol;Acc:MGI:1919899]	72649	protein_coding	3998	TRUE	0.353314	8.51091e-09	8.07002	1765.81	2270.32	1763.8	1870.57	1663.05	2255.14	2283.13	2272.68	1841	2148	1642	2151	2311	2054
Fam84b	ENSMUSG00000072568.4	family with sequence similarity 84, member B [Source:MGI Symbol;Acc:MGI:3026924]	399603	protein_coding	5565	TRUE	0.510945	8.5779e-09	8.06662	588.63	849.75	628.493	602.624	534.769	848.167	872.35	828.743	656	692	528	809	883	749
Mia2	ENSMUSG00000021000.16	melanoma inhibitory activity 2 [Source:MGI Symbol;Acc:MGI:2159614]	338320	protein_coding	4434	TRUE	0.292134	8.62116e-09	8.06443	2980.3	3664.22	2907.74	3088.88	2944.27	3639.05	3725.52	3628.1	3035	3547	2907	3471	3771	3279
Arl6ip5	ENSMUSG00000035199.6	ADP-ribosylation factor-like 6 interacting protein 5 [Source:MGI Symbol;Acc:MGI:1929501]	65106	protein_coding	1442	TRUE	0.434452	8.62116e-09	8.06443	1613.59	2201.23	1650.75	1604.96	1585.06	1967.87	2224.84	2410.99	1723	1843	1565	1877	2252	2179
Lrrc8b	ENSMUSG00000070639.5	leucine rich repeat containing 8 family, member B [Source:MGI Symbol;Acc:MGI:2141353]	433926	protein_coding	6726	TRUE	0.478288	8.94503e-09	8.04842	697.69	983.76	723.342	730.638	639.09	1024.3	963.24	963.732	755	839	631	977	975	871
Cyp51	ENSMUSG00000001467.5	cytochrome P450, family 51 [Source:MGI Symbol;Acc:MGI:106040]	13121	protein_coding	3931	TRUE	0.312682	9.06411e-09	8.04267	5029.06	6277.71	5141	5204.16	4742.02	6121.69	6462.11	6249.32	5366	5976	4682	5839	6541	5648
Aff1	ENSMUSG00000029313.18	AF4/FMR2 family, member 1 [Source:MGI Symbol;Acc:MGI:1100819]	17355	protein_coding	8323	TRUE	0.42852	9.21818e-09	8.03535	1529.9	2076.1	1594.23	1431.67	1563.79	2262.48	2036.14	1929.68	1664	1644	1544	2158	2061	1744
Ell2	ENSMUSG00000001542.7	elongation factor RNA polymerase II 2 [Source:MGI Symbol;Acc:MGI:2183438]	192657	protein_coding	5126	TRUE	0.600974	9.30873e-09	8.03111	359.39	554.91	372.689	369.238	336.256	547.272	535.463	582.001	389	424	332	522	542	526
Tg	ENSMUSG00000053469.14	thyroglobulin [Source:MGI Symbol;Acc:MGI:98733]	21819	protein_coding	8454	TRUE	0.805762	9.42569e-09	8.02569	439.65	789.9	465.621	493.768	359.551	626.952	783.436	959.306	486	567	355	598	793	867
Hsp90aa1	ENSMUSG00000021270.13	heat shock protein 90, alpha (cytosolic), class A member 1 [Source:MGI Symbol;Acc:MGI:96250]	15519	protein_coding	3281	TRUE	0.338368	9.6376e-09	8.01603	29377.1	37351.3	29773.9	31541.9	26815.4	35520.3	38121.6	38412.1	31077	36220	26476	33880	38587	34716
Ccar1	ENSMUSG00000020074.7	cell division cycle and apoptosis regulator 1 [Source:MGI Symbol;Acc:MGI:1914750]	67500	protein_coding	4352	TRUE	0.286622	9.81694e-09	8.00802	3449.65	4225.23	3370.49	3571.33	3407.13	4221.96	4202.69	4251.04	3518	4101	3364	4027	4254	3842
Hnrnpab	ENSMUSG00000020358.17	heterogeneous nuclear ribonucleoprotein A/B [Source:MGI Symbol;Acc:MGI:1330294]	15384	protein_coding	2370	TRUE	0.280919	1.01593e-08	7.99314	22849.8	27830.5	23260	23817.6	21471.8	26960	27853	28678.5	24278	27350	21200	25715	28193	25919
Laptm5	ENSMUSG00000028581.17	lysosomal-associated protein transmembrane 5 [Source:MGI Symbol;Acc:MGI:108046]	16792	protein_coding	2600	TRUE	0.283003	1.07397e-08	7.96901	5632.53	6877.89	5745.54	5492.41	5659.64	6655.33	7098.34	6880.01	5997	6307	5588	6348	7185	6218
Oasl2	ENSMUSG00000029561.17	2'-5' oligoadenylate synthetase-like 2 [Source:MGI Symbol;Acc:MGI:1344390]	23962	protein_coding	3123	TRUE	-2.57647	1.11125e-08	7.95419	36.7	5.57	35.4485	39.188	35.4487	5.24207	5.92763	5.53233	37	45	35	5	6	5
Ucp2	ENSMUSG00000033685.13	uncoupling protein 2 (mitochondrial, proton carrier) [Source:MGI Symbol;Acc:MGI:109354]	22228	protein_coding	3988	TRUE	-0.308439	1.12049e-08	7.95059	6097.94	4901.49	6198.71	6230.88	5864.23	4611.97	5022.68	5069.83	6470	7155	5790	4399	5084	4582
Mki67	ENSMUSG00000031004.8	antigen identified by monoclonal antibody Ki 67 [Source:MGI Symbol;Acc:MGI:106035]	17345	protein_coding	10061	TRUE	0.937151	1.17367e-08	7.93045	10335.9	20500.3	10622.1	9943.29	10442.2	25948.3	18226.5	17326.2	11087	11418	10310	24750	18449	15659
Tapbp	ENSMUSG00000024308.14	TAP binding protein [Source:MGI Symbol;Acc:MGI:1201689]	21356	protein_coding	2894	TRUE	-0.45993	1.18291e-08	7.92705	7306.04	5256.43	7928.98	7876.78	6112.37	5018.76	5283.5	5467.05	8276	9045	6035	4787	5348	4941
St13	ENSMUSG00000022403.15	suppression of tumorigenicity 13 [Source:MGI Symbol;Acc:MGI:1917606]	70356	protein_coding	4026	TRUE	-0.250912	1.20275e-08	7.91982	7526.19	6307.07	7614.73	7669.52	7294.33	6138.46	6356.4	6426.35	7948	8807	7202	5855	6434	5808
Slc25a12	ENSMUSG00000027010.16	solute carrier family 25 (mitochondrial carrier, Aralar), member 12 [Source:MGI Symbol;Acc:MGI:1926080]	78830	protein_coding	6351	TRUE	0.380857	1.20772e-08	7.91803	1114.69	1462.45	1142.98	1098.13	1102.96	1418.5	1446.34	1522.5	1193	1261	1089	1353	1464	1376
Hmgcr	ENSMUSG00000021670.14	3-hydroxy-3-methylglutaryl-Coenzyme A reductase [Source:MGI Symbol;Acc:MGI:96159]	15357	protein_coding	4425	TRUE	0.364473	1.22095e-08	7.9133	5467.25	7082.64	5581.71	5926.09	4893.95	7065.26	7258.39	6924.26	5826	6805	4832	6739	7347	6258
Hist4h4	ENSMUSG00000096010.2	histone cluster 4, H4 [Source:MGI Symbol;Acc:MGI:2448443]	320332	protein_coding	2863	TRUE	0.4521	1.23906e-08	7.90691	1389.47	1919.11	1474.47	1299.3	1394.65	1805.37	2041.08	1910.87	1539	1492	1377	1722	2066	1727
Isg20	ENSMUSG00000039236.18	interferon-stimulated protein [Source:MGI Symbol;Acc:MGI:1928895]	57444	protein_coding	1087	TRUE	-1.31565	1.2576e-08	7.90046	127.95	48.94	132.214	146.302	105.333	35.6461	60.2643	50.8974	138	168	104	34	61	46
Srpk2	ENSMUSG00000062604.11	serine/arginine-rich protein specific kinase 2 [Source:MGI Symbol;Acc:MGI:1201408]	20817	protein_coding	6491	TRUE	-0.485758	1.26495e-08	7.89793	1474.1	1039.41	1389.2	1387.25	1645.83	1120.75	1030.42	967.051	1450	1593	1625	1069	1043	874
Kcnab2	ENSMUSG00000028931.11	potassium voltage-gated channel, shaker-related subfamily, beta member 2 [Source:MGI Symbol;Acc:MGI:109239]	16498	protein_coding	3922	TRUE	0.312381	1.26989e-08	7.89623	4745.46	5911.32	4908.19	4820.12	4508.06	5609.02	6065.94	6059.01	5123	5535	4451	5350	6140	5476
BC004004	ENSMUSG00000052712.16	cDNA sequence BC004004 [Source:MGI Symbol;Acc:MGI:2136782]	80748	protein_coding	3251	TRUE	0.445431	1.27823e-08	7.89339	724.77	997.56	741.545	760.246	672.513	1013.82	991.891	986.968	774	873	664	967	1004	892
Pkm	ENSMUSG00000032294.17	pyruvate kinase, muscle [Source:MGI Symbol;Acc:MGI:97591]	18746	protein_coding	2432	TRUE	0.355061	1.30405e-08	7.88471	42265.2	54319	43104.5	43165.1	40526	49605.7	54935.3	58415.9	44991	49567	40013	47315	55606	52795
Dennd5a	ENSMUSG00000035901.14	DENN/MADD domain containing 5A [Source:MGI Symbol;Acc:MGI:1201681]	19347	protein_coding	5004	TRUE	0.441928	1.32998e-08	7.87615	645.23	885.76	670.648	664.453	600.602	851.312	901.988	903.983	700	763	593	812	913	817
Rcc1	ENSMUSG00000028896.13	regulator of chromosome condensation 1 [Source:MGI Symbol;Acc:MGI:1913989]	100088	protein_coding	2326	TRUE	0.337257	1.34581e-08	7.87102	3189.87	4053.5	3276.6	3228.22	3064.79	3788.97	4186.88	4184.65	3420	3707	3026	3614	4238	3782
Entpd5	ENSMUSG00000021236.16	ectonucleoside triphosphate diphosphohydrolase 5 [Source:MGI Symbol;Acc:MGI:1321385]	12499	protein_coding	4972	TRUE	-0.511109	1.3706e-08	7.86309	928.71	643.14	904.417	944.865	936.859	695.099	631.293	603.024	944	1085	925	663	639	545
Paox	ENSMUSG00000025464.15	polyamine oxidase (exo-N4-amino) [Source:MGI Symbol;Acc:MGI:1916983]	212503	protein_coding	4655	TRUE	0.655927	1.37464e-08	7.86181	295.29	474.54	303.708	305.666	276.5	455.012	512.74	455.864	317	351	273	434	519	412
Bbc3	ENSMUSG00000002083.13	BCL2 binding component 3 [Source:MGI Symbol;Acc:MGI:2181667]	170770	protein_coding	1814	TRUE	0.609953	1.39655e-08	7.85494	259.92	403.18	263.469	243.836	272.449	404.688	402.091	402.754	275	280	269	386	407	364
Hcfc1	ENSMUSG00000031386.14	host cell factor C1 [Source:MGI Symbol;Acc:MGI:105942]	15161	protein_coding	8262	TRUE	0.319902	1.42184e-08	7.84715	9187.31	11523.3	9360.33	9081.15	9120.45	12604	11037.3	10928.6	9770	10428	9005	12022	11172	9877
Pcyt2	ENSMUSG00000025137.15	phosphate cytidylyltransferase 2, ethanolamine [Source:MGI Symbol;Acc:MGI:1915921]	68671	protein_coding	1881	TRUE	0.382002	1.49049e-08	7.82667	1366.62	1794.56	1373.87	1369.84	1356.17	1709.96	1870.17	1803.54	1434	1573	1339	1631	1893	1630
Pgs1	ENSMUSG00000017715.11	phosphatidylglycerophosphate synthase 1 [Source:MGI Symbol;Acc:MGI:1921701]	74451	protein_coding	3113	TRUE	0.373881	1.50842e-08	7.82148	1125.03	1468.36	1107.53	1162.58	1104.99	1416.41	1539.21	1449.47	1156	1335	1091	1351	1558	1310
Ahi1	ENSMUSG00000019986.17	Abelson helper integration site 1 [Source:MGI Symbol;Acc:MGI:87971]	52906	protein_coding	4851	TRUE	-0.506406	1.52933e-08	7.8155	726.35	504.56	679.271	721.929	777.846	510.578	501.873	501.229	709	829	768	487	508	453
Bin1	ENSMUSG00000024381.15	bridging integrator 1 [Source:MGI Symbol;Acc:MGI:108092]	30948	protein_coding	2451	TRUE	-0.488932	1.56894e-08	7.80439	743.27	523.33	738.671	737.604	753.538	530.498	502.861	536.636	771	847	744	506	509	485
Dock3	ENSMUSG00000039716.12	dedicator of cyto-kinesis 3 [Source:MGI Symbol;Acc:MGI:2429763]	208869	protein_coding	9063	TRUE	1.55847	1.56903e-08	7.80437	36.99	116.22	35.4485	46.1547	29.3718	126.858	115.589	106.221	37	53	29	121	117	96
Slain2	ENSMUSG00000036087.18	SLAIN motif family, member 2 [Source:MGI Symbol;Acc:MGI:1923241]	75991	protein_coding	4833	TRUE	-0.314708	1.58188e-08	7.80083	2379.11	1903.36	2349.18	2407.01	2381.14	1920.69	1892.89	1896.48	2452	2764	2351	1832	1916	1714
Fam169b	ENSMUSG00000074071.11	family with sequence similarity 169, member B [Source:MGI Symbol;Acc:MGI:3644026]	434197	protein_coding	3984	TRUE	-0.531488	1.65385e-08	7.7815	1284.55	875.99	1182.26	1207.86	1463.53	868.087	824.929	934.964	1234	1387	1445	828	835	845
Angptl6	ENSMUSG00000038742.7	angiopoietin-like 6 [Source:MGI Symbol;Acc:MGI:1917976]	70726	protein_coding	1582	TRUE	1.85434	1.67373e-08	7.77631	19.76	76.37	14.371	16.546	28.359	67.0985	79.0351	82.9849	15	19	28	64	80	75
Trim46	ENSMUSG00000042766.17	tripartite motif-containing 46 [Source:MGI Symbol;Acc:MGI:2673000]	360213	protein_coding	3252	TRUE	1.55884	1.68345e-08	7.7738	29.81	93.42	26.8259	32.2212	30.3846	79.6795	98.7939	101.795	28	37	30	76	100	92
Dennd1b	ENSMUSG00000056268.15	DENN/MADD domain containing 1B [Source:MGI Symbol;Acc:MGI:2447812]	329260	protein_coding	10770	TRUE	-0.419186	1.68419e-08	7.77361	1687.56	1250.22	1654.59	1702.5	1705.59	1356.65	1211.21	1182.81	1727	1955	1684	1294	1226	1069
Bcl2a1b	ENSMUSG00000089929.1	B cell leukemia/lymphoma 2 related protein A1b [Source:MGI Symbol;Acc:MGI:1278326]	12045	protein_coding	817	TRUE	-0.782738	1.68551e-08	7.77327	276.42	156.65	252.93	285.637	290.679	148.875	155.106	165.97	264	328	287	142	157	150
Sema4f	ENSMUSG00000000627.15	sema domain, immunoglobulin domain (Ig), TM domain, and short cytoplasmic domain [Source:MGI Symbol;Acc:MGI:1340055]	20355	protein_coding	4086	TRUE	0.825061	1.7046e-08	7.76838	179.09	326.19	160.956	182.877	193.449	293.556	330.96	354.069	168	210	191	280	335	320
Hdc	ENSMUSG00000027360.5	histidine decarboxylase [Source:MGI Symbol;Acc:MGI:96062]	15186	protein_coding	4518	TRUE	1.19302	1.72975e-08	7.76202	81.49	195.29	87.1843	91.4386	65.8333	175.085	200.552	210.229	91	105	65	167	203	190
Adcy3	ENSMUSG00000020654.15	adenylate cyclase 3 [Source:MGI Symbol;Acc:MGI:99675]	104111	protein_coding	5621	TRUE	0.50925	1.76804e-08	7.75251	584.92	844.57	612.206	583.465	559.077	817.763	840.736	875.215	639	670	552	780	851	791
Ubash3a	ENSMUSG00000042345.14	ubiquitin associated and SH3 domain containing, A [Source:MGI Symbol;Acc:MGI:1926074]	328795	protein_coding	2945	TRUE	-0.33597	1.80837e-08	7.74271	2418.13	1904.99	2402.84	2465.36	2386.2	1976.26	1863.25	1875.46	2508	2831	2356	1885	1886	1695
Serinc1	ENSMUSG00000019877.10	serine incorporator 1 [Source:MGI Symbol;Acc:MGI:1926228]	56442	protein_coding	2880	TRUE	0.322115	1.90308e-08	7.72054	1472.02	1849.6	1499.38	1455.18	1461.5	1842.06	1889.93	1816.82	1565	1671	1443	1757	1913	1642
G6pdx	ENSMUSG00000031400.10	glucose-6-phosphate dehydrogenase X-linked [Source:MGI Symbol;Acc:MGI:105979]	14381	protein_coding	2652	TRUE	0.333635	1.92394e-08	7.71581	1830.54	2321.28	1857.7	1882.76	1751.17	2212.15	2347.34	2404.35	1939	2162	1729	2110	2376	2173
Wdr47	ENSMUSG00000040389.15	WD repeat domain 47 [Source:MGI Symbol;Acc:MGI:2139593]	99512	protein_coding	4222	TRUE	-0.684131	1.93502e-08	7.71331	336.92	205.46	345.863	344.854	320.051	209.683	197.588	209.122	361	396	316	200	200	189
Hdac4	ENSMUSG00000026313.16	histone deacetylase 4 [Source:MGI Symbol;Acc:MGI:3036234]	208727	protein_coding	8100	TRUE	0.448508	1.97951e-08	7.70344	1222.86	1686.19	1243.57	1215.7	1209.31	1884	1594.53	1580.03	1298	1396	1194	1797	1614	1428
Map1b	ENSMUSG00000052727.6	microtubule-associated protein 1B [Source:MGI Symbol;Acc:MGI:1306778]	17755	protein_coding	11808	TRUE	2.70493	1.99069e-08	7.701	7.03	50.7	5.74841	5.22506	10.1282	56.6144	43.4693	52.0039	6	6	10	54	44	47
Pdzd8	ENSMUSG00000074746.2	PDZ domain containing 8 [Source:MGI Symbol;Acc:MGI:2677270]	107368	protein_coding	7076	TRUE	0.315621	2.03986e-08	7.6904	3472.12	4343.97	3524.74	3563.49	3328.13	4511.33	4309.39	4211.21	3679	4092	3286	4303	4362	3806
Anxa6	ENSMUSG00000018340.13	annexin A6 [Source:MGI Symbol;Acc:MGI:88255]	11749	protein_coding	2489	TRUE	0.474783	2.08649e-08	7.68058	2743.7	3858.12	3037.08	2737.93	2456.09	3497.51	3913.23	4163.63	3170	3144	2425	3336	3961	3763
Miip	ENSMUSG00000029022.18	migration and invasion inhibitory protein [Source:MGI Symbol;Acc:MGI:106506]	28010	protein_coding	1909	TRUE	0.562417	2.13332e-08	7.67094	344.98	518.39	328.618	357.917	348.41	506.384	517.68	531.104	343	411	344	483	524	480
Prnp	ENSMUSG00000079037.9	prion protein [Source:MGI Symbol;Acc:MGI:97769]	19122	protein_coding	2184	TRUE	0.89025	2.18652e-08	7.66025	138.07	264.01	149.459	134.11	130.654	224.361	285.514	282.149	156	154	129	214	289	255
Ehd2	ENSMUSG00000074364.6	EH-domain containing 2 [Source:MGI Symbol;Acc:MGI:2154274]	259300	protein_coding	5119	TRUE	2.57399	2.19167e-08	7.65922	7.33	49.35	5.74841	12.1918	4.05128	46.1302	54.3366	47.578	6	14	4	44	55	43
Fzr1	ENSMUSG00000020235.16	fizzy and cell division cycle 20 related 1 [Source:MGI Symbol;Acc:MGI:1926790]	56371	protein_coding	3057	TRUE	0.392653	2.31792e-08	7.6349	1006.34	1331.81	1029.92	994.503	994.589	1332.53	1321.86	1341.04	1075	1142	982	1271	1338	1212
Cd84	ENSMUSG00000038147.13	CD84 antigen [Source:MGI Symbol;Acc:MGI:1336885]	12523	protein_coding	3434	TRUE	-0.511883	2.33877e-08	7.63101	1165.5	805.77	1206.21	1116.42	1173.86	941.476	757.749	718.096	1259	1282	1159	898	767	649
Cul7	ENSMUSG00000038545.13	cullin 7 [Source:MGI Symbol;Acc:MGI:1913765]	66515	protein_coding	5530	TRUE	0.479956	2.34587e-08	7.6297	827.91	1168.79	861.304	845.589	776.833	1121.8	1160.83	1223.75	899	971	767	1070	1175	1106
Rap1a	ENSMUSG00000068798.10	RAS-related protein 1a [Source:MGI Symbol;Acc:MGI:97852]	109905	protein_coding	2407	TRUE	-0.296765	2.41263e-08	7.61751	5117.8	4148.76	5210.94	5273.83	4868.63	3995.51	4199.73	4251.04	5439	6056	4807	3811	4251	3842
L3mbtl3	ENSMUSG00000039089.15	L3MBTL3 histone methyl-lysine binding protein [Source:MGI Symbol;Acc:MGI:2143628]	237339	protein_coding	4572	TRUE	-0.508261	2.45799e-08	7.60942	1310.21	909.15	1281.9	1371.58	1277.17	1051.56	842.712	833.169	1338	1575	1261	1003	853	753
H2afy	ENSMUSG00000015937.15	H2A histone family, member Y [Source:MGI Symbol;Acc:MGI:1349392]	26914	protein_coding	4018	TRUE	0.267355	2.52934e-08	7.59699	6720.54	8116.21	6907.68	6472.11	6781.84	7888.27	8083.32	8377.05	7210	7432	6696	7524	8182	7571
Smad3	ENSMUSG00000032402.12	SMAD family member 3 [Source:MGI Symbol;Acc:MGI:1201674]	17127	protein_coding	5090	TRUE	0.393877	3.01104e-08	7.52128	829.74	1099.59	853.639	845.589	790	1090.35	1135.14	1073.27	891	971	780	1040	1149	970
Acot9	ENSMUSG00000025287.15	acyl-CoA thioesterase 9 [Source:MGI Symbol;Acc:MGI:1928939]	56360	protein_coding	1752	TRUE	-0.407809	3.01329e-08	7.52096	1163.94	869.66	1207.17	1126	1158.67	829.296	881.241	898.45	1260	1293	1144	791	892	812
Syne3	ENSMUSG00000054150.12	spectrin repeat containing, nuclear envelope family member 3 [Source:MGI Symbol;Acc:MGI:2442408]	212073	protein_coding	5263	TRUE	0.442022	3.01329e-08	7.52096	785.69	1077.6	735.797	753.279	867.987	1115.51	1046.23	1071.06	768	865	857	1064	1059	968
Ccl3	ENSMUSG00000000982.5	chemokine (C-C motif) ligand 3 [Source:MGI Symbol;Acc:MGI:98260]	20302	protein_coding	766	TRUE	-0.841261	3.05489e-08	7.515	491.64	266.62	559.512	541.665	373.731	244.28	275.635	279.936	584	622	369	233	279	253
B430306N03Rik	ENSMUSG00000043740.15	RIKEN cDNA B430306N03 gene [Source:MGI Symbol;Acc:MGI:2443478]	320148	protein_coding	3996	TRUE	1.89762	3.26453e-08	7.48618	16.47	66.77	20.1194	19.1586	10.1282	62.9048	72.1195	65.2815	21	22	10	60	73	59
Hdac7	ENSMUSG00000022475.19	histone deacetylase 7 [Source:MGI Symbol;Acc:MGI:1891835]	56233	protein_coding	5179	TRUE	-0.378038	3.28859e-08	7.48299	8871.27	6771.78	8650.4	8044.85	9918.55	6915.34	6763.43	6636.58	9029	9238	9793	6596	6846	5998
Il21r	ENSMUSG00000030745.9	interleukin 21 receptor [Source:MGI Symbol;Acc:MGI:1890475]	60504	protein_coding	2499	TRUE	0.489797	3.38071e-08	7.47099	2360.83	3360.55	2550.38	2561.15	1970.95	3102.26	3395.55	3583.84	2662	2941	1946	2959	3437	3239
Irf7	ENSMUSG00000025498.15	interferon regulatory factor 7 [Source:MGI Symbol;Acc:MGI:1859212]	54123	protein_coding	3240	TRUE	-1.39791	3.38211e-08	7.47081	98.5	35.44	112.094	123.66	59.7564	32.5008	39.5176	34.3004	117	142	59	31	40	31
Cacul1	ENSMUSG00000033417.15	CDK2 associated, cullin domain 1 [Source:MGI Symbol;Acc:MGI:1926082]	78832	protein_coding	5790	TRUE	-0.364466	3.38211e-08	7.47081	1965.57	1515.7	2091.46	1975.07	1830.17	1514.96	1527.35	1504.79	2183	2268	1807	1445	1546	1360
Gpr55	ENSMUSG00000049608.8	G protein-coupled receptor 55 [Source:MGI Symbol;Acc:MGI:2685064]	227326	protein_coding	3721	TRUE	-1.66363	3.38712e-08	7.47017	76.17	22.52	91.0165	57.4757	80.0128	17.823	18.7708	30.981	95	66	79	17	19	28
Mfsd10	ENSMUSG00000001082.12	major facilitator superfamily domain containing 10 [Source:MGI Symbol;Acc:MGI:1915544]	68294	protein_coding	1907	TRUE	0.425499	3.60377e-08	7.44324	891.81	1209.24	896.753	893.485	885.205	1161.64	1265.55	1200.52	936	1026	874	1108	1281	1085
Sp100	ENSMUSG00000026222.16	nuclear antigen Sp100 [Source:MGI Symbol;Acc:MGI:109561]	20684	protein_coding	3807	TRUE	-0.440368	3.60573e-08	7.44301	2981.05	2178.76	3073.49	3190.77	2678.91	2173.36	2120.12	2242.81	3208	3664	2645	2073	2146	2027
Elac2	ENSMUSG00000020549.14	elaC ribonuclease Z 2 [Source:MGI Symbol;Acc:MGI:1890496]	68626	protein_coding	3329	TRUE	-0.316476	3.62031e-08	7.44125	2310.93	1848.5	2372.18	2330.38	2230.23	1842.06	1834.6	1868.82	2476	2676	2202	1757	1857	1689
Slc39a4	ENSMUSG00000063354.7	solute carrier family 39 (zinc transporter), member 4 [Source:MGI Symbol;Acc:MGI:1919277]	72027	protein_coding	2750	TRUE	0.812792	3.67359e-08	7.43491	177.47	320.4	169.578	166.331	196.487	309.282	321.08	330.833	177	191	194	295	325	299
Atf3	ENSMUSG00000026628.13	activating transcription factor 3 [Source:MGI Symbol;Acc:MGI:109384]	11910	protein_coding	1984	TRUE	1.50891	3.68335e-08	7.43376	703.09	2127.58	871.843	802.918	434.5	1955.29	2172.48	2254.98	910	922	429	1865	2199	2038
Pacs1	ENSMUSG00000024855.9	phosphofurin acidic cluster sorting protein 1 [Source:MGI Symbol;Acc:MGI:1277113]	107975	protein_coding	4339	TRUE	-0.389509	3.68335e-08	7.43376	1545.88	1171.93	1560.69	1621.51	1455.42	1202.53	1183.55	1129.7	1629	1862	1437	1147	1198	1021
Psrc1	ENSMUSG00000068744.12	proline/serine-rich coiled-coil 1 [Source:MGI Symbol;Acc:MGI:1913099]	56742	protein_coding	2020	TRUE	0.619894	3.77993e-08	7.42252	242.09	377.88	229.937	204.648	291.692	387.913	378.381	367.347	240	235	288	370	383	332
Arpc5	ENSMUSG00000008475.13	actin related protein 2/3 complex, subunit 5 [Source:MGI Symbol;Acc:MGI:1915021]	67771	protein_coding	1914	TRUE	-0.278958	4.05995e-08	7.39148	5862.03	4807.6	5898.83	6005.34	5681.92	4533.34	4870.54	5018.93	6157	6896	5610	4324	4930	4536
Cox6a2	ENSMUSG00000030785.8	cytochrome c oxidase subunit 6A2 [Source:MGI Symbol;Acc:MGI:104649]	12862	protein_coding	680	TRUE	8.05147	4.08319e-08	7.389	0	33.27	0	0	0	37.7429	26.6743	35.4069	0	0	0	36	27	32
Cep55	ENSMUSG00000024989.14	centrosomal protein 55 [Source:MGI Symbol;Acc:MGI:1921357]	74107	protein_coding	2761	TRUE	0.513053	4.09077e-08	7.38819	768.31	1112.75	764.539	851.685	688.718	1069.38	1156.88	1112	798	978	680	1020	1171	1005
Ttc39c	ENSMUSG00000024424.14	tetratricopeptide repeat domain 39C [Source:MGI Symbol;Acc:MGI:1919997]	72747	protein_coding	3243	TRUE	2.53332	4.14749e-08	7.38221	5.22	34.4	4.79034	7.83759	3.03846	30.404	29.6382	43.1522	5	9	3	29	30	39
Sik1	ENSMUSG00000024042.6	salt inducible kinase 1 [Source:MGI Symbol;Acc:MGI:104754]	17691	protein_coding	4511	TRUE	-0.476306	4.2824e-08	7.36831	1747.5	1240.83	1844.28	1831.38	1566.83	1134.38	1309.02	1279.07	1925	2103	1547	1082	1325	1156
Dhrs7	ENSMUSG00000021094.10	dehydrogenase/reductase (SDR family) member 7 [Source:MGI Symbol;Acc:MGI:1913625]	66375	protein_coding	2230	TRUE	0.737889	4.31304e-08	7.36522	219.71	376.62	222.272	246.449	190.41	355.412	369.489	404.967	232	283	188	339	374	366
Lrrc41	ENSMUSG00000028703.14	leucine rich repeat containing 41 [Source:MGI Symbol;Acc:MGI:2441984]	230654	protein_coding	3065	TRUE	-0.417467	4.38645e-08	7.35789	1207.05	894.62	1216.75	1193.06	1211.33	850.264	948.421	885.173	1270	1370	1196	811	960	800
Cln6	ENSMUSG00000032245.12	ceroid-lipofuscinosis, neuronal 6 [Source:MGI Symbol;Acc:MGI:2159324]	76524	protein_coding	2142	TRUE	0.467629	4.43361e-08	7.35324	669.54	937.69	656.277	719.317	633.013	904.781	962.252	946.028	685	826	625	863	974	855
Ada	ENSMUSG00000017697.3	adenosine deaminase [Source:MGI Symbol;Acc:MGI:87916]	11486	protein_coding	1688	TRUE	0.608575	4.44426e-08	7.3522	342.25	533.21	357.36	348.337	321.064	515.82	511.752	572.043	373	400	317	492	518	517
Tufm	ENSMUSG00000073838.10	Tu translation elongation factor, mitochondrial [Source:MGI Symbol;Acc:MGI:1923686]	233870	protein_coding	1754	TRUE	-0.359221	4.44796e-08	7.35184	3082.26	2387.35	3126.18	3204.7	2915.91	2274.01	2373.03	2515	3263	3680	2879	2169	2402	2273
Nub1	ENSMUSG00000028954.11	negative regulator of ubiquitin-like proteins 1 [Source:MGI Symbol;Acc:MGI:1889001]	53312	protein_coding	3862	TRUE	0.421453	4.48611e-08	7.34813	2586.49	3502.09	2719.96	2697.87	2341.64	3176.69	3492.36	3837.22	2839	3098	2312	3030	3535	3468
Skap2	ENSMUSG00000059182.7	src family associated phosphoprotein 2 [Source:MGI Symbol;Acc:MGI:1889206]	54353	protein_coding	5896	TRUE	0.962816	4.72906e-08	7.32523	144.17	292.55	131.255	189.844	111.41	261.055	311.201	305.385	137	218	110	249	315	276
Cd86	ENSMUSG00000022901.13	CD86 antigen [Source:MGI Symbol;Acc:MGI:101773]	12524	protein_coding	2539	TRUE	-2.19824	4.8231e-08	7.31667	50.68	9.99	61.3164	52.2506	38.4872	12.581	11.8553	5.53233	64	60	38	12	12	5
Mitd1	ENSMUSG00000026088.15	MIT, microtubule interacting and transport, domain containing 1 [Source:MGI Symbol;Acc:MGI:1916278]	69028	protein_coding	1231	TRUE	-0.632514	4.8231e-08	7.31667	353.2	223.55	360.234	350.95	348.41	225.409	208.455	236.784	376	403	344	215	211	214
Trip13	ENSMUSG00000021569.10	thyroid hormone receptor interactor 13 [Source:MGI Symbol;Acc:MGI:1916966]	69716	protein_coding	3399	TRUE	0.429202	4.8231e-08	7.31667	1277.21	1738.02	1305.85	1336.74	1189.05	1647.06	1791.13	1775.88	1363	1535	1174	1571	1813	1605
Cog5	ENSMUSG00000035933.5	component of oligomeric golgi complex 5 [Source:MGI Symbol;Acc:MGI:2145130]	238123	protein_coding	3610	TRUE	-0.329549	5.25548e-08	7.27939	2231.64	1765.03	2254.34	2215.43	2225.17	1865.13	1743.71	1686.25	2353	2544	2197	1779	1765	1524
Uhrf1bp1l	ENSMUSG00000019951.10	UHRF1 (ICBP90) binding protein 1-like [Source:MGI Symbol;Acc:MGI:2442888]	75089	protein_coding	6448	TRUE	0.329206	5.43025e-08	7.26518	1937.1	2449.76	1916.14	2044.74	1850.42	2477.4	2387.85	2484.02	2000	2348	1827	2363	2417	2245
Nsl1	ENSMUSG00000062510.12	NSL1, MIS12 kinetochore complex component [Source:MGI Symbol;Acc:MGI:2685830]	381318	protein_coding	4879	TRUE	0.495457	5.48092e-08	7.26115	563.63	805.34	581.548	563.436	545.91	815.666	808.134	792.23	607	647	539	778	818	716
Abcb4	ENSMUSG00000042476.12	ATP-binding cassette, sub-family B (MDR/TAP), member 4 [Source:MGI Symbol;Acc:MGI:97569]	18670	protein_coding	4079	TRUE	-1.48259	5.51872e-08	7.25816	89.12	29.94	68.981	94.0511	104.32	38.7913	26.6743	24.3423	72	108	103	37	27	22
Nek2	ENSMUSG00000026622.15	NIMA (never in mitosis gene a)-related expressed kinase 2 [Source:MGI Symbol;Acc:MGI:109359]	18005	protein_coding	3227	TRUE	0.569227	5.54915e-08	7.25577	524.4	791.6	560.47	528.602	484.128	733.89	829.869	811.04	585	607	478	700	840	733
Taf1d	ENSMUSG00000031939.16	TATA-box binding protein associated factor, RNA polymerase I, D [Source:MGI Symbol;Acc:MGI:1922566]	75316	protein_coding	4881	TRUE	0.263189	5.60918e-08	7.2511	14006.1	16866.9	13574.9	13876	14567.4	16838.6	17535.9	16226.3	14169	15934	14383	16061	17750	14665
Abcb8	ENSMUSG00000028973.18	ATP-binding cassette, sub-family B (MDR/TAP), member 8 [Source:MGI Symbol;Acc:MGI:1351667]	74610	protein_coding	3074	TRUE	0.479741	5.61164e-08	7.25091	756.03	1068.1	733.881	815.109	719.102	992.848	1155.89	1055.57	766	936	710	947	1170	954
Ttc9c	ENSMUSG00000071660.10	tetratricopeptide repeat domain 9C [Source:MGI Symbol;Acc:MGI:1917637]	70387	protein_coding	3509	TRUE	0.374589	5.76356e-08	7.23931	1305.1	1705.32	1332.67	1329.78	1252.86	1745.61	1742.72	1627.61	1391	1527	1237	1665	1764	1471
Odc1	ENSMUSG00000011179.8	ornithine decarboxylase, structural 1 [Source:MGI Symbol;Acc:MGI:97402]	18263	protein_coding	2208	TRUE	0.296713	5.94299e-08	7.226	12186	15048	12273.8	12456.5	11827.7	14178.8	15376.3	15589	12811	14304	11678	13524	15564	14089
Fdft1	ENSMUSG00000021273.10	farnesyl diphosphate farnesyl transferase 1 [Source:MGI Symbol;Acc:MGI:102706]	14137	protein_coding	3698	TRUE	0.484982	6.01266e-08	7.22093	1052.3	1493	1083.58	1136.45	936.859	1391.25	1534.27	1553.48	1131	1305	925	1327	1553	1404
Ube2h	ENSMUSG00000039159.16	ubiquitin-conjugating enzyme E2H [Source:MGI Symbol;Acc:MGI:104632]	22214	protein_coding	4657	TRUE	-0.361084	6.33096e-08	7.19853	1436.69	1110.16	1482.13	1396.83	1431.11	1140.67	1096.61	1093.19	1547	1604	1413	1088	1110	988
Plagl1	ENSMUSG00000019817.18	pleiomorphic adenoma gene-like 1 [Source:MGI Symbol;Acc:MGI:1100874]	22634	protein_coding	5260	TRUE	1.24912	6.38733e-08	7.19468	46.93	117.08	57.4841	35.7046	47.6025	106.938	112.625	131.669	60	41	47	102	114	119
Prkd3	ENSMUSG00000024070.15	protein kinase D3 [Source:MGI Symbol;Acc:MGI:1922542]	75292	protein_coding	5884	TRUE	-0.360001	6.38733e-08	7.19468	1359.84	1051.82	1336.51	1346.32	1396.68	1031.64	1047.22	1076.59	1395	1546	1379	984	1060	973
Unc13d	ENSMUSG00000057948.12	unc-13 homolog D [Source:MGI Symbol;Acc:MGI:1917700]	70450	protein_coding	4046	TRUE	0.340227	6.50511e-08	7.18675	1691.56	2155.83	1748.48	1701.63	1624.56	2068.52	2207.06	2191.91	1825	1954	1604	1973	2234	1981
Clec2d	ENSMUSG00000030157.5	C-type lectin domain family 2, member d [Source:MGI Symbol;Acc:MGI:2135589]	93694	protein_coding	1213	TRUE	-0.395201	6.6861e-08	7.17483	1964.45	1480.72	2066.55	2022.97	1803.83	1384.96	1604.41	1452.79	2157	2323	1781	1321	1624	1313
Stat5b	ENSMUSG00000020919.11	signal transducer and activator of transcription 5B [Source:MGI Symbol;Acc:MGI:103035]	20851	protein_coding	5213	TRUE	0.324195	6.75941e-08	7.17009	3203.73	4035.26	3285.22	3268.28	3057.7	3850.83	3932	4322.96	3429	3753	3019	3673	3980	3907
Cenpa	ENSMUSG00000029177.9	centromere protein A [Source:MGI Symbol;Acc:MGI:88375]	12615	protein_coding	3806	TRUE	0.537721	7.00811e-08	7.1544	554.07	815.63	528.854	515.539	617.82	809.376	867.41	770.1	552	592	610	772	878	696
Arhgef9	ENSMUSG00000025656.17	CDC42 guanine nucleotide exchange factor (GEF) 9 [Source:MGI Symbol;Acc:MGI:2442233]	236915	protein_coding	6222	TRUE	-0.876698	7.23132e-08	7.14078	251.24	132.07	247.182	229.032	277.513	148.875	133.372	113.966	258	263	274	142	135	103
Setd5	ENSMUSG00000034269.12	SET domain containing 5 [Source:MGI Symbol;Acc:MGI:1920145]	72895	protein_coding	6755	TRUE	-0.3296	7.38615e-08	7.13158	6473.43	5117.56	6406.61	6535.68	6478	5642.57	4871.53	4838.58	6687	7505	6396	5382	4931	4373
Dbf4	ENSMUSG00000002297.16	DBF4 zinc finger [Source:MGI Symbol;Acc:MGI:1351328]	27214	protein_coding	2509	TRUE	0.348662	7.50732e-08	7.12452	1541.87	1976.67	1546.32	1588.42	1490.87	1961.58	2069.73	1898.7	1614	1824	1472	1871	2095	1716
Trim26	ENSMUSG00000024457.16	tripartite motif-containing 26 [Source:MGI Symbol;Acc:MGI:1337056]	22670	protein_coding	4338	TRUE	-0.367189	7.52459e-08	7.12352	1174.67	904.2	1178.42	1174.77	1170.82	945.67	858.519	908.409	1230	1349	1156	902	869	821
Hjurp	ENSMUSG00000044783.16	Holliday junction recognition protein [Source:MGI Symbol;Acc:MGI:2685821]	381280	protein_coding	4878	TRUE	0.241655	7.91757e-08	7.10141	5248.5	6224.16	5080.64	5299.95	5364.91	6177.26	6336.64	6158.59	5303	6086	5297	5892	6414	5566
Bcat1	ENSMUSG00000030268.17	branched chain aminotransferase 1, cytosolic [Source:MGI Symbol;Acc:MGI:104861]	12035	protein_coding	7833	TRUE	0.286639	7.91757e-08	7.10141	3514.36	4307.18	3483.54	3446.8	3612.73	4424.31	4310.38	4186.87	3636	3958	3567	4220	4363	3784
Cenpn	ENSMUSG00000031756.5	centromere protein N [Source:MGI Symbol;Acc:MGI:1919405]	72155	protein_coding	2497	TRUE	0.587711	7.91784e-08	7.10139	449.06	687.67	466.58	469.385	411.205	661.549	759.725	641.75	487	539	406	631	769	580
Flywch1	ENSMUSG00000040097.16	FLYWCH-type zinc finger 1 [Source:MGI Symbol;Acc:MGI:2442638]	224613	protein_coding	2943	TRUE	0.458979	7.9692e-08	7.09859	679.5	945.31	723.342	680.129	635.038	884.862	992.879	958.2	755	781	627	844	1005	866
Parp8	ENSMUSG00000021725.9	poly (ADP-ribose) polymerase family, member 8 [Source:MGI Symbol;Acc:MGI:1098713]	52552	protein_coding	3436	TRUE	-0.584431	8.03971e-08	7.09476	774.94	506.71	785.617	697.546	841.654	574.531	510.764	434.841	820	801	831	548	517	393
Fam83g	ENSMUSG00000042377.8	family with sequence similarity 83, member G [Source:MGI Symbol;Acc:MGI:1916890]	69640	protein_coding	4778	TRUE	1.04904	8.04754e-08	7.09434	67.78	146.33	63.2325	66.1841	73.9359	120.568	140.287	178.141	66	76	73	115	142	161
Fyco1	ENSMUSG00000025241.16	FYVE and coiled-coil domain containing 1 [Source:MGI Symbol;Acc:MGI:107277]	17281	protein_coding	7949	TRUE	-0.643878	8.05908e-08	7.09371	422.53	264.65	389.934	406.684	470.961	302.992	233.154	257.807	407	467	465	289	236	233
Fabp5	ENSMUSG00000027533.10	fatty acid binding protein 5, epidermal [Source:MGI Symbol;Acc:MGI:101790]	16592	protein_coding	3238	TRUE	0.462983	8.06246e-08	7.09353	1490.69	2079.94	1509.92	1511.78	1450.36	1846.26	2150.74	2242.81	1576	1736	1432	1761	2177	2027
Ptk2b	ENSMUSG00000059456.13	PTK2 protein tyrosine kinase 2 beta [Source:MGI Symbol;Acc:MGI:104908]	19229	protein_coding	4034	TRUE	-0.274097	8.20939e-08	7.08569	5418.68	4462.7	5433.21	5430.58	5392.25	4598.34	4482.28	4307.47	5671	6236	5324	4386	4537	3893
Wdr59	ENSMUSG00000031959.15	WD repeat domain 59 [Source:MGI Symbol;Acc:MGI:2442115]	319481	protein_coding	5083	TRUE	0.410788	8.23358e-08	7.08441	843.26	1132.36	846.933	878.681	804.179	1150.11	1154.9	1092.08	884	1009	794	1097	1169	987
Rap2b	ENSMUSG00000036894.3	RAP2B, member of RAS oncogene family [Source:MGI Symbol;Acc:MGI:1921262]	74012	protein_coding	6793	TRUE	-0.417074	8.48082e-08	7.07156	1031.37	764.42	1023.22	964.894	1106	782.117	731.075	780.059	1068	1108	1092	746	740	705
Ndc1	ENSMUSG00000028614.14	NDC1 transmembrane nucleoporin [Source:MGI Symbol;Acc:MGI:1920037]	72787	protein_coding	4584	TRUE	0.367702	8.5612e-08	7.06747	1591.28	2068.93	1651.71	1592.77	1529.36	2110.46	2110.24	1986.11	1724	1829	1510	2013	2136	1795
Rab11fip1	ENSMUSG00000031488.14	RAB11 family interacting protein 1 (class I) [Source:MGI Symbol;Acc:MGI:1923017]	75767	protein_coding	7965	TRUE	-0.456702	8.59026e-08	7.06599	739.33	532.78	783.7	738.475	695.807	538.885	511.752	547.701	818	848	687	514	518	495
Adam10	ENSMUSG00000054693.14	a disintegrin and metallopeptidase domain 10 [Source:MGI Symbol;Acc:MGI:109548]	11487	protein_coding	4593	TRUE	-0.284171	8.61582e-08	7.0647	6047.9	4948.84	6107.69	5928.7	6107.31	5108.92	5057.26	4680.35	6375	6808	6030	4873	5119	4230
Ifi30	ENSMUSG00000031838.8	interferon gamma inducible protein 30 [Source:MGI Symbol;Acc:MGI:2137648]	65972	processed_transcript	981	TRUE	0.631682	8.62236e-08	7.06437	704.93	1115.12	777.952	721.058	615.795	967.686	1126.25	1251.41	812	828	608	923	1140	1131
Slc2a3	ENSMUSG00000003153.10	solute carrier family 2 (facilitated glucose transporter), member 3 [Source:MGI Symbol;Acc:MGI:95757]	20527	protein_coding	6253	TRUE	0.527016	8.88813e-08	7.05119	786.07	1151.32	773.162	832.526	752.525	1033.74	1103.53	1316.69	807	956	743	986	1117	1190
March6	ENSMUSG00000039100.10	membrane-associated ring finger (C3HC4) 6 [Source:MGI Symbol;Acc:MGI:2442773]	223455	protein_coding	6260	TRUE	0.281992	8.88813e-08	7.05119	3708.82	4528.47	3754.67	3687.15	3684.64	4582.62	4587.99	4414.8	3919	4234	3638	4371	4644	3990
Rpl34	ENSMUSG00000062006.12	ribosomal protein L34 [Source:MGI Symbol;Acc:MGI:1915686]	68436	protein_coding	1232	TRUE	-0.282457	8.89376e-08	7.05091	14016	11474.3	13943.7	14141.6	13962.7	10587.9	11948.1	11886.8	14554	16239	13786	10099	12094	10743
Sfxn3	ENSMUSG00000025212.16	sideroflexin 3 [Source:MGI Symbol;Acc:MGI:2137679]	94280	protein_coding	2966	TRUE	-0.439838	1.00183e-07	6.99921	919	668.29	906.333	868.231	982.436	640.581	691.557	672.731	946	997	970	611	700	608
Ugcg	ENSMUSG00000028381.8	UDP-glucose ceramide glucosyltransferase [Source:MGI Symbol;Acc:MGI:1332243]	22234	protein_coding	4012	TRUE	-0.340971	1.03498e-07	6.98507	4539.73	3557.85	4564.24	4893.27	4161.68	3472.35	3677.11	3524.09	4764	5619	4109	3312	3722	3185
Sulf2	ENSMUSG00000006800.14	sulfatase 2 [Source:MGI Symbol;Acc:MGI:1919293]	72043	protein_coding	4580	TRUE	1.86451	1.06229e-07	6.97376	13.24	52.16	17.2452	11.321	11.141	56.6144	62.2401	37.6198	18	13	11	54	63	34
Adcy6	ENSMUSG00000022994.9	adenylate cyclase 6 [Source:MGI Symbol;Acc:MGI:87917]	11512	protein_coding	6038	TRUE	0.531198	1.09221e-07	6.96169	704.09	1034.64	728.132	760.246	623.897	964.541	1065	1074.38	760	873	616	920	1078	971
Pdp2	ENSMUSG00000048371.8	pyruvate dehyrogenase phosphatase catalytic subunit 2 [Source:MGI Symbol;Acc:MGI:1918878]	382051	protein_coding	5692	TRUE	0.421059	1.09341e-07	6.96122	1078.23	1460.31	1074	1184.35	976.359	1449.96	1420.66	1510.33	1121	1360	964	1383	1438	1365
Galm	ENSMUSG00000035473.10	galactose mutarotase [Source:MGI Symbol;Acc:MGI:2442420]	319625	protein_coding	2314	TRUE	-0.935982	1.11928e-07	6.95106	183.51	92.15	188.74	160.235	201.551	101.696	92.8663	81.8785	197	184	199	97	94	74
Zfp217	ENSMUSG00000052056.14	zinc finger protein 217 [Source:MGI Symbol;Acc:MGI:2685408]	228913	protein_coding	5685	TRUE	-0.372309	1.1548e-07	6.93749	1502.95	1151.46	1512.79	1440.37	1555.69	1161.64	1160.83	1131.91	1579	1654	1536	1108	1175	1023
Unc13a	ENSMUSG00000034799.16	unc-13 homolog A [Source:MGI Symbol;Acc:MGI:3051532]	382018	protein_coding	10255	TRUE	0.877707	1.15628e-07	6.93694	135.45	258.03	111.136	158.493	136.731	240.087	261.804	272.191	116	182	135	229	265	246
Art2b	ENSMUSG00000030651.5	ADP-ribosyltransferase 2b [Source:MGI Symbol;Acc:MGI:107545]	11872	protein_coding	2819	TRUE	-1.10441	1.18213e-07	6.92734	183.75	81.78	171.494	211.615	168.128	91.212	71.1316	82.9849	179	243	166	87	72	75
Clock	ENSMUSG00000029238.11	circadian locomotor output cycles kaput [Source:MGI Symbol;Acc:MGI:99698]	12753	protein_coding	9744	TRUE	-0.495728	1.19618e-07	6.9222	683.67	478.02	644.78	699.287	706.949	524.207	458.404	451.438	673	803	698	500	464	408
Lonp1	ENSMUSG00000041168.10	lon peptidase 1, mitochondrial [Source:MGI Symbol;Acc:MGI:1921392]	74142	protein_coding	4362	TRUE	0.340351	1.24889e-07	6.90347	3892.12	4961.11	3855.27	4068.58	3752.5	4562.7	4984.15	5336.49	4024	4672	3705	4352	5045	4823
Ly6k	ENSMUSG00000044678.11	lymphocyte antigen 6 complex, locus K [Source:MGI Symbol;Acc:MGI:1923736]	76486	protein_coding	791	TRUE	1.56087	1.25639e-07	6.90087	22.49	70.72	27.784	17.4169	22.282	73.389	79.0351	59.7492	29	20	22	70	80	54
Atp1a1	ENSMUSG00000033161.10	ATPase, Na+/K+ transporting, alpha 1 polypeptide [Source:MGI Symbol;Acc:MGI:88105]	11928	protein_coding	3679	TRUE	-0.240066	1.27492e-07	6.89452	18836.7	15884.9	19395.1	18723.1	18391.8	15208.3	16163.7	16282.8	20244	21500	18159	14506	16361	14716
Aif1l	ENSMUSG00000001864.13	allograft inflammatory factor 1-like [Source:MGI Symbol;Acc:MGI:1919598]	108897	protein_coding	3117	TRUE	1.78886	1.28074e-07	6.89254	20.95	78.55	18.2033	24.3836	20.2564	71.2922	78.0472	86.3043	19	28	20	68	79	78
Serinc5	ENSMUSG00000021703.9	serine incorporator 5 [Source:MGI Symbol;Acc:MGI:2444223]	218442	protein_coding	5366	TRUE	0.513446	1.35624e-07	6.86766	412.65	598.71	391.85	451.097	395	607.032	611.534	577.575	409	518	390	579	619	522
Haus4	ENSMUSG00000022177.9	HAUS augmin-like complex, subunit 4 [Source:MGI Symbol;Acc:MGI:1261794]	219072	protein_coding	1587	TRUE	0.401082	1.3611e-07	6.86611	943.45	1257.94	966.692	956.186	907.487	1239.23	1275.43	1259.16	1009	1098	896	1182	1291	1138
Atg9b	ENSMUSG00000038295.14	autophagy related 9B [Source:MGI Symbol;Acc:MGI:2685420]	213948	protein_coding	3902	TRUE	0.827369	1.3662e-07	6.86449	154.94	284.05	179.159	155.01	130.654	263.152	301.321	287.681	187	178	129	251	305	260
Fam3c	ENSMUSG00000029672.16	family with sequence similarity 3, member C [Source:MGI Symbol;Acc:MGI:107892]	27999	protein_coding	2826	TRUE	-0.298537	1.38141e-07	6.85968	2977.23	2407.71	3062.95	2848.53	3020.23	2501.52	2385.87	2335.75	3197	3271	2982	2386	2415	2111
Tagln2	ENSMUSG00000026547.15	transgelin 2 [Source:MGI Symbol;Acc:MGI:1312985]	21346	protein_coding	1586	TRUE	0.299392	1.4154e-07	6.84912	6157.71	7605.49	6283.02	6393.73	5796.37	7245.59	7778.04	7792.84	6558	7342	5723	6911	7873	7043
Cdk1	ENSMUSG00000019942.13	cyclin-dependent kinase 1 [Source:MGI Symbol;Acc:MGI:88351]	12534	protein_coding	4375	TRUE	0.48391	1.47225e-07	6.83202	1554.5	2204.28	1620.09	1634.57	1408.83	2184.9	2306.84	2121.1	1691	1877	1391	2084	2335	1917
Pycard	ENSMUSG00000030793.4	PYD and CARD domain containing [Source:MGI Symbol;Acc:MGI:1931465]	66824	protein_coding	3800	TRUE	-0.473385	1.48343e-07	6.82873	630.7	448.2	656.277	613.945	621.872	456.06	451.488	437.054	685	705	614	435	457	395
Bmpr1a	ENSMUSG00000021796.15	bone morphogenetic protein receptor, type 1A [Source:MGI Symbol;Acc:MGI:1338938]	12166	protein_coding	5956	TRUE	1.24446	1.48854e-07	6.82724	63.8	159.49	67.0648	57.4757	66.8461	140.487	143.251	194.738	70	66	66	134	145	176
Bdh1	ENSMUSG00000046598.15	3-hydroxybutyrate dehydrogenase, type 1 [Source:MGI Symbol;Acc:MGI:1919161]	71911	protein_coding	3162	TRUE	-0.363993	1.50068e-07	6.82371	1650.33	1272.79	1730.27	1658.96	1561.77	1216.16	1274.44	1327.76	1806	1905	1542	1160	1290	1200
Rgl1	ENSMUSG00000026482.13	ral guanine nucleotide dissociation stimulator,-like 1 [Source:MGI Symbol;Acc:MGI:107484]	19731	protein_coding	5092	TRUE	-1.06425	1.50657e-07	6.82201	168.72	76.93	162.872	168.073	175.218	79.6795	86.9386	64.175	170	193	173	76	88	58
Tox	ENSMUSG00000041272.11	thymocyte selection-associated high mobility group box [Source:MGI Symbol;Acc:MGI:2181659]	252838	protein_coding	3961	TRUE	-0.489581	1.55523e-07	6.8082	1524.87	1071.18	1583.69	1459.53	1531.38	1185.76	1100.56	927.218	1653	1676	1512	1131	1114	838
Nab1	ENSMUSG00000002881.14	Ngfi-A binding protein 1 [Source:MGI Symbol;Acc:MGI:107564]	17936	protein_coding	3874	TRUE	0.375056	1.56275e-07	6.80611	1557.47	2038.36	1582.73	1673.76	1415.92	1961.58	2048.99	2104.5	1652	1922	1398	1871	2074	1902
Mex3a	ENSMUSG00000074480.4	mex3 RNA binding family member A [Source:MGI Symbol;Acc:MGI:1919890]	72640	protein_coding	5778	TRUE	0.858933	1.78068e-07	6.74941	138.72	261.14	144.668	155.01	116.474	234.845	250.936	297.639	151	178	115	224	254	269
Arpc4	ENSMUSG00000079426.13	actin related protein 2/3 complex, subunit 4 [Source:MGI Symbol;Acc:MGI:1915339]	68089	protein_coding	2270	TRUE	-0.265866	1.78405e-07	6.74859	3530.01	2924.63	3557.31	3623.58	3409.15	2875.8	3001.36	2896.73	3713	4161	3366	2743	3038	2618
Tsc22d2	ENSMUSG00000027806.9	TSC22 domain family, member 2 [Source:MGI Symbol;Acc:MGI:1919283]	72033	protein_coding	9799	TRUE	0.401475	1.79401e-07	6.74617	1649.24	2199.49	1653.63	1705.98	1588.1	2435.47	2172.48	1990.53	1726	1959	1568	2323	2199	1799
Ppp1r26	ENSMUSG00000035829.13	protein phosphatase 1, regulatory subunit 26 [Source:MGI Symbol;Acc:MGI:2685193]	241289	protein_coding	5466	TRUE	1.25224	1.83054e-07	6.73742	52.88	132.73	62.2745	42.6713	53.6795	133.149	133.372	131.669	65	49	53	127	135	119
Atxn2l	ENSMUSG00000032637.15	ataxin 2-like [Source:MGI Symbol;Acc:MGI:2446242]	233871	protein_coding	4023	TRUE	0.215826	1.8736e-07	6.72732	6718.18	7820.84	6766.84	6819.57	6568.14	7717.38	7957.85	7787.31	7063	7831	6485	7361	8055	7038
Oat	ENSMUSG00000030934.9	ornithine aminotransferase [Source:MGI Symbol;Acc:MGI:97394]	18242	protein_coding	2152	TRUE	0.337115	1.95358e-07	6.70917	1963.4	2497.35	1969.79	2020.36	1900.05	2351.59	2629.89	2510.57	2056	2320	1876	2243	2662	2269
Dleu7	ENSMUSG00000048281.9	deleted in lymphocytic leukemia, 7 [Source:MGI Symbol;Acc:MGI:2447771]	239133	protein_coding	1535	TRUE	1.9688	1.96336e-07	6.707	20.33	87.94	22.9937	27.867	10.1282	61.8564	105.709	96.2625	24	32	10	59	107	87
Herc3	ENSMUSG00000029804.17	hect domain and RLD 3 [Source:MGI Symbol;Acc:MGI:1921248]	73998	protein_coding	4731	TRUE	-0.433948	1.97744e-07	6.7039	1027.17	751.13	1000.22	1000.6	1080.68	810.424	745.894	697.074	1044	1149	1067	773	755	630
Ccne1	ENSMUSG00000002068.16	cyclin E1 [Source:MGI Symbol;Acc:MGI:88316]	12447	protein_coding	2000	TRUE	0.345626	2.0139e-07	6.69596	1497.65	1916.98	1513.75	1550.1	1429.09	1861.98	1948.22	1940.74	1580	1780	1411	1776	1972	1754
Nt5dc1	ENSMUSG00000039480.14	5'-nucleotidase domain containing 1 [Source:MGI Symbol;Acc:MGI:2442446]	319638	protein_coding	2743	TRUE	-0.397913	2.06914e-07	6.68421	1327.5	997.78	1325.01	1342.84	1314.64	958.251	1030.42	1004.67	1383	1542	1298	914	1043	908
Slc43a1	ENSMUSG00000027075.16	solute carrier family 43, member 1 [Source:MGI Symbol;Acc:MGI:1931352]	72401	protein_coding	3927	TRUE	1.11252	2.07184e-07	6.68364	75.45	171.51	89.1004	77.5051	59.7564	166.698	171.901	175.928	93	89	59	159	174	159
Midn	ENSMUSG00000035621.13	midnolin [Source:MGI Symbol;Acc:MGI:1890222]	59090	protein_coding	3727	TRUE	0.364524	2.20559e-07	6.65648	1438.46	1866.81	1456.26	1466.5	1392.63	1729.88	2009.47	1861.08	1520	1684	1375	1650	2034	1682
Rtp4	ENSMUSG00000033355.6	receptor transporter protein 4 [Source:MGI Symbol;Acc:MGI:1915025]	67775	protein_coding	1859	TRUE	-2.91899	2.34956e-07	6.62901	29.96	3.51	29.7001	47.0255	13.1667	3.14524	2.96382	4.42586	31	54	13	3	3	4
Rps25	ENSMUSG00000009927.9	ribosomal protein S25 [Source:MGI Symbol;Acc:MGI:1922867]	75617	protein_coding	1280	TRUE	-0.228212	2.42897e-07	6.61458	18662	15888.9	18624.9	18834.6	18526.5	15195.7	15958.2	16512.9	19440	21628	18292	14494	16153	14924
Spata5	ENSMUSG00000027722.14	spermatogenesis associated 5 [Source:MGI Symbol;Acc:MGI:1927170]	57815	protein_coding	3295	TRUE	0.349047	2.50778e-07	6.60071	2240.74	2876.56	2281.16	2367.82	2073.24	2789.83	2896.64	2943.2	2381	2719	2047	2661	2932	2660
Twsg1	ENSMUSG00000024098.6	twisted gastrulation BMP signaling modulator 1 [Source:MGI Symbol;Acc:MGI:2137520]	65960	protein_coding	4086	TRUE	0.334455	2.50824e-07	6.60063	1792.21	2275.83	1794.46	1852.28	1729.9	2104.17	2353.27	2370.05	1873	2127	1708	2007	2382	2142
Lrfn4	ENSMUSG00000045045.7	leucine rich repeat and fibronectin type III domain containing 4 [Source:MGI Symbol;Acc:MGI:2385612]	225875	protein_coding	3194	TRUE	0.866178	2.56648e-07	6.59066	133.19	251.8	130.297	143.689	125.59	254.765	253.9	246.742	136	165	124	243	257	223
Srf	ENSMUSG00000015605.6	serum response factor [Source:MGI Symbol;Acc:MGI:106658]	20807	protein_coding	2616	TRUE	-0.317701	2.57876e-07	6.58859	2141.93	1707.79	2193.98	2079.57	2152.24	1613.51	1769.4	1740.47	2290	2388	2125	1539	1791	1573
Cd3e	ENSMUSG00000032093.7	CD3 antigen, epsilon polypeptide [Source:MGI Symbol;Acc:MGI:88332]	12501	protein_coding	2550	TRUE	-0.239808	2.67071e-07	6.57337	8730.25	7365.52	9008.72	8818.16	8363.87	7457.37	7520.19	7119	9403	10126	8258	7113	7612	6434
Nsmce1	ENSMUSG00000030750.13	NSE1 homolog, SMC5-SMC6 complex component [Source:MGI Symbol;Acc:MGI:1914961]	67711	protein_coding	1120	TRUE	0.403154	2.71816e-07	6.56572	926.75	1238.88	923.578	980.57	876.089	1202.53	1233.94	1280.18	964	1126	865	1147	1249	1157
Smc1a	ENSMUSG00000041133.11	structural maintenance of chromosomes 1A [Source:MGI Symbol;Acc:MGI:1344345]	24061	protein_coding	4691	TRUE	0.268821	2.75517e-07	6.55985	7197.54	8710.05	7190.31	7572.85	6829.45	8634.74	8438.97	9056.42	7505	8696	6743	8236	8542	8185
Elmo2	ENSMUSG00000017670.16	engulfment and cell motility 2 [Source:MGI Symbol;Acc:MGI:2153045]	140579	protein_coding	4695	TRUE	0.35009	2.7734e-07	6.55699	1397.59	1796.77	1416.98	1462.15	1313.63	1702.62	1864.24	1823.46	1479	1679	1297	1624	1887	1648
Birc3	ENSMUSG00000032000.17	baculoviral IAP repeat-containing 3 [Source:MGI Symbol;Acc:MGI:1197007]	11796	protein_coding	2909	TRUE	0.285925	2.84689e-07	6.54563	2365.99	2898.91	2351.1	2442.72	2304.17	2888.38	2808.71	2999.63	2454	2805	2275	2755	2843	2711
Igsf23	ENSMUSG00000040498.7	immunoglobulin superfamily, member 23 [Source:MGI Symbol;Acc:MGI:1917330]	70080	protein_coding	1908	TRUE	1.0089	2.84893e-07	6.54532	128.55	271.15	146.585	148.914	90.141	232.748	259.828	320.875	153	171	89	222	263	290
Nsg2	ENSMUSG00000020297.10	neuron specific gene family member 2 [Source:MGI Symbol;Acc:MGI:1202070]	18197	protein_coding	2239	TRUE	-0.579012	2.87504e-07	6.54136	558.86	366.62	549.932	500.735	625.923	356.461	351.706	391.689	574	575	618	340	356	354
Fbxo5	ENSMUSG00000019773.7	F-box protein 5 [Source:MGI Symbol;Acc:MGI:1914391]	67141	protein_coding	1940	TRUE	0.397635	2.87504e-07	6.54136	1137.34	1513.92	1090.28	1184.35	1137.4	1464.63	1493.76	1583.35	1138	1360	1123	1397	1512	1431
Smc2	ENSMUSG00000028312.19	structural maintenance of chromosomes 2 [Source:MGI Symbol;Acc:MGI:106067]	14211	protein_coding	5404	TRUE	0.26607	2.91338e-07	6.5356	6072.69	7346.04	5997.51	6461.66	5758.9	7215.19	7427.32	7395.62	6260	7420	5686	6882	7518	6684
Inpp5d	ENSMUSG00000026288.14	inositol polyphosphate-5-phosphatase D [Source:MGI Symbol;Acc:MGI:107357]	16331	protein_coding	4937	TRUE	-0.289344	2.93572e-07	6.53229	2278.52	1855.74	2280.2	2319.06	2236.31	1866.18	1826.7	1874.35	2380	2663	2208	1780	1849	1694
Lactb	ENSMUSG00000032370.8	lactamase, beta [Source:MGI Symbol;Acc:MGI:1933395]	80907	protein_coding	2031	TRUE	-0.501674	3.00135e-07	6.52268	521.28	362.51	516.399	526.86	520.59	350.17	374.429	362.921	539	605	514	334	379	328
Eed	ENSMUSG00000030619.9	embryonic ectoderm development [Source:MGI Symbol;Acc:MGI:95286]	13626	protein_coding	2067	TRUE	0.279787	3.04316e-07	6.51668	2472.53	3016	2513.01	2531.54	2373.04	3056.13	2994.44	2997.42	2623	2907	2343	2915	3031	2709
Sltm	ENSMUSG00000032212.10	SAFB-like, transcription modulator [Source:MGI Symbol;Acc:MGI:1913910]	66660	protein_coding	3755	TRUE	0.294313	3.04316e-07	6.51668	2795.01	3444.66	2707.5	2909.49	2768.04	3527.91	3346.15	3459.92	2826	3341	2733	3365	3387	3127
Khnyn	ENSMUSG00000047153.4	KH and NYN domain containing [Source:MGI Symbol;Acc:MGI:2451333]	219094	protein_coding	5882	TRUE	0.356642	3.06826e-07	6.51311	1322.43	1706.96	1243.57	1334.13	1389.59	1628.19	1746.68	1746	1298	1532	1372	1553	1768	1578
mt-Nd1	ENSMUSG00000064341.1	mitochondrially encoded NADH dehydrogenase 1 [Source:MGI Symbol;Acc:MGI:101787]	17716	protein_coding	957	TRUE	-0.252293	3.12606e-07	6.505	32243.9	26989.5	30774.1	33188.7	32768.8	27604.7	27297.7	26066.1	32121	38111	32354	26330	27631	23558
Ahnak	ENSMUSG00000069833.12	AHNAK nucleoprotein (desmoyokin) [Source:MGI Symbol;Acc:MGI:1316648]	66395	protein_coding	18099	TRUE	1.271	3.14835e-07	6.50192	464.29	1187.55	458.915	415.392	518.564	1603.03	977.072	982.542	479	477	512	1529	989	888
Dusp2	ENSMUSG00000027368.6	dual specificity phosphatase 2 [Source:MGI Symbol;Acc:MGI:101911]	13537	protein_coding	1617	TRUE	-0.36606	3.15589e-07	6.50088	2929.41	2253.38	3056.24	2699.61	3032.38	2072.71	2384.88	2302.56	3190	3100	2994	1977	2414	2081
Suz12	ENSMUSG00000017548.15	SUZ12 polycomb repressive complex 2 subunit [Source:MGI Symbol;Acc:MGI:1261758]	52615	protein_coding	4373	TRUE	0.230707	3.1599e-07	6.50033	8283.36	9760.19	8404.18	8549.94	7895.95	9637.02	9818.14	9825.42	8772	9818	7796	9192	9938	8880
Tgm2	ENSMUSG00000037820.15	transglutaminase 2, C polypeptide [Source:MGI Symbol;Acc:MGI:98731]	21817	protein_coding	3596	TRUE	4.04857	3.18058e-07	6.49749	12.92	263.01	16.2872	17.4169	5.0641	107.987	152.143	528.891	17	20	5	103	154	478
Crip2	ENSMUSG00000006356.10	cysteine rich protein 2 [Source:MGI Symbol;Acc:MGI:1915587]	68337	protein_coding	1439	TRUE	1.03916	3.2095e-07	6.49356	62.12	134.28	67.0648	69.6675	49.6282	115.326	130.408	157.118	70	80	49	110	132	142
Ptpn2	ENSMUSG00000024539.17	protein tyrosine phosphatase, non-receptor type 2 [Source:MGI Symbol;Acc:MGI:97806]	19255	protein_coding	2667	TRUE	0.376092	3.42002e-07	6.46597	1829.26	2396.76	1876.86	1930.66	1680.27	2223.69	2373.03	2593.56	1959	2217	1659	2121	2402	2344
Rapgef6	ENSMUSG00000037533.19	Rap guanine nucleotide exchange factor (GEF) 6 [Source:MGI Symbol;Acc:MGI:2384761]	192786	protein_coding	8189	TRUE	-0.306872	3.48358e-07	6.45797	9250.24	7434.7	9387.16	9516.58	8846.98	7820.12	7366.07	7117.9	9798	10928	8735	7459	7456	6433
Akap12	ENSMUSG00000038587.9	A kinase (PRKA) anchor protein (gravin) 12 [Source:MGI Symbol;Acc:MGI:1932576]	83397	protein_coding	6195	TRUE	0.948105	3.54735e-07	6.4501	83.94	168.77	74.7294	87.9552	89.1282	161.456	168.938	175.928	78	101	88	154	171	159
Tubb4b	ENSMUSG00000036752.4	tubulin, beta 4B class IVB [Source:MGI Symbol;Acc:MGI:1915472]	227613	protein_coding	1598	TRUE	0.346156	3.59212e-07	6.44465	5126.52	6541.99	5483.99	5259.89	4635.68	6120.64	6835.55	6669.78	5724	6040	4577	5838	6919	6028
Zfp251	ENSMUSG00000022526.8	zinc finger protein 251 [Source:MGI Symbol;Acc:MGI:1918841]	71591	protein_coding	4036	TRUE	-0.455652	3.59414e-07	6.4444	880.18	634.06	867.052	937.898	835.577	598.644	635.245	668.305	905	1077	825	571	643	604
Tmem121b	ENSMUSG00000094626.1	transmembrane protein 121B [Source:MGI Symbol;Acc:MGI:2136977]	94047	protein_coding	4869	TRUE	-1.93308	3.64824e-07	6.43792	55.48	13.09	40.2389	52.2506	73.9359	13.6294	16.795	8.85173	42	60	73	13	17	8
Txnrd1	ENSMUSG00000020250.10	thioredoxin reductase 1 [Source:MGI Symbol;Acc:MGI:1354175]	50493	protein_coding	3622	TRUE	0.306455	3.66374e-07	6.43607	5798.17	7212.42	6107.69	5982.69	5304.14	6902.76	7306.8	7427.71	6375	6870	5237	6584	7396	6713
Sema4c	ENSMUSG00000026121.13	sema domain, immunoglobulin domain (Ig), transmembrane domain (TM) and short cytoplasmic domain, (semaphorin) 4C [Source:MGI Symbol;Acc:MGI:109252]	20353	protein_coding	3892	TRUE	-1.2077	3.69577e-07	6.43229	171.15	69.89	142.752	142.818	227.885	50.3239	82.9869	76.3462	149	164	225	48	84	69
Tyms	ENSMUSG00000025747.12	thymidylate synthase [Source:MGI Symbol;Acc:MGI:98878]	22171	protein_coding	3884	TRUE	0.303743	3.75454e-07	6.42544	2141.72	2655.5	2138.41	2115.28	2171.49	2665.07	2745.48	2555.94	2232	2429	2144	2542	2779	2310
Slc15a2	ENSMUSG00000022899.9	solute carrier family 15 (H+/peptide transporter), member 2 [Source:MGI Symbol;Acc:MGI:1890457]	57738	protein_coding	3994	TRUE	-3.02071	3.85123e-07	6.4144	185.2	19.54	226.104	202.906	126.603	32.5008	12.8432	13.2776	236	233	125	31	13	12
Adap1	ENSMUSG00000056413.16	ArfGAP with dual PH domains 1 [Source:MGI Symbol;Acc:MGI:2442201]	231821	protein_coding	2557	TRUE	0.822003	3.93073e-07	6.40553	314.39	575.82	359.276	344.854	239.026	514.771	580.908	631.792	375	396	236	491	588	571
Parpbp	ENSMUSG00000035365.15	PARP1 binding protein [Source:MGI Symbol;Acc:MGI:1922567]	75317	protein_coding	3594	TRUE	0.643232	3.93322e-07	6.40525	305.19	488.29	276.882	337.887	300.808	488.561	503.849	472.461	289	388	297	466	510	427
Aldh2	ENSMUSG00000029455.14	aldehyde dehydrogenase 2, mitochondrial [Source:MGI Symbol;Acc:MGI:99600]	11669	protein_coding	3867	TRUE	0.473528	4.06603e-07	6.39083	588.11	829.44	584.422	590.432	589.461	754.858	823.941	909.515	610	678	582	720	834	822
Ipo4	ENSMUSG00000002319.16	importin 4 [Source:MGI Symbol;Acc:MGI:1923001]	75751	protein_coding	3846	TRUE	-0.408074	4.24219e-07	6.37241	1226.98	915.53	1280.94	1275.79	1124.23	924.701	889.145	932.751	1337	1465	1110	882	900	843
Rab5b	ENSMUSG00000000711.3	RAB5B, member RAS oncogene family [Source:MGI Symbol;Acc:MGI:105938]	19344	protein_coding	3180	TRUE	-0.367419	4.36815e-07	6.3597	1091.71	838.71	1131.48	1046.75	1096.88	794.698	859.507	861.937	1181	1202	1083	758	870	779
Rbm15	ENSMUSG00000048109.10	RNA binding motif protein 15 [Source:MGI Symbol;Acc:MGI:2443205]	229700	protein_coding	5967	TRUE	0.266584	4.41322e-07	6.35524	3497.5	4225.51	3491.2	3561.75	3439.54	4440.03	4122.67	4113.84	3644	4090	3396	4235	4173	3718
Pdia5	ENSMUSG00000022844.8	protein disulfide isomerase associated 5 [Source:MGI Symbol;Acc:MGI:1919849]	72599	protein_coding	1809	TRUE	1.30542	4.46387e-07	6.35029	43.29	113.85	48.8615	43.5422	37.4743	120.568	122.504	98.4755	51	50	37	115	124	89
Zfp608	ENSMUSG00000052713.8	zinc finger protein 608 [Source:MGI Symbol;Acc:MGI:2442338]	269023	protein_coding	6112	TRUE	-1.018	4.52124e-07	6.34474	193.47	91.28	210.775	174.169	195.474	96.4541	80.023	97.369	220	200	193	92	81	88
Tbc1d9b	ENSMUSG00000036644.15	TBC1 domain family, member 9B [Source:MGI Symbol;Acc:MGI:1924045]	76795	protein_coding	5213	TRUE	0.345885	4.60263e-07	6.33699	920.11	1178.16	904.417	929.19	926.73	1186.8	1182.56	1165.11	944	1067	915	1132	1197	1053
Nfatc2	ENSMUSG00000027544.16	nuclear factor of activated T cells, cytoplasmic, calcineurin dependent 2 [Source:MGI Symbol;Acc:MGI:102463]	18019	protein_coding	6828	TRUE	0.404647	4.60263e-07	6.33699	1646.08	2201.89	1570.27	1638.06	1729.9	2437.56	2019.35	2148.76	1639	1881	1708	2325	2044	1942
Efcab11	ENSMUSG00000021176.6	EF-hand calcium binding domain 11 [Source:MGI Symbol;Acc:MGI:1926017]	78767	protein_coding	3131	TRUE	1.22405	4.64685e-07	6.33284	51.04	126.51	52.6938	54.8631	45.5769	142.584	118.553	118.392	55	63	45	136	120	107
AW549877	ENSMUSG00000041935.10	expressed sequence AW549877 [Source:MGI Symbol;Acc:MGI:2146232]	106064	protein_coding	5076	TRUE	-0.360393	4.78023e-07	6.32055	1133.87	875.29	1121.9	1112.94	1166.77	902.685	891.121	832.062	1171	1278	1152	861	902	752
Aebp2	ENSMUSG00000030232.18	AE binding protein 2 [Source:MGI Symbol;Acc:MGI:1338038]	11569	protein_coding	5932	TRUE	0.25598	4.78023e-07	6.32055	7744.13	9284.89	7874.37	8053.56	7304.46	9230.24	9117.69	9506.76	8219	9248	7212	8804	9229	8592
Zfp53	ENSMUSG00000057409.7	zinc finger protein 53 [Source:MGI Symbol;Acc:MGI:99200]	24132	protein_coding	3065	TRUE	0.391703	4.78023e-07	6.32055	932.04	1234.5	861.304	942.252	992.564	1199.39	1280.37	1223.75	899	1082	980	1144	1296	1106
H2-Q4	ENSMUSG00000035929.11	histocompatibility 2, Q region locus 4 [Source:MGI Symbol;Acc:MGI:95933]	15015	protein_coding	2596	TRUE	0.345655	4.81743e-07	6.31718	2361.2	3024.03	2421.04	2456.65	2205.92	2947.09	3102.13	3022.87	2527	2821	2178	2811	3140	2732
Nt5e	ENSMUSG00000032420.8	5' nucleotidase, ecto [Source:MGI Symbol;Acc:MGI:99782]	23959	protein_coding	3995	TRUE	-2.28002	4.83397e-07	6.3157	232.82	42.53	190.656	171.556	336.256	54.5175	36.5537	36.5134	199	197	332	52	37	33
Bmp7	ENSMUSG00000008999.7	bone morphogenetic protein 7 [Source:MGI Symbol;Acc:MGI:103302]	12162	protein_coding	3670	TRUE	0.925511	4.84454e-07	6.31475	112.79	222.88	115.926	107.985	114.449	193.957	248.961	225.719	121	124	113	185	252	204
Palm	ENSMUSG00000035863.14	paralemmin [Source:MGI Symbol;Acc:MGI:1261814]	18483	protein_coding	2725	TRUE	0.982371	4.8755e-07	6.31198	73.7	152.09	67.0648	74.0217	80.0128	153.068	147.203	156.012	70	85	79	146	149	141
Tmem167	ENSMUSG00000012422.14	transmembrane protein 167 [Source:MGI Symbol;Acc:MGI:1913324]	66074	protein_coding	8689	TRUE	-0.292802	4.90512e-07	6.30935	2308.99	1874.66	2375.05	2284.22	2267.7	1863.03	1917.59	1843.37	2479	2623	2239	1777	1941	1666
Enc1	ENSMUSG00000041773.8	ectodermal-neural cortex 1 [Source:MGI Symbol;Acc:MGI:109610]	13803	protein_coding	4737	TRUE	0.79528	4.91463e-07	6.30851	1581.93	2838.61	1774.34	1802.65	1168.79	2820.23	2835.38	2860.21	1852	2070	1154	2690	2870	2585
Hspa2	ENSMUSG00000059970.7	heat shock protein 2 [Source:MGI Symbol;Acc:MGI:96243]	15512	protein_coding	2526	TRUE	1.14969	4.91463e-07	6.30851	47.75	112.17	45.9873	55.734	41.5256	125.81	106.697	104.008	48	64	41	120	108	94
Heg1	ENSMUSG00000075254.12	heart development protein with EGF-like domains 1 [Source:MGI Symbol;Acc:MGI:1924696]	77446	protein_coding	8161	TRUE	0.346036	4.91952e-07	6.30808	2645.35	3391.3	2711.34	2655.2	2569.52	3759.61	3273.04	3141.26	2830	3049	2537	3586	3313	2839
Mxi1	ENSMUSG00000025025.13	MAX interactor 1, dimerization protein [Source:MGI Symbol;Acc:MGI:97245]	17859	protein_coding	5156	TRUE	0.623597	4.93471e-07	6.30674	256.8	404.91	223.23	265.607	281.564	401.543	397.151	416.031	233	305	278	383	402	376
Txn1	ENSMUSG00000028367.5	thioredoxin 1 [Source:MGI Symbol;Acc:MGI:98874]	22166	protein_coding	1051	TRUE	0.274954	5.00482e-07	6.30061	6051.55	7355.17	6091.4	6034.94	6028.31	7003.41	7407.57	7654.53	6358	6930	5952	6680	7498	6918
Slfn5	ENSMUSG00000054404.13	schlafen 5 [Source:MGI Symbol;Acc:MGI:1329004]	327978	protein_coding	5979	TRUE	-0.793813	5.07474e-07	6.29459	160.68	90.05	162.872	185.49	133.692	73.389	93.8542	102.901	170	213	132	70	95	93
Clpb	ENSMUSG00000001829.17	ClpB caseinolytic peptidase B [Source:MGI Symbol;Acc:MGI:1100517]	20480	protein_coding	4627	TRUE	0.378639	5.10246e-07	6.29222	1114.61	1462.4	1202.38	1085.07	1056.37	1444.71	1490.8	1451.68	1255	1246	1043	1378	1509	1312
Maco1	ENSMUSG00000028826.14	macoilin 1 [Source:MGI Symbol;Acc:MGI:1913396]	66146	protein_coding	4132	TRUE	0.360365	5.11756e-07	6.29094	841.9	1090.27	838.31	850.814	836.589	1088.25	1073.89	1108.68	875	977	826	1038	1087	1002
Wnk2	ENSMUSG00000037989.15	WNK lysine deficient protein kinase 2 [Source:MGI Symbol;Acc:MGI:1922857]	75607	protein_coding	6897	TRUE	1.56308	5.14984e-07	6.28821	29.93	95.05	37.3647	20.0294	32.4102	89.1152	99.7818	96.2625	39	23	32	85	101	87
Cks1b	ENSMUSG00000028044.6	CDC28 protein kinase 1b [Source:MGI Symbol;Acc:MGI:1889208]	54124	protein_coding	849	TRUE	0.453103	5.16988e-07	6.28652	1145.89	1589.27	1226.33	1085.07	1126.26	1452.05	1635.04	1680.72	1280	1246	1112	1385	1655	1519
Adora2b	ENSMUSG00000018500.2	adenosine A2b receptor [Source:MGI Symbol;Acc:MGI:99403]	11541	protein_coding	1845	TRUE	1.27515	5.25841e-07	6.27915	46.87	120.55	33.5324	51.3798	55.7051	121.616	120.529	119.498	35	59	55	116	122	108
Ptpn4	ENSMUSG00000026384.13	protein tyrosine phosphatase, non-receptor type 4 [Source:MGI Symbol;Acc:MGI:1099792]	19258	protein_coding	10874	TRUE	0.391091	5.32783e-07	6.27345	1770.1	2333.27	1847.16	1774.78	1688.37	2563.37	2254.48	2181.95	1928	2038	1667	2445	2282	1972
Clspn	ENSMUSG00000042489.15	claspin [Source:MGI Symbol;Acc:MGI:2445153]	269582	protein_coding	5027	TRUE	0.297109	5.4541e-07	6.26328	2782.28	3412.56	2850.26	2789.31	2707.27	3422.02	3349.11	3466.56	2975	3203	2673	3264	3390	3133
Akap13	ENSMUSG00000066406.15	A kinase (PRKA) anchor protein 13 [Source:MGI Symbol;Acc:MGI:2676556]	75547	protein_coding	12597	TRUE	-0.726845	5.46819e-07	6.26216	5706.64	3347.57	5622.91	5637.84	5859.16	3917.92	2974.68	3150.11	5869	6474	5785	3737	3011	2847
Gpr18	ENSMUSG00000050350.8	G protein-coupled receptor 18 [Source:MGI Symbol;Acc:MGI:107859]	110168	protein_coding	1498	TRUE	0.486191	5.47417e-07	6.26168	949.67	1351.69	994.476	1037.17	817.346	1241.32	1401.89	1411.85	1038	1191	807	1184	1419	1276
Wdr90	ENSMUSG00000073434.11	WD repeat domain 90 [Source:MGI Symbol;Acc:MGI:1921267]	106618	protein_coding	6195	TRUE	0.358945	5.63446e-07	6.24915	1200.1	1551.46	1193.75	1192.18	1214.37	1453.1	1630.1	1571.18	1246	1369	1199	1386	1650	1420
Smarcb1	ENSMUSG00000000902.13	SWI/SNF related, matrix associated, actin dependent regulator of chromatin, subfamily b, member 1 [Source:MGI Symbol;Acc:MGI:1328366]	20587	protein_coding	7441	TRUE	0.322008	5.69312e-07	6.24465	1676.32	2109.83	1729.31	1684.21	1615.45	1987.79	2158.65	2183.06	1805	1934	1595	1896	2185	1973
Ttk	ENSMUSG00000038379.15	Ttk protein kinase [Source:MGI Symbol;Acc:MGI:1194921]	22137	protein_coding	2871	TRUE	0.456271	5.76757e-07	6.23901	584.41	813.18	574.841	618.299	560.09	823.005	820.977	795.549	600	710	553	785	831	719
Degs1	ENSMUSG00000038633.5	delta(4)-desaturase, sphingolipid 1 [Source:MGI Symbol;Acc:MGI:1097711]	13244	protein_coding	2048	TRUE	0.433929	5.86119e-07	6.23201	1001.23	1370.6	1025.13	1096.39	882.166	1328.34	1423.62	1359.85	1070	1259	871	1267	1441	1229
Lgals8	ENSMUSG00000057554.13	lectin, galactose binding, soluble 8 [Source:MGI Symbol;Acc:MGI:1928481]	56048	protein_coding	2843	TRUE	-0.670243	5.88839e-07	6.23	277.06	169.54	272.092	279.541	279.538	154.117	180.793	173.715	284	321	276	147	183	157
Slc2a6	ENSMUSG00000036067.12	solute carrier family 2 (facilitated glucose transporter), member 6 [Source:MGI Symbol;Acc:MGI:2443286]	227659	protein_coding	2711	TRUE	1.6577	5.99253e-07	6.22239	23.17	79.99	30.6582	28.7378	10.1282	82.8247	91.8783	65.2815	32	33	10	79	93	59
Aldh3a2	ENSMUSG00000010025.19	aldehyde dehydrogenase family 3, subfamily A2 [Source:MGI Symbol;Acc:MGI:1353452]	11671	protein_coding	3091	TRUE	0.457002	6.65571e-07	6.17681	482.52	672.13	469.454	511.185	466.91	698.244	652.04	666.093	490	587	461	666	660	602
Ppp1r16b	ENSMUSG00000037754.13	protein phosphatase 1, regulatory subunit 16B [Source:MGI Symbol;Acc:MGI:2151841]	228852	protein_coding	6685	TRUE	-0.425498	6.74021e-07	6.17133	4478.11	3294.64	4868.91	4833.18	3732.24	3215.49	3414.32	3254.12	5082	5550	3685	3067	3456	2941
Klhl24	ENSMUSG00000062901.3	kelch-like 24 [Source:MGI Symbol;Acc:MGI:1923035]	75785	protein_coding	8172	TRUE	0.480729	7.01113e-07	6.15421	724.8	1026.16	661.068	707.125	806.205	1000.19	1039.31	1038.97	690	812	796	954	1052	939
Wdr44	ENSMUSG00000036769.14	WD repeat domain 44 [Source:MGI Symbol;Acc:MGI:1919654]	72404	protein_coding	4167	TRUE	-0.527099	7.03916e-07	6.15248	451.52	307.49	431.131	430.197	493.243	320.815	297.37	304.278	450	494	487	306	301	275
Slc35d3	ENSMUSG00000050473.5	solute carrier family 35, member D3 [Source:MGI Symbol;Acc:MGI:1923407]	76157	protein_coding	2630	TRUE	1.55497	7.12544e-07	6.14719	24.11	76.84	26.8259	25.2545	20.2564	74.4374	73.1075	82.9849	28	29	20	71	74	75
Gpr83	ENSMUSG00000031932.14	G protein-coupled receptor 83 [Source:MGI Symbol;Acc:MGI:95712]	14608	protein_coding	4258	TRUE	-0.663813	7.1353e-07	6.14659	544.24	334.64	599.751	522.506	510.461	343.88	327.008	333.046	626	600	504	328	331	301
Slbp	ENSMUSG00000004642.13	stem-loop binding protein [Source:MGI Symbol;Acc:MGI:108402]	20492	protein_coding	2922	TRUE	0.260883	7.15899e-07	6.14515	3687.25	4437	3759.46	3765.53	3536.77	4302.69	4560.33	4447.99	3924	4324	3492	4104	4616	4020
Cyfip1	ENSMUSG00000030447.15	cytoplasmic FMR1 interacting protein 1 [Source:MGI Symbol;Acc:MGI:1338801]	20430	protein_coding	6440	TRUE	0.748584	7.18301e-07	6.14369	192.74	333.55	232.811	155.01	190.41	326.057	334.911	339.685	243	178	188	311	339	307
Abhd17a	ENSMUSG00000003346.14	abhydrolase domain containing 17A [Source:MGI Symbol;Acc:MGI:106388]	216169	protein_coding	1529	TRUE	-0.376971	7.18301e-07	6.14369	1285.53	980.56	1355.67	1290.59	1210.32	923.653	1034.37	983.648	1415	1482	1195	881	1047	889
Slc25a20	ENSMUSG00000032602.6	solute carrier family 25 (mitochondrial carnitine/acylcarnitine translocase), member 20 [Source:MGI Symbol;Acc:MGI:1928738]	57279	protein_coding	2751	TRUE	-0.533951	7.28322e-07	6.13768	581.71	394.77	574.841	574.757	595.538	356.461	376.405	451.438	600	660	588	340	381	408
Phtf1	ENSMUSG00000058388.14	putative homeodomain transcription factor 1 [Source:MGI Symbol;Acc:MGI:1332671]	18685	protein_coding	5647	TRUE	-0.371482	7.30929e-07	6.13613	1053.71	808.02	1036.63	1083.33	1041.18	847.119	763.677	813.252	1082	1244	1028	808	773	735
Timp2	ENSMUSG00000017466.9	tissue inhibitor of metalloproteinase 2 [Source:MGI Symbol;Acc:MGI:98753]	21858	protein_coding	3709	TRUE	-0.683572	7.33154e-07	6.1348	557.57	337.24	551.848	455.451	665.423	354.364	330.96	326.407	576	523	657	338	335	295
Pygo2	ENSMUSG00000047824.13	pygopus 2 [Source:MGI Symbol;Acc:MGI:1916161]	68911	protein_coding	3198	TRUE	-0.366672	7.39407e-07	6.13112	1189.51	914.32	1187.05	1178.25	1203.23	873.329	924.711	944.922	1239	1353	1188	833	936	854
Zfp629	ENSMUSG00000045639.14	zinc finger protein 629 [Source:MGI Symbol;Acc:MGI:2444524]	320683	protein_coding	6120	TRUE	0.766712	7.59961e-07	6.11921	127.74	223.91	136.046	111.468	135.718	229.603	225.25	216.867	142	128	134	219	228	196
Tspyl4	ENSMUSG00000039485.8	TSPY-like 4 [Source:MGI Symbol;Acc:MGI:106393]	72480	protein_coding	3879	TRUE	0.724757	7.685e-07	6.11436	139.51	237.21	152.333	131.497	134.705	235.893	240.069	235.677	159	151	133	225	243	213
Ext1	ENSMUSG00000061731.9	exostoses (multiple) 1 [Source:MGI Symbol;Acc:MGI:894663]	14042	protein_coding	7663	TRUE	-0.434978	7.685e-07	6.11436	957.81	699.43	932.201	909.16	1032.06	724.454	657.967	715.883	973	1044	1019	691	666	647
Pdcd1lg2	ENSMUSG00000016498.9	programmed cell death 1 ligand 2 [Source:MGI Symbol;Acc:MGI:1930125]	58205	protein_coding	1645	TRUE	-0.462398	7.95632e-07	6.09929	711.5	509.18	734.839	727.154	672.513	546.224	498.909	482.419	767	835	664	521	505	436
Ak4	ENSMUSG00000028527.18	adenylate kinase 4 [Source:MGI Symbol;Acc:MGI:87979]	11639	protein_coding	4360	TRUE	0.510266	8.29363e-07	6.08126	922.09	1336.27	868.01	1004.95	893.307	1207.77	1369.28	1431.77	906	1154	882	1152	1386	1294
Tnks2	ENSMUSG00000024811.11	tankyrase, TRF1-interacting ankyrin-related ADP-ribose polymerase 2 [Source:MGI Symbol;Acc:MGI:1921743]	74493	protein_coding	6481	TRUE	-0.242559	8.47298e-07	6.07196	5239.3	4438.47	5188.9	5300.82	5228.18	4336.24	4499.07	4480.08	5416	6087	5162	4136	4554	4049
Soga1	ENSMUSG00000055485.6	suppressor of glucose, autophagy associated 1 [Source:MGI Symbol;Acc:MGI:2444575]	320706	protein_coding	7864	TRUE	1.45337	8.4934e-07	6.07092	29.64	87.34	27.784	28.7378	32.4102	85.97	81.9989	94.0496	29	33	32	82	83	85
Slc16a6	ENSMUSG00000041920.14	solute carrier family 16 (monocarboxylic acid transporters), member 6 [Source:MGI Symbol;Acc:MGI:2144585]	104681	protein_coding	4219	TRUE	0.451376	8.51257e-07	6.06994	755.19	1046.91	822.981	761.988	680.615	1077.77	1074.88	988.074	859	875	672	1028	1088	893
Cand1	ENSMUSG00000020114.12	cullin associated and neddylation disassociated 1 [Source:MGI Symbol;Acc:MGI:1261820]	71902	protein_coding	7766	TRUE	-0.254411	8.84151e-07	6.05347	6844.12	5716.5	6874.14	7123.5	6534.72	5507.32	5681.64	5960.53	7175	8180	6452	5253	5751	5387
Nod1	ENSMUSG00000038058.14	nucleotide-binding oligomerization domain containing 1 [Source:MGI Symbol;Acc:MGI:1341839]	107607	protein_coding	4315	TRUE	-1.16995	8.87184e-07	6.05199	84.48	35.38	89.1004	85.3426	79	37.7429	38.5296	29.8746	93	98	78	36	39	27
Mdk	ENSMUSG00000027239.14	midkine [Source:MGI Symbol;Acc:MGI:96949]	17242	protein_coding	1054	TRUE	-1.36078	9.0465e-07	6.04352	71.73	25.95	68.981	72.28	73.9359	24.1135	31.614	22.1293	72	83	73	23	32	20
Plekho1	ENSMUSG00000015745.9	pleckstrin homology domain containing, family O member 1 [Source:MGI Symbol;Acc:MGI:1914470]	67220	protein_coding	1931	TRUE	-0.71994	9.12047e-07	6.03998	312.07	183.69	308.498	293.474	334.231	180.327	183.757	186.993	322	337	330	172	186	169
Chmp2a	ENSMUSG00000033916.5	charged multivesicular body protein 2A [Source:MGI Symbol;Acc:MGI:1916203]	68953	protein_coding	949	TRUE	-0.357341	9.12445e-07	6.03979	1188.83	920.74	1215.79	1193.06	1157.65	868.087	904.952	989.181	1269	1370	1143	828	916	894
Depdc1b	ENSMUSG00000021697.12	DEP domain containing 1B [Source:MGI Symbol;Acc:MGI:2145425]	218581	protein_coding	2563	TRUE	1.00231	9.16042e-07	6.03808	94.73	198.74	80.4778	92.3094	111.41	187.666	200.552	208.016	84	106	110	179	203	188
Ctsd	ENSMUSG00000007891.16	cathepsin D [Source:MGI Symbol;Acc:MGI:88562]	13033	protein_coding	2127	TRUE	0.410329	9.54447e-07	6.02025	1045	1405.24	1056.75	1099.88	978.384	1291.65	1496.73	1427.34	1103	1263	966	1232	1515	1290
Klf7	ENSMUSG00000025959.13	Kruppel-like factor 7 (ubiquitous) [Source:MGI Symbol;Acc:MGI:1935151]	93691	protein_coding	7662	TRUE	0.422403	9.55873e-07	6.0196	526.16	713.63	530.77	512.927	534.769	696.147	703.412	741.332	554	589	528	664	712	670
Tspan2	ENSMUSG00000027858.13	tetraspanin 2 [Source:MGI Symbol;Acc:MGI:1917997]	70747	protein_coding	4484	TRUE	-1.14356	9.72393e-07	6.01216	111.65	47.7	137.004	96.6636	101.282	46.1302	49.3969	47.578	143	111	100	44	50	43
Ttc3	ENSMUSG00000040785.19	tetratricopeptide repeat domain 3 [Source:MGI Symbol;Acc:MGI:1276539]	22129	protein_coding	8298	TRUE	-0.285974	1.0007e-06	5.9997	3782.92	3086.15	3718.27	3870.9	3759.59	3290.97	2957.89	3009.59	3881	4445	3712	3139	2994	2720
Kri1	ENSMUSG00000035047.9	KRI1 homolog [Source:MGI Symbol;Acc:MGI:2384899]	215194	protein_coding	2598	TRUE	0.286636	1.00519e-06	5.99775	1748.58	2144.94	1740.81	1766.94	1738	2098.93	2096.41	2239.49	1817	2029	1716	2002	2122	2024
Cdc42bpg	ENSMUSG00000024769.7	CDC42 binding protein kinase gamma (DMPK-like) [Source:MGI Symbol;Acc:MGI:2652845]	240505	protein_coding	5995	TRUE	0.650115	1.03784e-06	5.98387	128.97	207.75	120.717	131.497	134.705	202.344	208.455	212.441	126	151	133	193	211	192
Nsmf	ENSMUSG00000006476.19	NMDA receptor synaptonuclear signaling and neuronal migration factor [Source:MGI Symbol;Acc:MGI:1861755]	56876	protein_coding	2957	TRUE	-0.536291	1.04055e-06	5.98274	450.8	304.79	475.202	446.743	430.449	283.072	327.008	304.278	496	513	425	270	331	275
Add1	ENSMUSG00000029106.14	adducin 1 (alpha) [Source:MGI Symbol;Acc:MGI:87918]	11518	protein_coding	4547	TRUE	-0.2675	1.0736e-06	5.96916	4417.01	3653.19	4493.34	4449.14	4308.54	3595.01	3671.18	3693.38	4690	5109	4254	3429	3716	3338
Ptk7	ENSMUSG00000023972.10	PTK7 protein tyrosine kinase 7 [Source:MGI Symbol;Acc:MGI:1918711]	71461	protein_coding	4235	TRUE	1.31124	1.08712e-06	5.96372	42.99	113.41	48.8615	30.4795	49.6282	102.745	132.384	105.114	51	35	49	98	134	95
Slc19a2	ENSMUSG00000040918.12	solute carrier family 19 (thiamine transporter), member 2 [Source:MGI Symbol;Acc:MGI:1928761]	116914	protein_coding	3571	TRUE	0.403693	1.08737e-06	5.96362	584.75	781.85	553.764	600.882	599.59	790.504	817.025	738.013	578	690	592	754	827	667
Hyls1	ENSMUSG00000050555.9	HYLS1, centriolar and ciliogenesis associated [Source:MGI Symbol;Acc:MGI:1924082]	76832	protein_coding	4269	TRUE	0.751597	1.10232e-06	5.95769	177.83	309.74	206.943	183.748	142.808	332.347	300.333	296.533	216	211	141	317	304	268
Dennd2d	ENSMUSG00000027901.12	DENN/MADD domain containing 2D [Source:MGI Symbol;Acc:MGI:2181193]	72121	protein_coding	4050	TRUE	0.274253	1.12896e-06	5.94732	3428.61	4165.65	3431.8	3526.92	3327.11	3932.6	4304.45	4259.89	3582	4050	3285	3751	4357	3850
Cyb5b	ENSMUSG00000031924.4	cytochrome b5 type B [Source:MGI Symbol;Acc:MGI:1913677]	66427	protein_coding	4316	TRUE	0.300695	1.15239e-06	5.9384	4939.97	6114.06	5043.27	5256.41	4520.22	6034.67	6065.94	6241.57	5264	6036	4463	5756	6140	5641
Serpinb6b	ENSMUSG00000042842.11	serine (or cysteine) peptidase inhibitor, clade B, member 6b [Source:MGI Symbol;Acc:MGI:894688]	20708	protein_coding	2193	TRUE	0.764764	1.16002e-06	5.93554	381.96	672.05	407.179	438.905	299.795	556.708	691.557	767.887	425	504	296	531	700	694
Pde4d	ENSMUSG00000021699.17	phosphodiesterase 4D, cAMP specific [Source:MGI Symbol;Acc:MGI:99555]	238871	protein_coding	4207	TRUE	0.393077	1.16225e-06	5.9347	955.29	1268.34	1026.09	947.478	892.295	1238.18	1255.67	1311.16	1071	1088	881	1181	1271	1185
Reep4	ENSMUSG00000033589.4	receptor accessory protein 4 [Source:MGI Symbol;Acc:MGI:1919799]	72549	protein_coding	1565	TRUE	0.460515	1.19053e-06	5.92426	523.83	731.53	548.973	512.056	510.461	685.663	731.075	777.846	573	588	504	654	740	703
Nos2	ENSMUSG00000020826.8	nitric oxide synthase 2, inducible [Source:MGI Symbol;Acc:MGI:97361]	18126	protein_coding	4192	TRUE	-2.12043	1.21554e-06	5.91523	64.77	13.35	69.1953	73.1075	52.0039	11.4968	11.321	17.2179	66	74	47	12	13	17
Frmd4b	ENSMUSG00000030064.16	FERM domain containing 4B [Source:MGI Symbol;Acc:MGI:2141794]	232288	protein_coding	4913	TRUE	2.04122	1.23062e-06	5.90988	53.58	246.94	81.4359	53.9923	25.3205	181.376	234.142	325.301	85	62	25	173	237	294
Ikzf2	ENSMUSG00000025997.13	IKAROS family zinc finger 2 [Source:MGI Symbol;Acc:MGI:1342541]	22779	protein_coding	9278	TRUE	0.877381	1.2307e-06	5.90985	213.81	410.02	266.343	246.449	128.628	410.978	421.85	397.221	278	283	127	392	427	359
Nras	ENSMUSG00000027852.14	neuroblastoma ras oncogene [Source:MGI Symbol;Acc:MGI:97376]	18176	protein_coding	4470	TRUE	0.263474	1.24491e-06	5.90486	2926.76	3530.13	2987.26	3014.86	2778.17	3453.48	3567.45	3569.46	3118	3462	2743	3294	3611	3226
Ptgr2	ENSMUSG00000072946.12	prostaglandin reductase 2 [Source:MGI Symbol;Acc:MGI:1916372]	77219	protein_coding	3168	TRUE	0.422604	1.252e-06	5.9024	612.09	831.2	571.967	650.52	613.769	802.037	831.845	859.724	597	747	606	765	842	777
Rab10	ENSMUSG00000020671.9	RAB10, member RAS oncogene family [Source:MGI Symbol;Acc:MGI:105066]	19325	protein_coding	3513	TRUE	-0.239932	1.256e-06	5.90101	6528.27	5508.56	6801.33	6537.42	6246.06	5333.28	5612.48	5579.91	7099	7507	6167	5087	5681	5043
Cpne2	ENSMUSG00000034361.10	copine II [Source:MGI Symbol;Acc:MGI:2387578]	234577	protein_coding	2342	TRUE	1.07406	1.26504e-06	5.89789	48.2	106.56	46.9454	40.9296	56.7179	105.89	108.673	105.114	49	47	56	101	110	95
Arrdc3	ENSMUSG00000074794.10	arrestin domain containing 3 [Source:MGI Symbol;Acc:MGI:2145242]	105171	protein_coding	4132	TRUE	-0.720653	1.26923e-06	5.89646	288.85	169.57	252.93	280.412	333.218	181.376	176.841	150.479	264	322	329	173	179	136
Efna5	ENSMUSG00000048915.12	ephrin A5 [Source:MGI Symbol;Acc:MGI:107444]	13640	protein_coding	4032	TRUE	6.27701	1.26923e-06	5.89646	0.34	37.95	0	0	1.01282	44.0334	26.6743	43.1522	0	0	1	42	27	39
Gadd45g	ENSMUSG00000021453.2	growth arrest and DNA-damage-inducible 45 gamma [Source:MGI Symbol;Acc:MGI:1346325]	23882	protein_coding	1071	TRUE	1.10694	1.28133e-06	5.89234	71.13	162.46	83.352	78.3759	51.6538	123.713	168.938	194.738	87	90	51	118	171	176
Fbxl20	ENSMUSG00000020883.18	F-box and leucine-rich repeat protein 20 [Source:MGI Symbol;Acc:MGI:1919444]	72194	protein_coding	8601	TRUE	-0.451929	1.29041e-06	5.88927	961.51	692.27	885.256	919.611	1079.67	722.357	690.569	663.88	924	1056	1066	689	699	600
Zbtb1	ENSMUSG00000033454.6	zinc finger and BTB domain containing 1 [Source:MGI Symbol;Acc:MGI:2442326]	268564	protein_coding	12190	TRUE	0.25798	1.35267e-06	5.86881	2685.52	3224.47	2645.23	2684.81	2726.51	3308.8	3106.08	3258.54	2761	3083	2692	3156	3144	2945
Efhd2	ENSMUSG00000040659.3	EF hand domain containing 2 [Source:MGI Symbol;Acc:MGI:106504]	27984	protein_coding	2381	TRUE	0.377013	1.38035e-06	5.86001	1785.06	2341.91	1888.35	1839.22	1627.6	2236.27	2382.91	2406.56	1971	2112	1607	2133	2412	2175
Knstrn	ENSMUSG00000027331.15	kinetochore-localized astrin/SPAG5 binding [Source:MGI Symbol;Acc:MGI:1289298]	51944	protein_coding	4602	TRUE	0.457578	1.38521e-06	5.85849	589.76	822.19	619.871	603.494	545.91	766.391	833.82	866.363	647	693	539	731	844	783
Prdx6	ENSMUSG00000026701.15	peroxiredoxin 6 [Source:MGI Symbol;Acc:MGI:894320]	11758	protein_coding	2558	TRUE	-0.252406	1.42864e-06	5.84508	3668.72	3067.82	3769.04	3649.7	3587.41	2976.45	3183.14	3043.89	3934	4191	3542	2839	3222	2751
Hif1a	ENSMUSG00000021109.13	hypoxia inducible factor 1, alpha subunit [Source:MGI Symbol;Acc:MGI:106918]	15251	protein_coding	4724	TRUE	0.371876	1.46631e-06	5.83377	11747.6	15366.8	11912.6	13083.6	10246.7	14083.3	15573.9	16443.2	12434	15024	10117	13433	15764	14861
Tnfaip3	ENSMUSG00000019850.11	tumor necrosis factor, alpha-induced protein 3 [Source:MGI Symbol;Acc:MGI:1196377]	21929	protein_coding	6199	TRUE	0.373352	1.47855e-06	5.83016	1179.43	1543.38	1236.87	1166.06	1135.37	1478.26	1497.72	1654.17	1291	1339	1121	1410	1516	1495
Psme2b	ENSMUSG00000078153.3	protease (prosome, macropain) activator subunit 2B [Source:MGI Symbol;Acc:MGI:1341073]	621823	protein_coding	837	TRUE	-0.6035	1.50601e-06	5.82217	310.15	199.35	331.492	308.279	290.679	197.102	199.564	201.377	346	354	287	188	202	182
Clcn4	ENSMUSG00000000605.9	chloride channel, voltage-sensitive 4 [Source:MGI Symbol;Acc:MGI:104571]	12727	protein_coding	4607	TRUE	-0.336907	1.53723e-06	5.81326	1553.88	1219.99	1589.44	1501.33	1570.88	1156.4	1266.54	1237.03	1659	1724	1551	1103	1282	1118
Kcna3	ENSMUSG00000047959.4	potassium voltage-gated channel, shaker-related subfamily, member 3 [Source:MGI Symbol;Acc:MGI:96660]	16491	protein_coding	1902	TRUE	-0.434022	1.53993e-06	5.8125	1290.14	941.72	1235.91	1260.11	1374.4	1065.19	925.699	834.275	1290	1447	1357	1016	937	754
H1fx	ENSMUSG00000044927.6	H1 histone family, member X [Source:MGI Symbol;Acc:MGI:2685307]	243529	protein_coding	1217	TRUE	2.66327	1.55312e-06	5.8088	5.71	41.72	9.58069	3.48337	4.05128	34.5977	47.4211	43.1522	10	4	4	33	48	39
Polr2e	ENSMUSG00000004667.18	polymerase (RNA) II (DNA directed) polypeptide E [Source:MGI Symbol;Acc:MGI:1913670]	66420	protein_coding	2403	TRUE	-0.330544	1.55312e-06	5.8088	1959.04	1546.86	1965.96	1977.69	1933.47	1454.15	1523.4	1663.02	2052	2271	1909	1387	1542	1503
Eif1	ENSMUSG00000035530.13	eukaryotic translation initiation factor 1 [Source:MGI Symbol;Acc:MGI:105125]	20918	protein_coding	1322	TRUE	0.261336	1.5605e-06	5.80674	10555.3	12703.3	11032.2	10831.5	9802.07	12166.8	13190	12753.1	11515	12438	9678	11605	13351	11526
Tspyl1	ENSMUSG00000047514.6	testis-specific protein, Y-encoded-like 1 [Source:MGI Symbol;Acc:MGI:1298395]	22110	protein_coding	3086	TRUE	-0.334884	1.56296e-06	5.80605	1691.42	1332.46	1745.6	1754.75	1573.92	1253.9	1360.39	1383.08	1822	2015	1554	1196	1377	1250
Tm9sf4	ENSMUSG00000068040.10	transmembrane 9 superfamily protein member 4 [Source:MGI Symbol;Acc:MGI:2139220]	99237	protein_coding	3896	TRUE	0.337169	1.58379e-06	5.8003	1470.33	1872.38	1547.28	1494.37	1369.33	1933.28	1886.96	1796.9	1615	1716	1352	1844	1910	1624
Cluh	ENSMUSG00000020741.17	clustered mitochondria (cluA/CLU1) homolog [Source:MGI Symbol;Acc:MGI:1921398]	74148	protein_coding	6098	TRUE	-0.224939	1.60454e-06	5.79465	7410.04	6320.79	7612.82	7521.47	7095.82	6157.34	6419.63	6385.42	7946	8637	7006	5873	6498	5771
Ahcyl1	ENSMUSG00000027893.14	S-adenosylhomocysteine hydrolase-like 1 [Source:MGI Symbol;Acc:MGI:2385184]	229709	protein_coding	3863	TRUE	-0.237802	1.62326e-06	5.78961	4092.54	3454.82	4087.12	4262.78	3927.72	3420.98	3473.59	3469.88	4266	4895	3878	3263	3516	3136
Cul3	ENSMUSG00000004364.14	cullin 3 [Source:MGI Symbol;Acc:MGI:1347360]	26554	protein_coding	4709	TRUE	-0.227402	1.63097e-06	5.78755	4689.4	3992.17	4727.11	4784.41	4556.68	3997.6	4084.14	3894.76	4934	5494	4499	3813	4134	3520
Skap1	ENSMUSG00000057058.16	src family associated phosphoprotein 1 [Source:MGI Symbol;Acc:MGI:1925723]	78473	protein_coding	2095	TRUE	-0.337015	1.6367e-06	5.78603	1670.01	1311.52	1667.04	1611.06	1731.92	1353.5	1275.43	1305.63	1740	1850	1710	1291	1291	1180
Phc2	ENSMUSG00000028796.17	polyhomeotic 2 [Source:MGI Symbol;Acc:MGI:1860454]	54383	protein_coding	3949	TRUE	-0.327889	1.65346e-06	5.78161	2839.83	2245.94	3094.56	2825.02	2599.91	2157.64	2292.02	2288.17	3230	3244	2567	2058	2320	2068
Zfp106	ENSMUSG00000027288.16	zinc finger protein 106 [Source:MGI Symbol;Acc:MGI:1270153]	20402	protein_coding	9085	TRUE	-0.209931	1.65674e-06	5.78074	10320.6	8899.65	10283	10510.2	10168.7	9236.53	8787.72	8674.69	10733	12069	10040	8810	8895	7840
Cd48	ENSMUSG00000015355.13	CD48 antigen [Source:MGI Symbol;Acc:MGI:88339]	12506	protein_coding	1186	TRUE	0.378718	1.67375e-06	5.77631	925.05	1216.51	997.35	936.157	841.654	1183.66	1248.75	1217.11	1041	1075	831	1129	1264	1100
Fbln5	ENSMUSG00000021186.9	fibulin 5 [Source:MGI Symbol;Acc:MGI:1346091]	23876	protein_coding	5829	TRUE	6.23336	1.69704e-06	5.77031	0.34	36.24	0	0	1.01282	31.4524	38.5296	38.7263	0	0	1	30	39	35
Tecpr1	ENSMUSG00000066621.12	tectonin beta-propeller repeat containing 1 [Source:MGI Symbol;Acc:MGI:1917631]	70381	protein_coding	5106	TRUE	-0.456182	1.7165e-06	5.76536	1263.74	907.08	1169.8	1240.95	1380.47	839.78	955.337	926.112	1221	1425	1363	801	967	837
Serpinf1	ENSMUSG00000000753.15	serine (or cysteine) peptidase inhibitor, clade F, member 1 [Source:MGI Symbol;Acc:MGI:108080]	20317	protein_coding	1832	TRUE	1.97315	1.72658e-06	5.76281	12.9	56.5	9.58069	13.9335	15.1923	36.6945	64.216	68.6009	10	16	15	35	65	62
Scd1	ENSMUSG00000037071.2	stearoyl-Coenzyme A desaturase 1 [Source:MGI Symbol;Acc:MGI:98239]	20249	protein_coding	4836	TRUE	2.15027	1.72658e-06	5.76281	43.07	216.58	48.8615	60.0882	20.2564	154.117	203.515	292.107	51	69	20	147	206	264
Arhgap15	ENSMUSG00000049744.15	Rho GTPase activating protein 15 [Source:MGI Symbol;Acc:MGI:1923367]	76117	protein_coding	4709	TRUE	-0.412014	1.75832e-06	5.7549	1984.44	1473.04	1850.99	1985.52	2116.79	1599.88	1448.32	1370.91	1932	2280	2090	1526	1466	1239
Btk	ENSMUSG00000031264.13	Bruton agammaglobulinemia tyrosine kinase [Source:MGI Symbol;Acc:MGI:88216]	12229	protein_coding	2540	TRUE	-1.629	1.76483e-06	5.7533	94.94	28.02	89.1004	122.789	72.9231	16.7746	38.5296	28.7681	93	141	72	16	39	26
Pstpip1	ENSMUSG00000032322.14	proline-serine-threonine phosphatase-interacting protein 1 [Source:MGI Symbol;Acc:MGI:1321396]	19200	protein_coding	2822	TRUE	0.349213	1.78495e-06	5.74837	1025.87	1318.29	1037.59	1036.3	1003.7	1222.45	1360.39	1372.02	1083	1190	991	1166	1377	1240
Ncf1	ENSMUSG00000015950.13	neutrophil cytosolic factor 1 [Source:MGI Symbol;Acc:MGI:97283]	17969	protein_coding	2882	TRUE	1.08562	1.84988e-06	5.73286	353.74	794.29	400.473	407.555	253.205	758.003	843.7	781.165	418	468	250	723	854	706
Bard1	ENSMUSG00000026196.7	BRCA1 associated RING domain 1 [Source:MGI Symbol;Acc:MGI:1328361]	12021	protein_coding	5659	TRUE	0.333147	1.86969e-06	5.72823	1670.37	2120.17	1773.39	1678.99	1558.73	2192.23	2137.9	2030.37	1851	1928	1539	2091	2164	1835
Adss	ENSMUSG00000015961.8	adenylosuccinate synthetase, non muscle [Source:MGI Symbol;Acc:MGI:87948]	11566	protein_coding	2771	TRUE	-0.195958	1.90188e-06	5.72082	9433.34	8214.02	9280.81	9446.04	9573.18	8058.11	8224.59	8359.35	9687	10847	9452	7686	8325	7555
Thra	ENSMUSG00000058756.13	thyroid hormone receptor alpha [Source:MGI Symbol;Acc:MGI:98742]	21833	protein_coding	2452	TRUE	0.714749	1.90291e-06	5.72058	164.94	280.03	164.788	181.135	148.885	258.958	274.647	306.491	172	208	147	247	278	277
Egln3	ENSMUSG00000035105.5	egl-9 family hypoxia-inducible factor 3 [Source:MGI Symbol;Acc:MGI:1932288]	112407	protein_coding	2662	TRUE	1.16058	1.9154e-06	5.71774	756.81	1798.16	811.484	941.382	517.551	1506.57	1689.38	2198.55	847	1081	511	1437	1710	1987
Tent5c	ENSMUSG00000044468.14	terminal nucleotidyltransferase 5C [Source:MGI Symbol;Acc:MGI:1921895]	74645	protein_coding	5640	TRUE	0.508088	1.93267e-06	5.71384	873.64	1266.21	967.65	904.806	748.474	1142.77	1232.95	1422.92	1010	1039	739	1090	1248	1286
Cast	ENSMUSG00000021585.10	calpastatin [Source:MGI Symbol;Acc:MGI:1098236]	12380	protein_coding	5141	TRUE	-0.253889	1.93376e-06	5.7136	2763.82	2306.31	2784.15	2754.48	2752.85	2263.53	2255.46	2399.92	2906	3163	2718	2159	2283	2169
Kansl1l	ENSMUSG00000026004.15	KAT8 regulatory NSL complex subunit 1-like [Source:MGI Symbol;Acc:MGI:1915941]	68691	protein_coding	4459	TRUE	-0.816768	1.9355e-06	5.71321	147.87	80.62	147.543	147.173	148.885	81.7763	85.9507	74.1332	154	169	147	78	87	67
Gpm6b	ENSMUSG00000031342.17	glycoprotein m6b [Source:MGI Symbol;Acc:MGI:107672]	14758	protein_coding	4764	TRUE	1.12634	2.01442e-06	5.69585	103.01	239.5	99.6392	144.56	64.8205	212.828	248.961	256.7	104	166	64	203	252	232
Syap1	ENSMUSG00000031357.3	synapse associated protein 1 [Source:MGI Symbol;Acc:MGI:1914293]	67043	protein_coding	2087	TRUE	-0.490997	2.01442e-06	5.69585	501.56	351.02	511.609	531.214	461.846	332.347	365.537	355.176	534	610	456	317	370	321
Kctd17	ENSMUSG00000033287.16	potassium channel tetramerisation domain containing 17 [Source:MGI Symbol;Acc:MGI:1920094]	72844	protein_coding	1632	TRUE	0.482694	2.01442e-06	5.69585	451.25	640.93	463.705	442.388	447.667	596.548	649.076	677.157	484	508	442	569	657	612
Tspan5	ENSMUSG00000028152.10	tetraspanin 5 [Source:MGI Symbol;Acc:MGI:1928096]	56224	protein_coding	6653	TRUE	-0.3783	2.05578e-06	5.68702	951.34	724.6	982.979	954.444	916.602	710.825	736.014	726.948	1026	1096	905	678	745	657
Fem1a	ENSMUSG00000043683.4	feminization 1 homolog a (C. elegans) [Source:MGI Symbol;Acc:MGI:1335089]	14154	protein_coding	6801	TRUE	-0.27302	2.05578e-06	5.68702	2084.1	1715.96	2010.99	2108.31	2133	1712.06	1731.86	1703.96	2099	2421	2106	1633	1753	1540
Cdc37	ENSMUSG00000019471.10	cell division cycle 37 [Source:MGI Symbol;Acc:MGI:109531]	12539	protein_coding	7851	TRUE	-0.250735	2.05578e-06	5.68702	5436.92	4548.81	5569.25	5519.41	5222.1	4314.22	4627.51	4704.69	5813	6338	5156	4115	4684	4252
Fam111a	ENSMUSG00000024691.13	family with sequence similarity 111, member A [Source:MGI Symbol;Acc:MGI:1915508]	107373	protein_coding	3912	TRUE	-0.289642	2.06529e-06	5.68502	3105.55	2526.68	3143.42	3229.96	2943.26	2481.6	2611.12	2487.34	3281	3709	2906	2367	2643	2248
Tigd2	ENSMUSG00000049232.3	tigger transposable element derived 2 [Source:MGI Symbol;Acc:MGI:1915390]	68140	protein_coding	3007	TRUE	0.399423	2.07213e-06	5.68358	857.84	1145.92	859.388	935.286	778.859	1127.05	1140.08	1170.64	897	1074	769	1075	1154	1058
Tacc2	ENSMUSG00000030852.17	transforming, acidic coiled-coil containing protein 2 [Source:MGI Symbol;Acc:MGI:1928899]	57752	protein_coding	9029	TRUE	-0.415333	2.11566e-06	5.67455	2373.42	1756.58	2343.44	2209.33	2567.5	1933.28	1757.54	1578.93	2446	2537	2535	1844	1779	1427
Ddx46	ENSMUSG00000021500.17	DEAD (Asp-Glu-Ala-Asp) box polypeptide 46 [Source:MGI Symbol;Acc:MGI:1920895]	212880	protein_coding	5676	TRUE	-0.23784	2.11569e-06	5.67455	6169.95	5215.06	6090.44	6434.66	5984.75	5100.53	5099.74	5444.92	6357	7389	5909	4865	5162	4921
Zfp131	ENSMUSG00000094870.8	zinc finger protein 131 [Source:MGI Symbol;Acc:MGI:1919715]	72465	protein_coding	3109	TRUE	0.284743	2.13467e-06	5.67067	1636.6	2005.17	1697.7	1631.09	1581.01	1974.16	1987.73	2053.6	1772	1873	1561	1883	2012	1856
Rnf181	ENSMUSG00000055850.12	ring finger protein 181 [Source:MGI Symbol;Acc:MGI:1913760]	66510	protein_coding	2410	TRUE	0.419205	2.14223e-06	5.66913	503.12	681.03	507.777	485.06	516.538	654.21	689.581	699.286	530	557	510	624	698	632
Secisbp2l	ENSMUSG00000035093.16	SECIS binding protein 2-like [Source:MGI Symbol;Acc:MGI:1917604]	70354	protein_coding	6797	TRUE	-0.282295	2.17074e-06	5.66339	2047.1	1673.92	2022.48	2076.96	2041.85	1686.9	1697.28	1637.57	2111	2385	2016	1609	1718	1480
Map4k5	ENSMUSG00000034761.15	mitogen-activated protein kinase kinase kinase kinase 5 [Source:MGI Symbol;Acc:MGI:1925503]	399510	protein_coding	4498	TRUE	0.651679	2.20066e-06	5.65745	196.35	316.5	204.069	173.298	211.679	318.718	322.068	308.704	213	199	209	304	326	279
Rnf157	ENSMUSG00000052949.14	ring finger protein 157 [Source:MGI Symbol;Acc:MGI:2442484]	217340	protein_coding	4619	TRUE	0.609832	2.20174e-06	5.65723	797.16	1247.23	787.533	996.245	607.692	1285.36	1208.25	1248.09	822	1144	600	1226	1223	1128
Nrip1	ENSMUSG00000048490.14	nuclear receptor interacting protein 1 [Source:MGI Symbol;Acc:MGI:1315213]	268903	protein_coding	7868	TRUE	-0.389798	2.21822e-06	5.654	2492.51	1880.23	2438.29	2475.81	2563.45	2164.98	1777.3	1698.43	2545	2843	2531	2065	1799	1535
Rapsn	ENSMUSG00000002104.11	receptor-associated protein of the synapse [Source:MGI Symbol;Acc:MGI:99422]	19400	protein_coding	1606	TRUE	1.37436	2.28027e-06	5.64201	39.16	108.9	46.9454	26.9961	43.5513	111.132	121.516	94.0496	49	31	43	106	123	85
Tyro3	ENSMUSG00000027298.17	TYRO3 protein tyrosine kinase 3 [Source:MGI Symbol;Acc:MGI:104294]	22174	protein_coding	4460	TRUE	0.524083	2.30969e-06	5.63645	357.01	523.73	355.444	357.046	358.538	487.513	512.74	570.936	371	410	354	465	519	516
Nrgn	ENSMUSG00000053310.11	neurogranin [Source:MGI Symbol;Acc:MGI:1927184]	64011	protein_coding	1453	TRUE	-1.72252	2.34429e-06	5.62999	57.12	15.67	57.4841	53.1214	60.7692	11.5326	17.7829	17.7035	60	61	60	11	18	16
Drc1	ENSMUSG00000073102.7	dynein regulatory complex subunit 1 [Source:MGI Symbol;Acc:MGI:2685906]	381738	protein_coding	2471	TRUE	-2.75561	2.45939e-06	5.60917	24.81	3.18	22.9937	26.1253	25.3205	3.14524	1.97588	4.42586	24	30	25	3	2	4
Brip1	ENSMUSG00000034329.16	BRCA1 interacting protein C-terminal helicase 1 [Source:MGI Symbol;Acc:MGI:2442836]	237911	protein_coding	6931	TRUE	0.327802	2.46418e-06	5.60833	1328.51	1679.98	1361.42	1311.49	1312.61	1742.46	1667.64	1629.82	1421	1506	1296	1662	1688	1473
Amfr	ENSMUSG00000031751.14	autocrine motility factor receptor [Source:MGI Symbol;Acc:MGI:1345634]	23802	protein_coding	3880	TRUE	0.301136	2.46515e-06	5.60816	3061.77	3797.88	3249.77	3109.78	2825.77	3647.43	3902.36	3843.86	3392	3571	2790	3479	3950	3474
Tor1aip1	ENSMUSG00000026466.16	torsin A interacting protein 1 [Source:MGI Symbol;Acc:MGI:3582693]	208263	protein_coding	4234	TRUE	-0.267314	2.4683e-06	5.6076	2136.03	1767.93	2178.65	2156.21	2073.24	1750.85	1779.28	1773.66	2274	2476	2047	1670	1801	1603
Camkk2	ENSMUSG00000029471.13	calcium/calmodulin-dependent protein kinase kinase 2, beta [Source:MGI Symbol;Acc:MGI:2444812]	207565	protein_coding	4861	TRUE	0.35019	2.47695e-06	5.60608	928.79	1193.96	929.327	872.585	984.461	1167.93	1183.55	1230.39	970	1002	972	1114	1198	1112
Prickle1	ENSMUSG00000036158.12	prickle planar cell polarity protein 1 [Source:MGI Symbol;Acc:MGI:1916034]	106042	protein_coding	4144	TRUE	-0.790145	2.53966e-06	5.59522	223.68	124.55	196.404	207.261	267.385	123.713	111.637	138.308	205	238	264	118	113	125
Mrps34	ENSMUSG00000038880.13	mitochondrial ribosomal protein S34 [Source:MGI Symbol;Acc:MGI:1930188]	79044	protein_coding	1884	TRUE	-0.364142	2.63188e-06	5.57973	1147.55	883.08	1146.81	1181.73	1114.1	857.603	910.88	880.747	1197	1357	1100	818	922	796
Pgk1	ENSMUSG00000062070.12	phosphoglycerate kinase 1 [Source:MGI Symbol;Acc:MGI:97555]	18655	protein_coding	1825	TRUE	0.297969	2.64608e-06	5.5774	16709.8	20667.2	16786.3	17078.1	16264.9	18521.3	21051	22429.2	17521	19611	16059	17666	21308	20271
Mafg	ENSMUSG00000051510.13	v-maf musculoaponeurotic fibrosarcoma oncogene family, protein G (avian) [Source:MGI Symbol;Acc:MGI:96911]	17134	protein_coding	4923	TRUE	0.339713	2.69359e-06	5.56967	1156.81	1469.6	1220.58	1140.8	1109.04	1387.05	1540.2	1481.56	1274	1310	1095	1323	1559	1339
Impact	ENSMUSG00000024423.5	impact, RWD domain protein [Source:MGI Symbol;Acc:MGI:1098233]	16210	protein_coding	3432	TRUE	0.448183	2.71386e-06	5.56641	398.68	551.88	395.682	396.234	404.115	572.434	544.354	538.849	413	455	399	546	551	487
Emb	ENSMUSG00000021728.8	embigin [Source:MGI Symbol;Acc:MGI:95321]	13723	protein_coding	2923	TRUE	0.278096	2.7146e-06	5.56629	2358.28	2875.32	2372.18	2415.72	2286.95	2724.83	2966.78	2934.35	2476	2774	2258	2599	3003	2652
Akr1a1	ENSMUSG00000028692.14	aldo-keto reductase family 1, member A1 (aldehyde reductase) [Source:MGI Symbol;Acc:MGI:1929955]	58810	protein_coding	2227	TRUE	-0.319171	2.74534e-06	5.5614	3054.15	2432.48	3250.73	2895.55	3016.18	2224.73	2539.99	2532.7	3393	3325	2978	2122	2571	2289
Traf3	ENSMUSG00000021277.16	TNF receptor-associated factor 3 [Source:MGI Symbol;Acc:MGI:108041]	22031	protein_coding	7060	TRUE	0.283459	2.78189e-06	5.55566	1870.03	2290.22	1874.94	1957.66	1777.5	2281.35	2243.61	2345.71	1957	2248	1755	2176	2271	2120
Glrp1	ENSMUSG00000062310.7	glutamine repeat protein 1 [Source:MGI Symbol;Acc:MGI:108038]	14659	protein_coding	1957	TRUE	4.24881	2.79607e-06	5.55345	1.31	30.78	1.91614	0	2.02564	35.6461	34.5779	22.1293	2	0	2	34	35	20
Ctu2	ENSMUSG00000049482.16	cytosolic thiouridylase subunit 2 [Source:MGI Symbol;Acc:MGI:1914215]	66965	protein_coding	3999	TRUE	-0.378729	2.80033e-06	5.55279	1011.84	770.31	994.476	1048.5	992.564	713.97	790.351	806.614	1038	1204	980	681	800	729
Klhl22	ENSMUSG00000022750.18	kelch-like 22 [Source:MGI Symbol;Acc:MGI:1337995]	224023	protein_coding	3266	TRUE	0.519401	2.80229e-06	5.55249	292.97	428.3	313.289	289.12	276.5	428.801	426.79	429.309	327	332	273	409	432	388
Mcoln2	ENSMUSG00000011008.13	mucolipin 2 [Source:MGI Symbol;Acc:MGI:1915529]	68279	protein_coding	2520	TRUE	-1.55284	2.81497e-06	5.55053	59.39	18.55	52.6938	56.6048	68.8718	13.6294	18.7708	23.2358	55	65	68	13	19	21
Fhl2	ENSMUSG00000008136.14	four and a half LIM domains 2 [Source:MGI Symbol;Acc:MGI:1338762]	14200	protein_coding	1563	TRUE	-1.13584	2.82626e-06	5.54879	79.79	34.04	71.8552	78.3759	89.1282	34.5977	36.5537	30.981	75	90	88	33	37	28
Celf2	ENSMUSG00000002107.18	CUGBP, Elav-like family member 2 [Source:MGI Symbol;Acc:MGI:1338822]	14007	protein_coding	8856	TRUE	-0.271817	3.00137e-06	5.52268	4799.68	3955.43	4766.39	4828.83	4803.81	4261.8	3820.36	3784.11	4975	5545	4743	4065	3867	3420
Tbc1d2b	ENSMUSG00000037410.13	TBC1 domain family, member 2B [Source:MGI Symbol;Acc:MGI:1914266]	67016	protein_coding	5956	TRUE	-0.353771	3.03543e-06	5.51778	1220	945.4	1305.85	1184.35	1169.81	947.766	980.035	908.409	1363	1360	1155	904	992	821
Gtf2a1	ENSMUSG00000020962.14	general transcription factor II A, 1 [Source:MGI Symbol;Acc:MGI:1933277]	83602	protein_coding	6064	TRUE	0.263692	3.03655e-06	5.51762	2390.98	2884.33	2384.63	2455.78	2332.52	2916.69	2920.35	2815.96	2489	2820	2303	2782	2956	2545
Vps54	ENSMUSG00000020128.15	VPS54 GARP complex subunit [Source:MGI Symbol;Acc:MGI:2178798]	245944	protein_coding	4323	TRUE	0.301475	3.04865e-06	5.51589	1296.58	1608.38	1275.19	1314.1	1300.46	1676.41	1560.94	1587.78	1331	1509	1284	1599	1580	1435
Kif18a	ENSMUSG00000027115.14	kinesin family member 18A [Source:MGI Symbol;Acc:MGI:2446977]	228421	protein_coding	6509	TRUE	0.477892	3.06228e-06	5.51395	456.7	647.35	478.076	467.643	424.372	698.244	607.582	636.218	499	537	419	666	615	575
Irf9	ENSMUSG00000002325.15	interferon regulatory factor 9 [Source:MGI Symbol;Acc:MGI:107587]	16391	protein_coding	3869	TRUE	-0.352702	3.12699e-06	5.50487	1213.64	941.19	1223.45	1212.21	1205.26	958.251	979.047	886.279	1277	1392	1190	914	991	801
Eif6	ENSMUSG00000027613.15	eukaryotic translation initiation factor 6 [Source:MGI Symbol;Acc:MGI:1196288]	16418	protein_coding	1500	TRUE	0.276108	3.18422e-06	5.497	3728.39	4538.68	3722.1	3773.36	3689.7	4229.3	4560.33	4826.4	3885	4333	3643	4034	4616	4362
Nfic	ENSMUSG00000055053.18	nuclear factor I/C [Source:MGI Symbol;Acc:MGI:109591]	18029	protein_coding	6237	TRUE	0.461724	3.20874e-06	5.49367	483.32	677.21	515.441	505.089	429.436	700.341	653.028	678.264	538	580	424	668	661	613
Acap1	ENSMUSG00000001588.12	ArfGAP with coiled-coil, ankyrin repeat and PH domains 1 [Source:MGI Symbol;Acc:MGI:2388270]	216859	protein_coding	2973	TRUE	-0.334301	3.24044e-06	5.4894	2473.15	1943.19	2578.16	2416.59	2424.69	1786.5	1991.68	2051.39	2691	2775	2394	1704	2016	1854
Abcg3	ENSMUSG00000029299.14	ATP binding cassette subfamily G member 3 [Source:MGI Symbol;Acc:MGI:1351624]	27405	protein_coding	3035	TRUE	-0.754537	3.24285e-06	5.48907	209.27	119.44	229.937	181.135	216.744	109.035	126.456	122.818	240	208	214	104	128	111
Tgif1	ENSMUSG00000047407.17	TGFB-induced factor homeobox 1 [Source:MGI Symbol;Acc:MGI:1194497]	21815	protein_coding	3145	TRUE	-0.335402	3.2612e-06	5.48662	1087.82	854.41	1091.24	1026.72	1145.5	869.135	847.652	846.446	1139	1179	1131	829	858	765
Gypc	ENSMUSG00000090523.2	glycophorin C [Source:MGI Symbol;Acc:MGI:1098566]	71683	protein_coding	2180	TRUE	-0.405207	3.36389e-06	5.47316	886.26	660.93	893.878	878.681	886.218	610.177	686.618	686.009	933	1009	875	582	695	620
Asph	ENSMUSG00000028207.18	aspartate-beta-hydroxylase [Source:MGI Symbol;Acc:MGI:1914186]	65973	protein_coding	6694	TRUE	-1.16703	3.408e-06	5.4675	104.06	43.45	93.8908	121.047	97.2307	40.8882	47.4211	42.0457	98	139	96	39	48	38
Eif1ad	ENSMUSG00000024841.7	eukaryotic translation initiation factor 1A domain containing [Source:MGI Symbol;Acc:MGI:1917110]	69860	protein_coding	2469	TRUE	0.3014	3.408e-06	5.4675	1905.39	2364.11	1910.39	1959.4	1846.37	2265.62	2404.64	2422.05	1994	2250	1823	2161	2434	2189
Lipa	ENSMUSG00000024781.15	lysosomal acid lipase A [Source:MGI Symbol;Acc:MGI:96789]	16889	protein_coding	2969	TRUE	-0.446891	3.4932e-06	5.45678	630.45	455.51	632.325	676.645	582.372	451.867	491.994	422.67	660	777	575	431	498	382
Tmem165	ENSMUSG00000029234.13	transmembrane protein 165 [Source:MGI Symbol;Acc:MGI:894407]	21982	protein_coding	1897	TRUE	0.288424	3.5085e-06	5.45488	1373.46	1687.14	1384.41	1364.61	1371.36	1639.72	1711.11	1710.6	1445	1567	1354	1564	1732	1546
Ccni	ENSMUSG00000063015.12	cyclin I [Source:MGI Symbol;Acc:MGI:1341077]	12453	protein_coding	2804	TRUE	-0.263339	3.50856e-06	5.45487	5111.51	4229.3	5308.66	5050.89	4974.97	3930.5	4447.7	4309.68	5541	5800	4912	3749	4502	3895
Penk	ENSMUSG00000045573.9	preproenkephalin [Source:MGI Symbol;Acc:MGI:104629]	18619	protein_coding	1449	TRUE	1.55774	3.57851e-06	5.4463	12.17	39.5	12.4549	13.9335	10.1282	30.404	40.5055	47.578	13	16	10	29	41	43
Il4	ENSMUSG00000000869.12	interleukin 4 [Source:MGI Symbol;Acc:MGI:96556]	16189	protein_coding	605	TRUE	2.90222	3.58349e-06	5.44569	3.75	33.52	5.74841	3.48337	2.02564	29.3556	33.5899	37.6198	6	4	2	28	34	34
Trdc	ENSMUSG00000104876.1	T cell receptor delta, constant region [Source:MGI Symbol;Acc:MGI:98612]		TR_C_gene	3865	TRUE	0.957536	3.59675e-06	5.44409	60.53	124.4	67.0648	74.0217	40.5128	115.326	128.432	129.457	70	85	40	110	130	117
Emilin1	ENSMUSG00000029163.9	elastin microfibril interfacer 1 [Source:MGI Symbol;Acc:MGI:1926189]	100952	protein_coding	3852	TRUE	0.812363	3.71185e-06	5.43041	102.96	188.21	112.094	97.5345	99.2564	167.746	196.6	200.27	117	112	98	160	199	181
Vdac3	ENSMUSG00000008892.12	voltage-dependent anion channel 3 [Source:MGI Symbol;Acc:MGI:106922]	22335	protein_coding	4174	TRUE	0.260853	3.72562e-06	5.4288	2653.69	3194.5	2748.7	2681.33	2531.04	3099.11	3306.63	3177.77	2869	3079	2499	2956	3347	2872
Atp13a3	ENSMUSG00000022533.14	ATPase type 13A3 [Source:MGI Symbol;Acc:MGI:2685387]	224088	protein_coding	7310	TRUE	0.229109	3.73587e-06	5.42761	8543.43	10043.7	8591	8650.09	8389.19	10460	9986.09	9684.9	8967	9933	8283	9977	10108	8753
Plek	ENSMUSG00000020120.15	pleckstrin [Source:MGI Symbol;Acc:MGI:1860485]	56193	protein_coding	4101	TRUE	-0.372635	3.74216e-06	5.42688	1821.86	1392.21	1716.86	1942.85	1805.86	1430.04	1454.25	1292.35	1792	2231	1783	1364	1472	1168
Slc39a1	ENSMUSG00000052310.9	solute carrier family 39 (zinc transporter), member 1 [Source:MGI Symbol;Acc:MGI:1353474]	30791	protein_coding	2364	TRUE	0.382744	3.74216e-06	5.42688	1228.62	1618.93	1278.06	1308.88	1098.91	1513.91	1648.87	1694	1334	1503	1085	1444	1669	1531
Pitpnm2	ENSMUSG00000029406.15	phosphatidylinositol transfer protein, membrane-associated 2 [Source:MGI Symbol;Acc:MGI:1336192]	19679	protein_coding	6952	TRUE	-0.303519	3.83221e-06	5.41655	3483.1	2802.02	3486.41	3269.15	3693.76	2844.35	2863.05	2698.67	3639	3754	3647	2713	2898	2439
Mapk12	ENSMUSG00000022610.10	mitogen-activated protein kinase 12 [Source:MGI Symbol;Acc:MGI:1353438]	29857	protein_coding	1928	TRUE	-1.34963	3.92688e-06	5.40595	83.9	30.45	77.5826	88.9145	85.1979	28.7421	32.2212	30.3846	74	90	77	30	37	30
Grk2	ENSMUSG00000024858.13	G protein-coupled receptor kinase 2 [Source:MGI Symbol;Acc:MGI:87940]	110355	protein_coding	3476	TRUE	0.230735	3.93496e-06	5.40506	5350.73	6300.41	5465.78	5333.92	5252.49	5972.82	6461.12	6467.29	5705	6125	5186	5697	6540	5845
Cip2a	ENSMUSG00000033031.13	cell proliferation regulating inhibitor of protein phosphatase 2A [Source:MGI Symbol;Acc:MGI:2146335]	224171	protein_coding	3977	TRUE	0.363909	3.93496e-06	5.40506	1248.83	1623.79	1250.28	1319.33	1176.9	1684.8	1641.95	1544.63	1305	1515	1162	1607	1662	1396
Tbl3	ENSMUSG00000040688.16	transducin (beta)-like 3 [Source:MGI Symbol;Acc:MGI:2384863]	213773	protein_coding	5226	TRUE	-0.279914	4.00491e-06	5.39741	2441.88	1995.93	2450.74	2527.19	2347.72	1891.34	2081.59	2014.87	2558	2902	2318	1804	2107	1821
Prdx4	ENSMUSG00000025289.15	peroxiredoxin 4 [Source:MGI Symbol;Acc:MGI:1859815]	53381	protein_coding	1025	TRUE	0.405824	4.12953e-06	5.3841	583.43	782.48	590.17	562.565	597.564	772.681	772.568	802.188	616	646	590	737	782	725
Mef2b	ENSMUSG00000079033.10	myocyte enhancer factor 2B [Source:MGI Symbol;Acc:MGI:104526]	17259	protein_coding	1342	TRUE	2.40014	4.16463e-06	5.38042	6.33	38.59	4.79034	6.0959	8.10256	45.0818	28.6502	42.0457	5	7	8	43	29	38
Zc3h7b	ENSMUSG00000022390.11	zinc finger CCCH type containing 7B [Source:MGI Symbol;Acc:MGI:1328310]	20286	protein_coding	5740	TRUE	0.264883	4.21182e-06	5.37553	2364	2853.31	2480.44	2340.83	2270.74	2843.3	2863.05	2853.58	2589	2688	2242	2712	2898	2579
Hist1h2bp	ENSMUSG00000069308.7	histone cluster 1, H2bp [Source:MGI Symbol;Acc:MGI:2448409]	319188	protein_coding	621	TRUE	0.636943	4.25055e-06	5.37155	238.26	381.16	240.475	234.257	240.038	359.606	383.32	400.541	251	269	237	343	388	362
Ifit3b	ENSMUSG00000062488.9	interferon-induced protein with tetratricopeptide repeats 3B [Source:MGI Symbol;Acc:MGI:3698419]	667370	protein_coding	2000	TRUE	-2.72399	4.32813e-06	5.3637	21.6	2.81	26.8259	21.7711	16.2051	1.04841	2.96382	4.42586	28	25	16	1	3	4
Oxct1	ENSMUSG00000022186.14	3-oxoacid CoA transferase 1 [Source:MGI Symbol;Acc:MGI:1914291]	67041	protein_coding	3527	TRUE	-0.255563	4.35583e-06	5.36093	6455.42	5381.55	6459.3	6090.68	6816.28	5363.69	5490.96	5290.01	6742	6994	6730	5116	5558	4781
Ppp1r1b	ENSMUSG00000061718.12	protein phosphatase 1, regulatory inhibitor subunit 1B [Source:MGI Symbol;Acc:MGI:94860]	19049	protein_coding	2001	TRUE	1.70271	4.3857e-06	5.35796	17.52	63.29	18.2033	19.1586	15.1923	66.0501	56.3125	67.4944	19	22	15	63	57	61
Nop14	ENSMUSG00000036693.12	NOP14 nucleolar protein [Source:MGI Symbol;Acc:MGI:1922666]	75416	protein_coding	2702	TRUE	0.297727	4.43442e-06	5.35316	3242.9	4013.82	3258.39	3476.41	2993.9	3890.66	4007.08	4143.72	3401	3992	2956	3711	4056	3745
Ccr2	ENSMUSG00000049103.14	chemokine (C-C motif) receptor 2 [Source:MGI Symbol;Acc:MGI:106185]	12772	protein_coding	5728	TRUE	2.37757	4.56549e-06	5.34051	6.44	39.28	6.70648	9.57928	3.03846	29.3556	46.4331	42.0457	7	11	3	28	47	38
Ankrd12	ENSMUSG00000034647.15	ankyrin repeat domain 12 [Source:MGI Symbol;Acc:MGI:1914357]	106585	protein_coding	10821	TRUE	-0.420537	4.66238e-06	5.33139	1279.74	939.9	1231.12	1279.27	1328.82	1063.09	833.82	922.793	1285	1469	1312	1014	844	834
Pih1d1	ENSMUSG00000003423.15	PIH1 domain containing 1 [Source:MGI Symbol;Acc:MGI:1916095]	68845	protein_coding	1185	TRUE	0.411503	4.76882e-06	5.32159	569.65	767.34	609.332	548.631	550.974	744.374	795.291	762.355	636	630	544	710	805	689
Ablim1	ENSMUSG00000025085.16	actin-binding LIM protein 1 [Source:MGI Symbol;Acc:MGI:1194500]	226251	protein_coding	7152	TRUE	0.367611	4.78128e-06	5.32046	9508.16	12396.6	9928.47	10377	8219.04	11927.8	12585.4	12676.8	10363	11916	8115	11377	12739	11457
Jcad	ENSMUSG00000033960.5	junctional cadherin 5 associated [Source:MGI Symbol;Acc:MGI:2685174]	240185	protein_coding	6730	TRUE	1.19552	4.86788e-06	5.31266	42.3	103.61	40.2389	40.0588	46.5897	104.841	99.7818	106.221	42	46	46	100	101	96
Maml3	ENSMUSG00000061143.15	mastermind like transcriptional coactivator 3 [Source:MGI Symbol;Acc:MGI:2389461]	433586	protein_coding	8288	TRUE	-0.814912	4.88124e-06	5.31147	233.77	127.36	237.601	230.773	232.949	152.02	120.529	109.54	248	265	230	145	122	99
Lactb2	ENSMUSG00000025937.6	lactamase, beta 2 [Source:MGI Symbol;Acc:MGI:2442551]	212442	protein_coding	4494	TRUE	0.358932	4.88972e-06	5.31072	933.94	1210.45	931.243	988.407	882.166	1225.6	1196.39	1209.37	972	1135	871	1169	1211	1093
Fut4	ENSMUSG00000049307.6	fucosyltransferase 4 [Source:MGI Symbol;Acc:MGI:95594]	14345	protein_coding	4074	TRUE	1.52535	5.07475e-06	5.29458	23.23	73.82	22.9937	30.4795	16.2051	69.1953	68.1678	84.0914	24	35	16	66	69	76
Usp1	ENSMUSG00000028560.11	ubiquitin specific peptidase 1 [Source:MGI Symbol;Acc:MGI:2385198]	230484	protein_coding	3577	TRUE	0.238169	5.07475e-06	5.29458	6839.86	8092.09	7033.18	7009.42	6476.99	7820.12	8266.08	8190.06	7341	8049	6395	7459	8367	7402
Ms4a1	ENSMUSG00000024673.9	membrane-spanning 4-domains, subfamily A, member 1 [Source:MGI Symbol;Acc:MGI:88321]	12482	protein_coding	3075	TRUE	-1.94631	5.15151e-06	5.28807	46.74	10.8	56.5261	64.4424	19.2436	8.38731	11.8553	12.1711	59	74	19	8	12	11
Ccdc34	ENSMUSG00000027160.16	coiled-coil domain containing 34 [Source:MGI Symbol;Acc:MGI:1915451]	68201	protein_coding	3511	TRUE	0.467297	5.22901e-06	5.28158	430.78	605.94	419.634	443.259	429.436	652.114	575.968	589.746	438	509	424	622	583	533
Yap1	ENSMUSG00000053110.13	yes-associated protein 1 [Source:MGI Symbol;Acc:MGI:103262]	22601	protein_coding	5282	TRUE	2.36153	5.27332e-06	5.27792	6.96	41.32	4.79034	6.96675	9.11538	37.7429	37.5417	48.6845	5	8	9	36	38	44
Dcaf7	ENSMUSG00000049354.8	DDB1 and CUL4 associated factor 7 [Source:MGI Symbol;Acc:MGI:1919083]	71833	protein_coding	5750	TRUE	-0.220696	5.28127e-06	5.27726	5559.87	4757.09	5737.87	5608.23	5333.51	4751.41	4668.01	4851.85	5989	6440	5266	4532	4725	4385
Fads1	ENSMUSG00000010663.4	fatty acid desaturase 1 [Source:MGI Symbol;Acc:MGI:1923517]	76267	protein_coding	3456	TRUE	0.358253	5.31901e-06	5.27417	907.84	1175.59	959.985	905.677	857.859	1144.87	1192.44	1189.45	1002	1040	847	1092	1207	1075
Ppt2	ENSMUSG00000015474.16	palmitoyl-protein thioesterase 2 [Source:MGI Symbol;Acc:MGI:1860075]	54397	protein_coding	1750	TRUE	0.673151	5.33122e-06	5.27317	166.17	273.91	182.991	170.685	144.833	280.975	288.478	252.274	191	196	143	268	292	228
Tcea1	ENSMUSG00000033813.15	transcription elongation factor A (SII) 1 [Source:MGI Symbol;Acc:MGI:1196624]	21399	protein_coding	2854	TRUE	0.245756	5.35462e-06	5.27127	3461.22	4121.18	3479.71	3525.17	3378.77	3921.07	4324.21	4118.27	3632	4048	3336	3740	4377	3722
Lilrb4a	ENSMUSG00000112148.1	leukocyte immunoglobulin-like receptor, subfamily B, member 4A [Source:MGI Symbol;Acc:MGI:102701]	14728	protein_coding	3769	TRUE	1.71615	5.39172e-06	5.26827	10.19	37.67	12.4549	13.0627	5.0641	37.7429	36.5537	38.7263	13	15	5	36	37	35
St8sia1	ENSMUSG00000030283.7	ST8 alpha-N-acetyl-neuraminide alpha-2,8-sialyltransferase 1 [Source:MGI Symbol;Acc:MGI:106011]	20449	protein_coding	8991	TRUE	-0.4257	5.39251e-06	5.26821	1302.28	956.1	1386.33	1313.23	1207.28	1031.64	867.41	969.264	1447	1508	1192	984	878	876
Extl1	ENSMUSG00000028838.11	exostoses (multiple)-like 1 [Source:MGI Symbol;Acc:MGI:1888742]	56219	protein_coding	4126	TRUE	2.94862	5.39258e-06	5.2682	3.55	32.34	3.83228	1.74169	5.0641	33.5493	33.5899	29.8746	4	2	5	32	34	27
Nemp1	ENSMUSG00000040195.11	nuclear envelope integral membrane protein 1 [Source:MGI Symbol;Acc:MGI:2446113]	210035	protein_coding	6002	TRUE	0.301801	5.43385e-06	5.26489	2026.17	2514.35	2011.94	2117.89	1948.67	2556.03	2626.93	2360.09	2100	2432	1924	2438	2659	2133
Amz1	ENSMUSG00000050022.16	archaelysin family metallopeptidase 1 [Source:MGI Symbol;Acc:MGI:2442258]	231842	protein_coding	4037	TRUE	0.77676	5.50632e-06	5.25914	145.5	259.17	157.123	137.593	141.795	206.538	285.514	285.468	164	158	140	197	289	258
Znrf2	ENSMUSG00000058446.14	zinc and ring finger 2 [Source:MGI Symbol;Acc:MGI:1196246]	387524	protein_coding	5886	TRUE	-0.235595	5.5211e-06	5.25797	3584.56	3033.21	3677.07	3640.13	3436.5	3060.32	3023.09	3016.23	3838	4180	3393	2919	3060	2726
Itgb7	ENSMUSG00000001281.10	integrin beta 7 [Source:MGI Symbol;Acc:MGI:96616]	16421	protein_coding	2683	TRUE	0.371985	5.5211e-06	5.25797	1946.6	2546.17	1973.62	1887.12	1979.05	2359.98	2576.54	2701.99	2060	2167	1954	2251	2608	2442
Atxn1	ENSMUSG00000046876.16	ataxin 1 [Source:MGI Symbol;Acc:MGI:104783]	20238	protein_coding	10569	TRUE	-0.438836	5.5709e-06	5.25407	4011.42	2913.45	3836.11	3886.57	4311.58	3465.01	2769.19	2506.15	4004	4463	4257	3305	2803	2265
Samsn1	ENSMUSG00000022876.18	SAM domain, SH3 domain and nuclear localization signals, 1 [Source:MGI Symbol;Acc:MGI:1914992]	67742	protein_coding	2112	TRUE	-0.339185	5.59214e-06	5.25242	933.08	731.56	934.117	959.669	905.461	733.89	717.244	743.545	975	1102	894	700	726	672
Nek6	ENSMUSG00000026749.11	NIMA (never in mitosis gene a)-related expressed kinase 6 [Source:MGI Symbol;Acc:MGI:1891638]	59126	protein_coding	10338	TRUE	0.739179	5.60464e-06	5.25145	162.66	281.92	182.991	179.394	125.59	277.83	292.43	275.51	191	206	124	265	296	249
Lypd6b	ENSMUSG00000026765.12	LY6/PLAUR domain containing 6B [Source:MGI Symbol;Acc:MGI:1919147]	71897	protein_coding	2286	TRUE	-1.02676	5.65547e-06	5.24753	137.92	64.02	155.207	141.077	117.487	63.9533	57.3005	70.8138	162	162	116	61	58	64
Bcl2	ENSMUSG00000057329.7	B cell leukemia/lymphoma 2 [Source:MGI Symbol;Acc:MGI:88138]	12043	protein_coding	7191	TRUE	0.3434	5.69615e-06	5.24442	3392.99	4346.13	3486.41	3337.07	3355.47	4218.82	4307.41	4512.17	3639	3832	3313	4024	4360	4078
Glrx	ENSMUSG00000021591.8	glutaredoxin [Source:MGI Symbol;Acc:MGI:2135625]	93692	protein_coding	4228	TRUE	-0.685617	5.72268e-06	5.2424	258.79	156.07	247.182	295.216	233.961	140.487	155.106	172.609	258	339	231	134	157	156
Crbn	ENSMUSG00000005362.14	cereblon [Source:MGI Symbol;Acc:MGI:1913277]	58799	protein_coding	2898	TRUE	-0.329762	5.7751e-06	5.23844	1168.44	921.62	1112.32	1163.45	1229.56	897.443	924.711	942.709	1161	1336	1214	856	936	852
Gpcpd1	ENSMUSG00000027346.15	glycerophosphocholine phosphodiesterase 1 [Source:MGI Symbol;Acc:MGI:104898]	74182	protein_coding	4356	TRUE	-0.400197	5.79294e-06	5.2371	880.84	658.41	844.059	828.172	970.282	695.099	646.112	634.005	881	951	958	663	654	573
Ube2l6	ENSMUSG00000027078.14	ubiquitin-conjugating enzyme E2L 6 [Source:MGI Symbol;Acc:MGI:1914500]	56791	protein_coding	1560	TRUE	1.51312	5.99552e-06	5.22217	154.79	485.13	174.369	202.906	87.1025	449.77	490.018	515.613	182	233	86	429	496	466
Pxmp4	ENSMUSG00000000876.11	peroxisomal membrane protein 4 [Source:MGI Symbol;Acc:MGI:1891701]	59038	protein_coding	2789	TRUE	0.611944	6.04671e-06	5.21848	216.42	340.61	209.817	236.869	202.564	312.427	339.851	369.56	219	272	200	298	344	334
Dnajc15	ENSMUSG00000022013.4	DnaJ heat shock protein family (Hsp40) member C15 [Source:MGI Symbol;Acc:MGI:1913398]	66148	protein_coding	6193	TRUE	-0.340753	6.14252e-06	5.21165	1163.77	910.12	1141.06	1189.57	1160.69	897.443	963.24	869.682	1191	1366	1146	856	975	786
Lrp1	ENSMUSG00000040249.15	low density lipoprotein receptor-related protein 1 [Source:MGI Symbol;Acc:MGI:96828]	16971	protein_coding	14888	TRUE	1.22839	6.16217e-06	5.21027	26.09	65.37	19.1614	22.6419	36.4615	81.7763	52.3608	61.9621	20	26	36	78	53	56
Cers6	ENSMUSG00000027035.10	ceramide synthase 6 [Source:MGI Symbol;Acc:MGI:2442564]	241447	protein_coding	7038	TRUE	0.376336	6.18562e-06	5.20862	777.47	1021.11	782.742	807.272	742.397	1076.72	991.891	994.713	817	927	733	1027	1004	899
Prkcsh	ENSMUSG00000003402.14	protein kinase C substrate 80K-H [Source:MGI Symbol;Acc:MGI:107877]	19089	protein_coding	2228	TRUE	0.241704	6.24017e-06	5.2048	3868.68	4580.49	3956.82	3799.49	3849.73	4364.55	4595.89	4781.04	4130	4363	3801	4163	4652	4321
Cbs	ENSMUSG00000024039.14	cystathionine beta-synthase [Source:MGI Symbol;Acc:MGI:88285]	12411	protein_coding	2497	TRUE	1.91739	6.25571e-06	5.20372	14.32	61.31	11.4968	18.2877	13.1667	55.566	55.3246	73.0268	12	21	13	53	56	66
Taf1	ENSMUSG00000031314.18	TATA-box binding protein associated factor 1 [Source:MGI Symbol;Acc:MGI:1336878]	270627	protein_coding	8054	TRUE	0.245129	6.34095e-06	5.19785	3699.91	4403.5	3635.87	3743.76	3720.09	4596.25	4303.46	4310.79	3795	4299	3673	4384	4356	3896
Nckap1l	ENSMUSG00000022488.9	NCK associated protein 1 like [Source:MGI Symbol;Acc:MGI:1926063]	105855	protein_coding	4992	TRUE	-0.210225	6.3896e-06	5.19453	4212.51	3629.72	4311.31	4219.24	4106.99	3612.84	3650.43	3625.89	4500	4845	4055	3446	3695	3277
Ddrgk1	ENSMUSG00000068290.11	DDRGK domain containing 1 [Source:MGI Symbol;Acc:MGI:1924256]	77006	protein_coding	1238	TRUE	0.352222	6.42137e-06	5.19237	992.56	1279.95	1003.1	984.053	990.538	1187.85	1246.78	1405.21	1047	1130	978	1133	1262	1270
Cbx3	ENSMUSG00000029836.15	chromobox 3 [Source:MGI Symbol;Acc:MGI:108515]	12417	protein_coding	2926	TRUE	0.275945	6.45068e-06	5.19039	2339.44	2848.38	2210.26	2384.37	2423.68	2752.09	2880.83	2912.22	2307	2738	2393	2625	2916	2632
Reep1	ENSMUSG00000052852.8	receptor accessory protein 1 [Source:MGI Symbol;Acc:MGI:1098827]	52250	protein_coding	3924	TRUE	0.934574	6.64843e-06	5.17728	74.71	150.27	74.7294	71.4092	77.9872	147.826	149.179	153.799	78	82	77	141	151	139
Ifngr2	ENSMUSG00000022965.8	interferon gamma receptor 2 [Source:MGI Symbol;Acc:MGI:107654]	15980	protein_coding	3708	TRUE	0.478099	6.6601e-06	5.17652	375.35	531.39	376.521	335.275	414.243	496.948	547.318	549.914	393	385	409	474	554	497
Tubb5	ENSMUSG00000001525.10	tubulin, beta 5 class I [Source:MGI Symbol;Acc:MGI:107812]	22154	protein_coding	2649	TRUE	0.231049	6.72966e-06	5.17201	49552.2	58283.7	51593	50606.4	46457	56429.8	59811.8	58609.5	53851	58112	45869	53824	60542	52970
Ndrg2	ENSMUSG00000004558.15	N-myc downstream regulated gene 2 [Source:MGI Symbol;Acc:MGI:1352498]	29811	protein_coding	2103	TRUE	0.526799	6.82167e-06	5.16611	302.13	444.88	316.163	293.474	296.756	396.301	451.488	486.845	330	337	293	378	457	440
Diexf	ENSMUSG00000016181.9	digestive organ expansion factor homolog (zebrafish) [Source:MGI Symbol;Acc:MGI:2138080]	215193	protein_coding	5570	TRUE	-0.291131	6.87761e-06	5.16256	1770.14	1437.32	1771.47	1813.1	1725.85	1366.08	1508.58	1437.3	1849	2082	1704	1303	1527	1299
Rab8b	ENSMUSG00000036943.9	RAB8B, member RAS oncogene family [Source:MGI Symbol;Acc:MGI:2442982]	235442	protein_coding	4733	TRUE	-0.254224	6.90952e-06	5.16055	12748.1	10635.3	13148.5	13350	11745.7	10661.3	10888.1	10356.5	13724	15330	11597	10169	11021	9360
Lmo4	ENSMUSG00000028266.17	LIM domain only 4 [Source:MGI Symbol;Acc:MGI:109360]	16911	protein_coding	1669	TRUE	0.453333	6.94185e-06	5.15852	400.92	558.25	416.76	391.009	395	532.594	587.824	554.339	435	449	390	508	595	501
Hist1h4n	ENSMUSG00000069305.3	histone cluster 1, H4n [Source:MGI Symbol;Acc:MGI:4843992]	319161	protein_coding	430	TRUE	0.302502	6.96352e-06	5.15717	3070.31	3811.72	3253.6	2951.29	3006.05	3610.74	4098.96	3725.47	3396	3389	2968	3444	4149	3367
Zfp862-ps	ENSMUSG00000107476.2	zinc finger protein 862, pseudogene [Source:MGI Symbol;Acc:MGI:1889827]	58894	transcribed_unitary_pseudogene	6065	TRUE	-0.558631	7.23769e-06	5.1404	666.51	441.06	631.367	603.494	764.679	460.254	471.247	391.689	659	693	755	439	477	354
Nsmaf	ENSMUSG00000028245.15	neutral sphingomyelinase (N-SMase) activation associated factor [Source:MGI Symbol;Acc:MGI:1341864]	18201	protein_coding	4705	TRUE	-0.292892	7.35172e-06	5.13361	1598.94	1296.59	1580.81	1625.86	1590.13	1244.47	1320.87	1324.44	1650	1867	1570	1187	1337	1197
Ttc39b	ENSMUSG00000038172.14	tetratricopeptide repeat domain 39B [Source:MGI Symbol;Acc:MGI:1917113]	69863	protein_coding	8831	TRUE	-0.360689	7.42219e-06	5.12947	4272.95	3291.95	4076.58	4282.81	4459.45	3631.71	3215.74	3028.4	4255	4918	4403	3464	3255	2737
Cd4	ENSMUSG00000023274.14	CD4 antigen [Source:MGI Symbol;Acc:MGI:88335]	12504	protein_coding	3108	TRUE	-0.205411	7.58195e-06	5.12022	10622.6	9186.68	10487	10392.6	10988.1	9106.53	9352.82	9100.68	10946	11934	10849	8686	9467	8225
H2-D1	ENSMUSG00000073411.11	histocompatibility 2, D region locus 1 [Source:MGI Symbol;Acc:MGI:95896]	14964	protein_coding	2102	TRUE	0.348252	7.58749e-06	5.1199	14023.6	18016.6	15236.2	14655.4	12179.2	16763.1	18565.3	18721.4	15903	16829	12025	15989	18792	16920
Nrm	ENSMUSG00000059791.14	nurim (nuclear envelope membrane protein) [Source:MGI Symbol;Acc:MGI:2146855]	106582	protein_coding	1466	TRUE	0.470159	7.60239e-06	5.11905	477.93	673.95	504.902	458.934	469.949	622.758	668.835	730.268	527	527	464	594	677	660
Tube1	ENSMUSG00000019845.8	epsilon-tubulin 1 [Source:MGI Symbol;Acc:MGI:1919174]	71924	protein_coding	4192	TRUE	0.504226	7.74312e-06	5.11108	341.17	493.98	341.073	355.304	327.141	508.481	499.897	473.567	356	408	323	485	506	428
Trim44	ENSMUSG00000027189.16	tripartite motif-containing 44 [Source:MGI Symbol;Acc:MGI:1931835]	80985	protein_coding	5612	TRUE	-0.23326	7.75123e-06	5.11063	3026.76	2566.92	3079.23	3043.6	2957.43	2574.91	2521.22	2604.62	3214	3495	2920	2456	2552	2354
Cyb5r3	ENSMUSG00000018042.18	cytochrome b5 reductase 3 [Source:MGI Symbol;Acc:MGI:94893]	109754	protein_coding	2547	TRUE	0.359086	7.81208e-06	5.10723	1003.69	1301.66	1048.13	1049.37	913.564	1243.42	1323.84	1337.72	1094	1205	902	1186	1340	1209
Ppcdc	ENSMUSG00000063849.6	phosphopantothenoylcysteine decarboxylase [Source:MGI Symbol;Acc:MGI:1914062]	66812	protein_coding	2797	TRUE	0.415514	7.97716e-06	5.09815	416.42	563.54	444.544	406.684	398.038	553.563	547.318	589.746	464	467	393	528	554	533
Dcp2	ENSMUSG00000024472.9	decapping mRNA 2 [Source:MGI Symbol;Acc:MGI:1917890]	70640	protein_coding	8616	TRUE	0.300539	8.0203e-06	5.09581	3343.26	4146.16	3283.3	3422.41	3324.08	4555.36	4024.86	3858.25	3427	3930	3282	4345	4074	3487
Vps9d1	ENSMUSG00000001062.18	VPS9 domain containing 1 [Source:MGI Symbol;Acc:MGI:1914143]	72325	protein_coding	3233	TRUE	-0.573005	8.03281e-06	5.09513	300.02	196.49	291.253	310.02	298.782	209.683	200.552	179.247	304	356	295	200	203	162
Slc35b2	ENSMUSG00000037089.11	solute carrier family 35, member B2 [Source:MGI Symbol;Acc:MGI:1921086]	73836	protein_coding	2326	TRUE	0.400007	8.0345e-06	5.09504	616.9	824.93	623.703	618.299	608.705	774.778	825.917	874.108	651	710	601	739	836	790
Ibtk	ENSMUSG00000035941.15	inhibitor of Bruton agammaglobulinemia tyrosine kinase [Source:MGI Symbol;Acc:MGI:1918677]	108837	protein_coding	5650	TRUE	0.245817	8.04431e-06	5.09451	3120.36	3716.39	3276.6	3128.07	2956.42	3756.47	3667.23	3725.47	3420	3592	2919	3583	3712	3367
Pla2g16	ENSMUSG00000060675.13	phospholipase A2, group XVI [Source:MGI Symbol;Acc:MGI:2179715]	225845	protein_coding	3523	TRUE	-0.592223	8.05954e-06	5.09369	687.13	444.2	763.581	774.18	523.628	385.816	445.56	501.229	797	889	517	368	451	453
Gpr68	ENSMUSG00000047415.12	G protein-coupled receptor 68 [Source:MGI Symbol;Acc:MGI:2441763]	238377	protein_coding	3817	TRUE	-0.485672	8.079e-06	5.09264	894.54	626.51	812.442	860.393	1010.79	635.339	641.172	603.024	848	988	998	606	649	545
Hmox1	ENSMUSG00000005413.8	heme oxygenase 1 [Source:MGI Symbol;Acc:MGI:96163]	15368	protein_coding	1569	TRUE	0.968398	8.08176e-06	5.09249	67.28	139.5	65.1487	80.9884	55.7051	115.326	165.974	137.202	68	93	55	110	168	124
Ankrd46	ENSMUSG00000048307.8	ankyrin repeat domain 46 [Source:MGI Symbol;Acc:MGI:1916089]	68839	protein_coding	4133	TRUE	0.350137	8.09768e-06	5.09164	949.86	1223.19	1021.3	924.836	903.436	1170.03	1189.48	1310.06	1066	1062	892	1116	1204	1184
Bcorl1	ENSMUSG00000036959.15	BCL6 co-repressor-like 1 [Source:MGI Symbol;Acc:MGI:2443910]	320376	protein_coding	7446	TRUE	0.403381	8.18254e-06	5.08711	684.21	917.76	743.461	704.512	604.654	955.105	893.097	905.089	776	809	597	911	904	818
Tgfbr2	ENSMUSG00000032440.13	transforming growth factor, beta receptor II [Source:MGI Symbol;Acc:MGI:98729]	21813	protein_coding	8092	TRUE	-0.3298	8.31717e-06	5.08002	1848.86	1458.31	1912.31	1762.59	1871.69	1459.39	1401.89	1513.65	1996	2024	1848	1392	1419	1368
Nmi	ENSMUSG00000026946.9	N-myc (and STAT) interactor [Source:MGI Symbol;Acc:MGI:1928368]	64685	protein_coding	1291	TRUE	-0.472424	8.40553e-06	5.07543	435.39	308.57	435.921	451.968	418.295	304.04	296.382	325.301	455	519	413	290	300	294
Fbxw8	ENSMUSG00000032867.8	F-box and WD-40 domain protein 8 [Source:MGI Symbol;Acc:MGI:1923041]	231672	protein_coding	5000	TRUE	0.313372	8.40553e-06	5.07543	1404.7	1759.19	1383.45	1473.47	1357.18	1692.14	1868.19	1717.24	1444	1692	1340	1614	1891	1552
Per1	ENSMUSG00000020893.17	period circadian clock 1 [Source:MGI Symbol;Acc:MGI:1098283]	18626	protein_coding	4671	TRUE	-0.279733	8.42319e-06	5.07452	1526.54	1249.69	1532.91	1533.56	1513.15	1204.63	1304.08	1240.35	1600	1761	1494	1149	1320	1121
Tef	ENSMUSG00000022389.15	thyrotroph embryonic factor [Source:MGI Symbol;Acc:MGI:98663]	21685	protein_coding	4403	TRUE	0.506813	8.48448e-06	5.07137	304.95	442.11	289.337	288.249	337.269	449.77	412.958	463.609	302	331	333	429	418	419
Rad50	ENSMUSG00000020380.16	RAD50 double strand break repair protein [Source:MGI Symbol;Acc:MGI:109292]	19360	protein_coding	5153	TRUE	0.262098	8.61861e-06	5.06456	2964.85	3574.68	2929.77	3104.56	2860.2	3689.37	3497.3	3537.37	3058	3565	2824	3519	3540	3197
Capza1	ENSMUSG00000070372.11	capping protein (actin filament) muscle Z-line, alpha 1 [Source:MGI Symbol;Acc:MGI:106227]	12340	protein_coding	3193	TRUE	-0.214531	8.91412e-06	5.04992	7096.46	6095.49	7072.46	7330.76	6886.16	5878.46	6325.77	6082.24	7382	8418	6799	5607	6403	5497
Ppil1	ENSMUSG00000024007.14	peptidylprolyl isomerase (cyclophilin)-like 1 [Source:MGI Symbol;Acc:MGI:1916066]	68816	protein_coding	1434	TRUE	0.286173	9.08668e-06	5.04159	1823.82	2238.29	1805.96	1844.45	1821.05	2094.73	2291.03	2329.11	1885	2118	1798	1998	2319	2105
Lmbrd2	ENSMUSG00000039704.7	LMBR1 domain containing 2 [Source:MGI Symbol;Acc:MGI:2444173]	320506	protein_coding	8099	TRUE	0.289161	9.09388e-06	5.04125	1274.5	1567.14	1320.22	1257.5	1245.77	1609.32	1571.81	1520.28	1378	1444	1230	1535	1591	1374
Ttf2	ENSMUSG00000033222.16	transcription termination factor, RNA polymerase II [Source:MGI Symbol;Acc:MGI:1921294]	74044	protein_coding	4544	TRUE	0.294748	9.09837e-06	5.04104	1774.19	2190.58	1823.21	1788.71	1710.65	2139.81	2319.68	2112.24	1903	2054	1689	2041	2348	1909
Chst11	ENSMUSG00000034612.7	carbohydrate sulfotransferase 11 [Source:MGI Symbol;Acc:MGI:1927166]	58250	protein_coding	5527	TRUE	0.79508	9.35289e-06	5.02905	131.37	238.72	133.172	157.623	103.308	207.586	243.033	265.552	139	181	102	198	246	240
Ccdc117	ENSMUSG00000020482.4	coiled-coil domain containing 117 [Source:MGI Symbol;Acc:MGI:2144383]	104479	protein_coding	3372	TRUE	0.346693	9.38593e-06	5.02752	832.86	1069.64	853.639	831.655	813.295	1012.77	1089.7	1106.47	891	955	803	966	1103	1000
Ska2	ENSMUSG00000020492.11	spindle and kinetochore associated complex subunit 2 [Source:MGI Symbol;Acc:MGI:1913390]	66140	protein_coding	3037	TRUE	0.437377	9.38749e-06	5.02745	462.57	635.86	450.292	456.322	481.09	630.097	658.955	618.514	470	524	475	601	667	559
Brd8	ENSMUSG00000003778.14	bromodomain containing 8 [Source:MGI Symbol;Acc:MGI:1925906]	78656	protein_coding	4468	TRUE	0.270719	9.41446e-06	5.0262	1701.21	2063.1	1630.63	1683.34	1789.65	2039.17	2067.76	2082.37	1702	1933	1767	1945	2093	1882
Eme2	ENSMUSG00000073436.11	essential meiotic structure-specific endonuclease subunit 2 [Source:MGI Symbol;Acc:MGI:1919889]	193838	protein_coding	5226	TRUE	-0.523032	9.51228e-06	5.02172	320.59	218.11	329.576	296.958	335.243	218.07	209.443	226.826	344	341	331	208	212	205
Cyp20a1	ENSMUSG00000049439.13	cytochrome P450, family 20, subfamily a, polypeptide 1 [Source:MGI Symbol;Acc:MGI:1925201]	77951	protein_coding	2223	TRUE	0.44504	9.57577e-06	5.01883	457.01	632.4	444.544	479.835	446.654	615.419	687.605	594.172	464	551	441	587	696	537
Bmpr2	ENSMUSG00000067336.6	bone morphogenetic protein receptor, type II (serine/threonine kinase) [Source:MGI Symbol;Acc:MGI:1095407]	12168	protein_coding	12899	TRUE	-0.574153	9.61645e-06	5.01699	551.07	360.49	478.076	551.244	623.897	430.898	323.056	327.514	499	633	616	411	327	296
Anp32e	ENSMUSG00000015749.12	acidic (leucine-rich) nuclear phosphoprotein 32 family, member E [Source:MGI Symbol;Acc:MGI:1913721]	66471	protein_coding	3274	TRUE	0.224607	9.70062e-06	5.0132	7427.16	8709.86	7536.17	7562.4	7182.92	8246.83	8761.04	9121.71	7866	8684	7092	7866	8868	8244
Egr2	ENSMUSG00000037868.15	early growth response 2 [Source:MGI Symbol;Acc:MGI:95296]	13654	protein_coding	2965	TRUE	0.461005	1.00152e-05	4.99934	1649.43	2312.13	1776.26	1864.48	1307.55	2240.46	2387.85	2308.09	1854	2141	1291	2137	2417	2086
Tnfrsf10b	ENSMUSG00000022074.6	tumor necrosis factor receptor superfamily, member 10b [Source:MGI Symbol;Acc:MGI:1341090]	21933	protein_coding	3179	TRUE	0.362772	1.01939e-05	4.99166	628.26	816.62	639.032	640.07	605.666	831.392	841.724	776.739	667	735	598	793	852	702
Trp53i11	ENSMUSG00000068735.14	transformation related protein 53 inducible protein 11 [Source:MGI Symbol;Acc:MGI:2670995]	277414	protein_coding	2899	TRUE	0.610353	1.03045e-05	4.98697	226.76	357.07	205.027	259.511	215.731	349.122	344.791	377.305	214	298	213	333	349	341
Lcp2	ENSMUSG00000002699.13	lymphocyte cytosolic protein 2 [Source:MGI Symbol;Acc:MGI:1321402]	16822	protein_coding	3644	TRUE	0.224101	1.0632e-05	4.97338	8732	10234.3	8734.71	9149.08	8312.22	10455.8	10220.2	10026.8	9117	10506	8207	9973	10345	9062
Bsg	ENSMUSG00000023175.15	basigin [Source:MGI Symbol;Acc:MGI:88208]	12215	protein_coding	1526	TRUE	0.337284	1.06474e-05	4.97276	3660.71	4669.81	3770.96	3684.54	3526.64	4237.69	4745.07	5026.67	3936	4231	3482	4042	4803	4543
Oxnad1	ENSMUSG00000021906.14	oxidoreductase NAD-binding domain containing 1 [Source:MGI Symbol;Acc:MGI:1916953]	218885	protein_coding	4086	TRUE	0.436511	1.06582e-05	4.97232	401.82	553.68	386.102	410.167	409.179	534.691	544.354	582.001	403	471	404	510	551	526
Tnip1	ENSMUSG00000020400.17	TNFAIP3 interacting protein 1 [Source:MGI Symbol;Acc:MGI:1926194]	57783	protein_coding	2973	TRUE	0.288992	1.0834e-05	4.96521	1443.37	1774.19	1398.78	1421.22	1510.11	1708.92	1826.7	1786.94	1460	1632	1491	1630	1849	1615
Cd44	ENSMUSG00000005087.17	CD44 antigen [Source:MGI Symbol;Acc:MGI:88338]	12505	protein_coding	5614	TRUE	0.321011	1.09224e-05	4.96168	1752.49	2207.64	1908.47	1729.49	1619.5	2320.14	2141.85	2160.93	1992	1986	1599	2213	2168	1953
Gfi1	ENSMUSG00000029275.18	growth factor independent 1 [Source:MGI Symbol;Acc:MGI:103170]	14581	protein_coding	2860	TRUE	0.837122	1.1003e-05	4.95849	1682.74	3151.47	1865.36	1947.21	1235.64	2786.68	3309.6	3358.12	1947	2236	1220	2658	3350	3035
Bmf	ENSMUSG00000040093.15	BCL2 modifying factor [Source:MGI Symbol;Acc:MGI:2176433]	171543	protein_coding	4642	TRUE	-2.29462	1.14932e-05	4.93956	34.09	5.95	24.9098	28.7378	48.6154	2.09683	6.91557	8.85173	26	33	48	2	7	8
Tbl1x	ENSMUSG00000025246.13	transducin (beta)-like 1 X-linked [Source:MGI Symbol;Acc:MGI:1336172]	21372	protein_coding	5234	TRUE	-0.202059	1.15186e-05	4.9386	5006.03	4339.23	5029.86	4996.03	4992.19	4328.9	4364.71	4324.07	5250	5737	4929	4129	4418	3908
Kif24	ENSMUSG00000028438.16	kinesin family member 24 [Source:MGI Symbol;Acc:MGI:1918345]	109242	protein_coding	5593	TRUE	0.499703	1.15232e-05	4.93843	424.73	612.8	431.131	407.555	435.513	701.389	566.089	570.936	450	468	430	669	573	516
Prmt6	ENSMUSG00000049300.11	protein arginine N-methyltransferase 6 [Source:MGI Symbol;Acc:MGI:2139971]	99890	protein_coding	3059	TRUE	-0.399094	1.19431e-05	4.92288	752.72	563.35	717.594	763.73	776.833	523.159	566.089	600.811	749	877	767	499	573	543
Tln1	ENSMUSG00000028465.16	talin 1 [Source:MGI Symbol;Acc:MGI:1099832]	21894	protein_coding	8393	TRUE	-0.215567	1.20457e-05	4.91917	12143.5	10423.8	12477.9	11919.2	12033.3	11023	10200.5	10047.8	13024	13687	11881	10514	10325	9081
Plekha1	ENSMUSG00000040268.17	pleckstrin homology domain containing, family A (phosphoinositide binding specific) member 1 [Source:MGI Symbol;Acc:MGI:2442213]	101476	protein_coding	3777	TRUE	-0.351651	1.22483e-05	4.91192	1109.69	860	1046.21	1105.97	1176.9	926.798	856.543	796.655	1092	1270	1162	884	867	720
Anxa4	ENSMUSG00000029994.17	annexin A4 [Source:MGI Symbol;Acc:MGI:88030]	11746	protein_coding	2623	TRUE	0.839744	1.22954e-05	4.91026	87.76	165.18	87.1843	100.147	75.9615	147.826	172.889	174.822	91	115	75	141	175	158
Nfatc2ip	ENSMUSG00000030722.7	nuclear factor of activated T cells, cytoplasmic, calcineurin dependent 2 interacting protein [Source:MGI Symbol;Acc:MGI:1329015]	18020	protein_coding	3388	TRUE	0.369096	1.23109e-05	4.90971	847.71	1106.56	816.275	832.526	894.32	1074.62	1161.82	1083.23	852	956	883	1025	1176	979
Mctp2	ENSMUSG00000032776.9	multiple C2 domains, transmembrane 2 [Source:MGI Symbol;Acc:MGI:2685335]	244049	protein_coding	5802	TRUE	0.598445	1.23278e-05	4.90911	275.25	429.52	302.75	308.279	214.718	462.351	426.79	399.434	316	354	212	441	432	361
Prodh	ENSMUSG00000003526.12	proline dehydrogenase [Source:MGI Symbol;Acc:MGI:97770]	19125	protein_coding	4943	TRUE	0.742557	1.24886e-05	4.90348	114.92	200.33	106.346	128.014	110.397	189.763	215.371	195.844	111	147	109	181	218	177
Cd52	ENSMUSG00000000682.7	CD52 antigen [Source:MGI Symbol;Acc:MGI:1346088]	23833	protein_coding	514	TRUE	-0.219429	1.24886e-05	4.90348	7453.91	6385.47	7584.07	7631.2	7146.46	6311.45	6492.73	6352.22	7916	8763	7056	6020	6572	5741
Crip1	ENSMUSG00000006360.11	cysteine-rich protein 1 (intestinal) [Source:MGI Symbol;Acc:MGI:88501]	12925	protein_coding	1809	TRUE	0.453276	1.27503e-05	4.89448	603.41	841.08	638.074	613.074	559.077	770.584	857.531	895.131	666	704	552	735	868	809
Chka	ENSMUSG00000024843.15	choline kinase alpha [Source:MGI Symbol;Acc:MGI:107760]	12660	protein_coding	4652	TRUE	-0.560173	1.31054e-05	4.88255	616.34	407.46	590.17	578.24	680.615	487.513	367.513	367.347	616	664	672	465	372	332
Gemin8	ENSMUSG00000040621.14	gem nuclear organelle associated protein 8 [Source:MGI Symbol;Acc:MGI:2384300]	237221	protein_coding	1928	TRUE	0.49424	1.35118e-05	4.86929	505.9	728.4	505.86	571.273	440.577	693.002	732.063	760.142	528	656	435	661	741	687
Ticam2	ENSMUSG00000056130.9	toll-like receptor adaptor molecule 2 [Source:MGI Symbol;Acc:MGI:3040056]	225471	protein_coding	2340	TRUE	-1.05793	1.35414e-05	4.86833	107.58	48.4	98.6811	116.693	107.359	39.8397	53.3487	52.0039	103	134	106	38	54	47
Furin	ENSMUSG00000030530.15	furin (paired basic amino acid cleaving enzyme) [Source:MGI Symbol;Acc:MGI:97513]	18550	protein_coding	5736	TRUE	0.290089	1.35467e-05	4.86817	1801.38	2218.64	1841.41	1828.77	1733.95	2085.3	2159.63	2410.99	1922	2100	1712	1989	2186	2179
Pcmtd1	ENSMUSG00000051285.17	protein-L-isoaspartate (D-aspartate) O-methyltransferase domain containing 1 [Source:MGI Symbol;Acc:MGI:2441773]	319263	protein_coding	5232	TRUE	-0.415044	1.35591e-05	4.86777	640.84	473.03	637.116	645.295	640.102	478.077	475.199	465.822	665	741	632	456	481	421
Cmtm6	ENSMUSG00000032434.9	CKLF-like MARVEL transmembrane domain containing 6 [Source:MGI Symbol;Acc:MGI:2447165]	67213	protein_coding	3383	TRUE	-0.231782	1.36258e-05	4.86564	4149.5	3519.34	4281.61	4208.79	3958.1	3430.41	3607.95	3519.67	4469	4833	3908	3272	3652	3181
Inpp4b	ENSMUSG00000037940.17	inositol polyphosphate-4-phosphatase, type II [Source:MGI Symbol;Acc:MGI:2158925]	234515	protein_coding	8067	TRUE	-0.288195	1.38054e-05	4.85995	14700.8	11954.2	14955.5	15170.1	13976.9	12763.4	11763.4	11335.7	15610	17420	13800	12174	11907	10245
Ccdc47	ENSMUSG00000078622.8	coiled-coil domain containing 47 [Source:MGI Symbol;Acc:MGI:1914413]	67163	protein_coding	5193	TRUE	0.248871	1.39391e-05	4.85576	2227.41	2659.31	2208.35	2265.93	2207.95	2551.84	2720.78	2705.31	2305	2602	2180	2434	2754	2445
Tmem101	ENSMUSG00000020921.6	transmembrane protein 101 [Source:MGI Symbol;Acc:MGI:1923797]	76547	protein_coding	1574	TRUE	0.618946	1.39654e-05	4.85495	162.92	257.84	160.956	163.719	164.077	242.184	274.647	256.7	168	188	162	231	278	232
Nrp1	ENSMUSG00000025810.9	neuropilin 1 [Source:MGI Symbol;Acc:MGI:106206]	18186	protein_coding	3645	TRUE	-0.783571	1.40045e-05	4.85373	271.2	150.7	263.469	241.224	308.91	180.327	123.492	148.266	275	277	305	172	125	134
Nfkbid	ENSMUSG00000036931.15	nuclear factor of kappa light polypeptide gene enhancer in B cells inhibitor, delta [Source:MGI Symbol;Acc:MGI:3041243]	243910	protein_coding	2039	TRUE	0.345353	1.42499e-05	4.84619	1181.35	1515.64	1200.46	1137.32	1206.27	1476.17	1500.68	1570.08	1253	1306	1191	1408	1519	1419
Chd2	ENSMUSG00000078671.11	chromodomain helicase DNA binding protein 2 [Source:MGI Symbol;Acc:MGI:2448567]	244059	protein_coding	9085	TRUE	0.379594	1.45046e-05	4.8385	2362.03	3112.31	2334.81	2223.26	2528	3597.11	2826.49	2913.32	2437	2553	2496	3431	2861	2633
Repin1	ENSMUSG00000052751.16	replication initiator 1 [Source:MGI Symbol;Acc:MGI:1889817]	58887	protein_coding	3145	TRUE	0.572828	1.46507e-05	4.83414	237.98	363.57	247.182	230.773	235.987	373.235	355.658	361.814	258	265	233	356	360	327
Ncaph	ENSMUSG00000034906.15	non-SMC condensin I complex, subunit H [Source:MGI Symbol;Acc:MGI:2444777]	215387	protein_coding	2695	TRUE	0.266759	1.47938e-05	4.82992	1702.57	2059.33	1705.36	1719.04	1683.31	2066.42	2020.33	2091.22	1780	1974	1662	1971	2045	1890
Tbl1xr1	ENSMUSG00000027630.13	transducin (beta)-like 1X-linked receptor 1 [Source:MGI Symbol;Acc:MGI:2441730]	81004	protein_coding	8237	TRUE	-0.265791	1.48199e-05	4.82915	3360.67	2779.44	3278.51	3377.13	3426.37	2981.69	2663.48	2693.14	3422	3878	3383	2844	2696	2434
Mapkapk3	ENSMUSG00000032577.16	mitogen-activated protein kinase-activated protein kinase 3 [Source:MGI Symbol;Acc:MGI:2143163]	102626	protein_coding	3729	TRUE	0.291384	1.48756e-05	4.82753	1588.73	1953.29	1665.12	1517.01	1584.05	1825.29	1988.72	2045.86	1738	1742	1564	1741	2013	1849
Nbeal2	ENSMUSG00000056724.15	neurobeachin-like 2 [Source:MGI Symbol;Acc:MGI:2448554]	235627	protein_coding	8803	TRUE	0.265414	1.49854e-05	4.82433	1677.81	2028.25	1700.57	1704.24	1628.61	2068.52	2012.43	2003.81	1775	1957	1608	1973	2037	1811
Ube2n	ENSMUSG00000074781.5	ubiquitin-conjugating enzyme E2N [Source:MGI Symbol;Acc:MGI:1934835]	93765	protein_coding	3867	TRUE	-0.282895	1.50083e-05	4.82367	2717.9	2220.44	2851.21	2768.41	2534.08	2139.81	2255.46	2266.04	2976	3179	2502	2041	2283	2048
Mars	ENSMUSG00000040354.14	methionine-tRNA synthetase [Source:MGI Symbol;Acc:MGI:1345633]	216443	protein_coding	3065	TRUE	0.222087	1.51851e-05	4.81858	4973.98	5823.37	5033.69	5093.56	4794.69	5584.9	5869.34	6015.86	5254	5849	4734	5327	5941	5437
Cables2	ENSMUSG00000038990.14	CDK5 and Abl enzyme substrate 2 [Source:MGI Symbol;Acc:MGI:2182335]	252966	protein_coding	4561	TRUE	-0.356726	1.55013e-05	4.80963	1002.07	774.02	1032.8	1022.37	951.038	739.132	815.05	767.887	1078	1174	939	705	825	694
Tm2d3	ENSMUSG00000078681.10	TM2 domain containing 3 [Source:MGI Symbol;Acc:MGI:1915884]	68634	protein_coding	1478	TRUE	0.439524	1.55057e-05	4.80951	383.89	529.22	383.228	374.463	393.987	490.658	549.294	547.701	400	430	389	468	556	495
Tbc1d17	ENSMUSG00000038520.15	TBC1 domain family, member 17 [Source:MGI Symbol;Acc:MGI:2449973]	233204	protein_coding	8750	TRUE	-0.419931	1.5776e-05	4.802	683.06	502.96	727.174	644.424	677.577	465.496	489.03	554.339	759	740	669	444	495	501
Acod1	ENSMUSG00000022126.6	aconitate decarboxylase 1 [Source:MGI Symbol;Acc:MGI:103206]	16365	protein_coding	2623	TRUE	1.85482	1.60374e-05	4.79486	12.18	50.83	12.4549	20.0294	4.05128	56.6144	49.3969	46.4716	13	23	4	54	50	42
Ercc6l	ENSMUSG00000051220.2	excision repair cross-complementing rodent repair deficiency complementation group 6 like [Source:MGI Symbol;Acc:MGI:2654144]	236930	protein_coding	5302	TRUE	0.332818	1.60505e-05	4.79451	1384.16	1759.88	1469.68	1342.84	1339.96	1703.67	1734.82	1841.16	1534	1542	1323	1625	1756	1664
Fmr1	ENSMUSG00000000838.17	fragile X mental retardation 1 [Source:MGI Symbol;Acc:MGI:95564]	14265	protein_coding	4409	TRUE	-0.256777	1.70348e-05	4.76866	3477.11	2899.22	3332.16	3632.29	3466.88	2936.61	2926.27	2834.77	3478	4171	3423	2801	2962	2562
Fam117b	ENSMUSG00000041040.12	family with sequence similarity 117, member B [Source:MGI Symbol;Acc:MGI:1920000]	72750	protein_coding	5532	TRUE	-0.276855	1.7181e-05	4.76495	2184.18	1791	2080.93	2137.05	2334.55	1812.71	1801.01	1759.28	2172	2454	2305	1729	1823	1590
Lrp10	ENSMUSG00000022175.9	low-density lipoprotein receptor-related protein 10 [Source:MGI Symbol;Acc:MGI:1929480]	65107	protein_coding	4228	TRUE	-0.222347	1.722e-05	4.76397	4375.39	3737.11	4513.46	4362.93	4249.79	3609.69	3816.41	3785.22	4711	5010	4196	3443	3863	3421
Tnfrsf25	ENSMUSG00000024793.14	tumor necrosis factor receptor superfamily, member 25 [Source:MGI Symbol;Acc:MGI:1934667]	85030	protein_coding	1661	TRUE	0.586534	1.7345e-05	4.76083	231.65	357.51	239.517	219.453	235.987	335.493	386.284	350.75	250	252	233	320	391	317
Nfyb	ENSMUSG00000020248.18	nuclear transcription factor-Y beta [Source:MGI Symbol;Acc:MGI:97317]	18045	protein_coding	3722	TRUE	0.375238	1.7519e-05	4.75649	1069.52	1405.64	1076.87	1163.45	968.256	1310.52	1477.96	1428.45	1124	1336	956	1250	1496	1291
Mdm2	ENSMUSG00000020184.15	transformed mouse 3T3 cell double minute 2 [Source:MGI Symbol;Acc:MGI:96952]	17246	protein_coding	3145	TRUE	0.243603	1.77642e-05	4.75045	1893.43	2251.79	1852.91	1932.4	1894.99	2265.62	2215.95	2273.79	1934	2219	1871	2161	2243	2055
Tmx1	ENSMUSG00000021072.12	thioredoxin-related transmembrane protein 1 [Source:MGI Symbol;Acc:MGI:1919986]	72736	protein_coding	2795	TRUE	0.296747	1.81912e-05	4.74014	1940.93	2402.65	1888.35	2064.77	1869.67	2245.7	2473.8	2488.44	1971	2371	1846	2142	2504	2249
Ggt7	ENSMUSG00000027603.15	gamma-glutamyltransferase 7 [Source:MGI Symbol;Acc:MGI:1913385]	207182	protein_coding	2614	TRUE	0.707249	1.82225e-05	4.73939	109.05	185	116.884	107.985	102.295	166.698	203.515	184.78	122	124	101	159	206	167
AA467197	ENSMUSG00000033213.16	expressed sequence AA467197 [Source:MGI Symbol;Acc:MGI:3034182]	433470	protein_coding	792	TRUE	2.06934	1.82324e-05	4.73916	7.19	34.97	10.5388	6.96675	4.05128	25.1619	45.4452	34.3004	11	8	4	24	46	31
Cdc42	ENSMUSG00000006699.17	cell division cycle 42 [Source:MGI Symbol;Acc:MGI:106211]	12540	protein_coding	2108	TRUE	-0.202111	1.85796e-05	4.73096	9429.46	8173.93	9610.39	9613.24	9064.74	7897.7	8434.03	8190.06	10031	11039	8950	7533	8537	7402
Tmem268	ENSMUSG00000045917.17	transmembrane protein 268 [Source:MGI Symbol;Acc:MGI:1913920]	230279	protein_coding	3765	TRUE	0.447412	1.90435e-05	4.72025	359.07	497.63	355.444	343.983	377.782	520.013	504.837	468.035	371	395	373	496	511	423
Ube2l3	ENSMUSG00000038965.17	ubiquitin-conjugating enzyme E2L 3 [Source:MGI Symbol;Acc:MGI:109240]	22195	protein_coding	3015	TRUE	-0.231715	1.94002e-05	4.71219	3969.42	3368.36	4033.47	4080.77	3794.02	3247.99	3428.15	3428.94	4210	4686	3746	3098	3470	3099
Smoc1	ENSMUSG00000021136.13	SPARC related modular calcium binding 1 [Source:MGI Symbol;Acc:MGI:1929878]	64075	protein_coding	3496	TRUE	2.31177	1.99458e-05	4.70015	7.69	44.68	1.91614	6.96675	14.1795	40.8882	44.4572	48.6845	2	8	14	39	45	44
Aldoa	ENSMUSG00000030695.16	aldolase A, fructose-bisphosphate [Source:MGI Symbol;Acc:MGI:87994]	11674	protein_coding	1549	TRUE	0.245058	1.99458e-05	4.70015	20337.3	24186.2	20714.4	20722.6	19574.8	22536.7	24184.7	25837.1	21621	23796	19327	21496	24480	23351
Afdn	ENSMUSG00000068036.15	afadin, adherens junction formation factor [Source:MGI Symbol;Acc:MGI:1314653]	17356	protein_coding	7732	TRUE	0.556451	2.00589e-05	4.69769	321.59	486.56	338.198	350.079	276.5	486.464	446.548	526.678	353	402	273	464	452	476
Brca1	ENSMUSG00000017146.12	breast cancer 1, early onset [Source:MGI Symbol;Acc:MGI:104537]	12189	protein_coding	6572	TRUE	0.271512	2.01147e-05	4.69649	2147.16	2607.04	2153.74	2146.63	2141.1	2710.15	2580.5	2530.49	2248	2465	2114	2585	2612	2287
Tsc22d3	ENSMUSG00000031431.13	TSC22 domain family, member 3 [Source:MGI Symbol;Acc:MGI:1196284]	14605	protein_coding	2876	TRUE	0.660556	2.03398e-05	4.69165	137.45	224.57	136.046	125.401	150.91	201.296	240.069	232.358	142	144	149	192	243	210
Aacs	ENSMUSG00000029482.4	acetoacetyl-CoA synthetase [Source:MGI Symbol;Acc:MGI:1926144]	78894	protein_coding	3239	TRUE	0.310121	2.03398e-05	4.69165	1357.59	1697.07	1393.99	1398.57	1280.2	1604.07	1802	1685.15	1455	1606	1264	1530	1824	1523
Suox	ENSMUSG00000049858.8	sulfite oxidase [Source:MGI Symbol;Acc:MGI:2446117]	211389	protein_coding	2497	TRUE	-0.584246	2.03763e-05	4.69087	421.79	273.91	447.418	424.972	392.974	226.457	248.961	346.324	467	488	388	216	252	313
Fam208a	ENSMUSG00000040651.9	family with sequence similarity 208, member A [Source:MGI Symbol;Acc:MGI:1921694]	218850	protein_coding	7590	TRUE	-0.315709	2.08641e-05	4.6806	2062.99	1644.23	1973.62	2137.05	2078.31	1802.22	1602.44	1528.03	2060	2454	2052	1719	1622	1381
BC030867	ENSMUSG00000034773.16	cDNA sequence BC030867 [Source:MGI Symbol;Acc:MGI:2387601]	217216	protein_coding	2813	TRUE	0.429703	2.10549e-05	4.67665	510.13	698.45	519.273	519.893	491.218	695.099	733.051	667.199	542	597	485	663	742	603
Lss	ENSMUSG00000033105.12	lanosterol synthase [Source:MGI Symbol;Acc:MGI:1336155]	16987	protein_coding	6992	TRUE	0.304018	2.11108e-05	4.6755	1431.82	1782.18	1411.24	1530.07	1354.14	1717.3	1881.04	1748.22	1473	1757	1337	1638	1904	1580
Ina	ENSMUSG00000034336.3	internexin neuronal intermediate filament protein, alpha [Source:MGI Symbol;Acc:MGI:96568]	226180	protein_coding	3240	TRUE	1.80138	2.12112e-05	4.67344	13.3	52.97	11.4968	18.2877	10.1282	52.4207	62.2401	44.2586	12	21	10	50	63	40
Ptch1	ENSMUSG00000021466.12	patched 1 [Source:MGI Symbol;Acc:MGI:105373]	19206	protein_coding	10383	TRUE	-0.289736	2.17485e-05	4.66257	1331.37	1081.25	1381.54	1282.75	1329.83	1080.91	1063.02	1099.83	1442	1473	1313	1031	1076	994
G2e3	ENSMUSG00000035293.13	G2/M-phase specific E3 ubiquitin ligase [Source:MGI Symbol;Acc:MGI:2444298]	217558	protein_coding	6803	TRUE	0.387932	2.21002e-05	4.6556	568.05	753.54	549.932	573.886	580.346	782.117	717.244	761.249	574	659	573	746	726	688
Adi1	ENSMUSG00000020629.12	acireductone dioxygenase 1 [Source:MGI Symbol;Acc:MGI:2144929]	104923	protein_coding	1652	TRUE	0.325414	2.23744e-05	4.65025	867.07	1096.02	837.352	872.585	891.282	1061	1127.24	1099.83	874	1002	880	1012	1141	994
Mri1	ENSMUSG00000004996.9	methylthioribose-1-phosphate isomerase 1 [Source:MGI Symbol;Acc:MGI:1915123]	67873	protein_coding	2819	TRUE	-0.377674	2.2575e-05	4.64637	1034.59	785.2	1015.55	995.374	1092.83	709.776	881.241	764.568	1060	1143	1079	677	892	691
Cenpk	ENSMUSG00000021714.15	centromere protein K [Source:MGI Symbol;Acc:MGI:1926210]	60411	protein_coding	2077	TRUE	0.404225	2.29191e-05	4.6398	520.27	698.08	513.525	521.635	525.654	673.082	734.039	687.115	536	599	519	642	743	621
Ctsw	ENSMUSG00000024910.4	cathepsin W [Source:MGI Symbol;Acc:MGI:1338045]	13041	protein_coding	1232	TRUE	-0.962615	2.31163e-05	4.63608	140.09	67.66	162.872	141.947	115.462	54.5175	72.1195	76.3462	170	163	114	52	73	69
Gpr174	ENSMUSG00000073008.11	G protein-coupled receptor 174 [Source:MGI Symbol;Acc:MGI:2685222]	213439	protein_coding	5112	TRUE	-0.288595	2.34112e-05	4.63058	3174.69	2581.29	3171.21	3351.88	3000.99	2711.2	2578.52	2454.14	3310	3849	2963	2586	2610	2218
Arpc2	ENSMUSG00000006304.14	actin related protein 2/3 complex, subunit 2 [Source:MGI Symbol;Acc:MGI:1923959]	76709	protein_coding	1439	TRUE	-0.206877	2.3781e-05	4.62377	8714.57	7525.95	8872.68	8874.76	8396.28	7163.81	7757.3	7656.74	9261	10191	8290	6833	7852	6920
Hars	ENSMUSG00000001380.6	histidyl-tRNA synthetase [Source:MGI Symbol;Acc:MGI:108087]	15115	protein_coding	1987	TRUE	0.252403	2.3781e-05	4.62377	2868.4	3435.02	2863.67	2976.54	2765	3267.91	3531.88	3505.28	2989	3418	2730	3117	3575	3168
Cish	ENSMUSG00000032578.7	cytokine inducible SH2-containing protein [Source:MGI Symbol;Acc:MGI:103159]	12700	protein_coding	4697	TRUE	0.571107	2.39479e-05	4.62073	2300.94	3519.5	2596.37	2255.48	2050.96	3021.53	3654.39	3882.59	2710	2590	2025	2882	3699	3509
Tmem50a	ENSMUSG00000028822.11	transmembrane protein 50A [Source:MGI Symbol;Acc:MGI:1919067]	71817	protein_coding	1204	TRUE	0.339141	2.40893e-05	4.61817	1049.42	1341.5	1049.09	1077.23	1021.94	1225.6	1387.07	1411.85	1095	1237	1009	1169	1404	1276
Parvg	ENSMUSG00000022439.9	parvin, gamma [Source:MGI Symbol;Acc:MGI:2158329]	64099	protein_coding	2700	TRUE	0.256601	2.42634e-05	4.61505	3144.14	3776.4	3264.14	3135.91	3032.38	3509.04	3885.56	3934.59	3407	3601	2994	3347	3933	3556
Arhgef1	ENSMUSG00000040940.18	Rho guanine nucleotide exchange factor (GEF) 1 [Source:MGI Symbol;Acc:MGI:1353510]	16801	protein_coding	4243	TRUE	-0.261293	2.46299e-05	4.60854	10280.1	8529.17	10521.5	10097.4	10221.4	8124.16	8696.83	8766.53	10982	11595	10092	7749	8803	7923
Nt5dc2	ENSMUSG00000071547.4	5'-nucleotidase domain containing 2 [Source:MGI Symbol;Acc:MGI:1917271]	70021	protein_coding	1858	TRUE	0.640321	2.47335e-05	4.60671	249.13	402.28	268.259	254.286	224.846	357.509	400.115	449.225	280	292	222	341	405	406
Nudt4	ENSMUSG00000020029.6	nudix (nucleoside diphosphate linked moiety X)-type motif 4 [Source:MGI Symbol;Acc:MGI:1918457]	71207	protein_coding	3210	TRUE	-0.385511	2.48527e-05	4.60463	2232.29	1686.52	2376.97	2440.1	1879.79	1591.49	1767.42	1700.64	2481	2802	1856	1518	1789	1537
Lrrc32	ENSMUSG00000090958.2	leucine rich repeat containing 32 [Source:MGI Symbol;Acc:MGI:93882]	434215	protein_coding	4576	TRUE	0.953129	2.49231e-05	4.6034	49.02	101.06	57.4841	47.0255	42.5384	98.5509	92.8663	111.753	60	54	42	94	94	101
Mcm6	ENSMUSG00000026355.11	minichromosome maintenance complex component 6 [Source:MGI Symbol;Acc:MGI:1298227]	17219	protein_coding	4355	TRUE	-0.207931	2.5024e-05	4.60164	14863.5	12832.7	15195	15198.8	14196.7	12461.5	12870.9	13165.8	15860	17453	14017	11886	13028	11899
Nde1	ENSMUSG00000022678.16	nudE neurodevelopment protein 1 [Source:MGI Symbol;Acc:MGI:1914453]	67203	protein_coding	2335	TRUE	0.31656	2.54443e-05	4.59441	1228.35	1544.14	1233.03	1298.43	1153.6	1434.23	1600.46	1597.74	1287	1491	1139	1368	1620	1444
Pitpnc1	ENSMUSG00000040430.18	phosphatidylinositol transfer protein, cytoplasmic 1 [Source:MGI Symbol;Acc:MGI:1919045]	71795	protein_coding	6329	TRUE	-0.356926	2.56385e-05	4.59111	1623.98	1252.97	1614.35	1600.61	1656.97	1322.05	1278.39	1158.47	1685	1838	1636	1261	1294	1047
Chmp4b	ENSMUSG00000038467.15	charged multivesicular body protein 4B [Source:MGI Symbol;Acc:MGI:1922858]	75608	protein_coding	1616	TRUE	0.344897	2.56385e-05	4.59111	3594.21	4614.43	3786.29	3697.6	3298.76	4043.73	4669.99	5129.58	3952	4246	3257	3857	4727	4636
Nudt16l1	ENSMUSG00000022516.10	nudix (nucleoside diphosphate linked moiety X)-type motif 16-like 1 [Source:MGI Symbol;Acc:MGI:1914161]	66911	protein_coding	1618	TRUE	-0.396718	2.56911e-05	4.59022	673.88	504.04	708.013	652.262	661.372	462.351	546.33	503.442	739	749	653	441	553	455
Apol8	ENSMUSG00000056656.6	apolipoprotein L 8 [Source:MGI Symbol;Acc:MGI:2444921]	239552	protein_coding	2801	TRUE	-1.20028	2.60998e-05	4.58336	98.82	39.36	80.4778	85.3426	130.654	45.0818	46.4331	26.5552	84	98	129	43	47	24
Actr2	ENSMUSG00000020152.7	ARP2 actin-related protein 2 [Source:MGI Symbol;Acc:MGI:1913963]	66713	protein_coding	3631	TRUE	-0.204422	2.62567e-05	4.58076	17945.6	15533.2	18362.3	18603.8	16870.5	15133.9	15844.6	15621.1	19166	21363	16657	14435	16038	14118
Msi2	ENSMUSG00000069769.13	musashi RNA-binding protein 2 [Source:MGI Symbol;Acc:MGI:1923876]	76626	protein_coding	6436	TRUE	0.235304	2.63357e-05	4.57946	4916.3	5808.39	5031.78	4782.67	4934.46	6145.8	5708.31	5571.06	5252	5492	4872	5862	5778	5035
Fam185a	ENSMUSG00000047221.5	family with sequence similarity 185, member A [Source:MGI Symbol;Acc:MGI:2140983]	330050	protein_coding	3027	TRUE	0.357159	2.64563e-05	4.57747	632.38	818.59	611.248	667.066	618.833	840.828	797.267	817.678	638	766	611	802	807	739
Grb10	ENSMUSG00000020176.17	growth factor receptor bound protein 10 [Source:MGI Symbol;Acc:MGI:103232]	14783	protein_coding	5061	TRUE	2.86072	2.76768e-05	4.55788	2.57	22.7	1.91614	1.74169	4.05128	22.0167	21.7347	24.3423	2	2	4	21	22	22
Gfpt1	ENSMUSG00000029992.14	glutamine fructose-6-phosphate transaminase 1 [Source:MGI Symbol;Acc:MGI:95698]	14583	protein_coding	6238	TRUE	0.250007	2.77179e-05	4.55724	2604.16	3113.72	2632.77	2738.8	2440.9	3212.34	3079.41	3049.42	2748	3145	2410	3064	3117	2756
Zmat5	ENSMUSG00000009076.10	zinc finger, matrin type 5 [Source:MGI Symbol;Acc:MGI:1914428]	67178	protein_coding	792	TRUE	-0.529028	2.90279e-05	4.53718	297.24	200.94	304.666	294.345	292.705	203.392	193.636	205.803	318	338	289	194	196	186
Vezf1	ENSMUSG00000018377.10	vascular endothelial zinc finger 1 [Source:MGI Symbol;Acc:MGI:1313291]	22344	protein_coding	4583	TRUE	0.275969	2.90279e-05	4.53718	1275.86	1554.15	1254.11	1261.85	1311.6	1483.51	1613.3	1565.65	1309	1449	1295	1415	1633	1415
Ltn1	ENSMUSG00000052299.9	listerin E3 ubiquitin protein ligase 1 [Source:MGI Symbol;Acc:MGI:1926163]	78913	protein_coding	7743	TRUE	0.222404	2.91228e-05	4.53577	3221.95	3773.25	3246.9	3337.94	3081	3808.89	3835.18	3675.68	3389	3833	3042	3633	3882	3322
Dapp1	ENSMUSG00000028159.14	dual adaptor for phosphotyrosine and 3-phosphoinositides 1 [Source:MGI Symbol;Acc:MGI:1347063]	26377	protein_coding	3083	TRUE	-0.485978	2.93817e-05	4.53192	373.37	260.59	347.779	363.142	409.179	261.055	261.804	258.913	363	417	404	249	265	234
Fth1	ENSMUSG00000024661.6	ferritin heavy polypeptide 1 [Source:MGI Symbol;Acc:MGI:95588]	14319	protein_coding	866	TRUE	0.23631	2.95538e-05	4.52939	4369.5	5171.98	4405.2	4453.49	4249.79	4977.87	5219.28	5318.78	4598	5114	4196	4748	5283	4807
Bcl11b	ENSMUSG00000048251.15	B cell leukemia/lymphoma 11B [Source:MGI Symbol;Acc:MGI:1929913]	58208	protein_coding	8111	TRUE	-0.250941	3.00523e-05	4.52212	7008.44	5859.01	7109.83	7179.23	6736.27	6058.79	5875.27	5642.98	7421	8244	6651	5779	5947	5100
Arhgef2	ENSMUSG00000028059.15	rho/rac guanine nucleotide exchange factor (GEF) 2 [Source:MGI Symbol;Acc:MGI:103264]	16800	protein_coding	4492	TRUE	-0.204284	3.02098e-05	4.51985	4100.49	3546.16	4048.8	4061.61	4191.05	3495.41	3626.72	3516.35	4226	4664	4138	3334	3671	3178
Igf2bp3	ENSMUSG00000029814.10	insulin-like growth factor 2 mRNA binding protein 3 [Source:MGI Symbol;Acc:MGI:1890359]	140488	protein_coding	4345	TRUE	-0.939682	3.02388e-05	4.51944	166.86	81.72	187.782	181.135	131.667	74.4374	98.7939	71.9203	196	208	130	71	100	65
Fzd7	ENSMUSG00000041075.8	frizzled class receptor 7 [Source:MGI Symbol;Acc:MGI:108570]	14369	protein_coding	4532	TRUE	1.26985	3.07376e-05	4.51233	29.3	77.27	22.9937	30.4795	34.4359	79.6795	69.1557	82.9849	24	35	34	76	70	75
Hic1	ENSMUSG00000043099.4	hypermethylated in cancer 1 [Source:MGI Symbol;Acc:MGI:1338010]	15248	protein_coding	3497	TRUE	0.749861	3.0788e-05	4.51162	100.56	177.47	112.094	110.597	79	157.262	174.865	200.27	117	127	78	150	177	181
Grwd1	ENSMUSG00000053801.18	glutamate-rich WD repeat containing 1 [Source:MGI Symbol;Acc:MGI:2141989]	101612	protein_coding	1974	TRUE	-0.249127	3.10884e-05	4.5074	2525.44	2114.17	2560.92	2578.57	2436.85	2022.39	2172.48	2147.65	2673	2961	2406	1929	2199	1941
Dpp4	ENSMUSG00000035000.8	dipeptidylpeptidase 4 [Source:MGI Symbol;Acc:MGI:94919]	13482	protein_coding	5268	TRUE	-0.447052	3.11022e-05	4.50721	577.28	415.18	559.512	574.757	597.564	399.446	445.56	400.541	584	660	590	381	451	362
Ube2j1	ENSMUSG00000028277.13	ubiquitin-conjugating enzyme E2J 1 [Source:MGI Symbol;Acc:MGI:1926245]	56228	protein_coding	3530	TRUE	-0.219977	3.1319e-05	4.50419	2598.42	2221.85	2603.07	2562.89	2629.28	2184.9	2273.25	2207.4	2717	2943	2596	2084	2301	1995
Ripor3	ENSMUSG00000074577.9	RIPOR family member 3 [Source:MGI Symbol;Acc:MGI:1916803]	69553	protein_coding	3580	TRUE	2.31127	3.18572e-05	4.49679	6.61	39.96	5.74841	13.0627	1.01282	33.5493	36.5537	49.791	6	15	1	32	37	45
Ubap1	ENSMUSG00000028437.14	ubiquitin-associated protein 1 [Source:MGI Symbol;Acc:MGI:2149543]	67123	protein_coding	3456	TRUE	-0.341204	3.19302e-05	4.4958	840.3	655.85	868.969	795.08	856.846	657.356	662.907	647.283	907	913	846	627	671	585
Slc7a2	ENSMUSG00000031596.15	solute carrier family 7 (cationic amino acid transporter, y+ system), member 2 [Source:MGI Symbol;Acc:MGI:99828]	11988	protein_coding	7910	TRUE	3.14804	3.23897e-05	4.48959	1.91	21.2	0.958069	1.74169	3.03846	20.9683	22.7226	19.9164	1	2	3	20	23	18
Ttll5	ENSMUSG00000012609.19	tubulin tyrosine ligase-like family, member 5 [Source:MGI Symbol;Acc:MGI:2443657]	320244	protein_coding	5482	TRUE	0.427389	3.24209e-05	4.48917	545.27	746.03	528.854	584.336	522.615	833.489	742.93	661.667	552	671	516	795	752	598
Slc1a5	ENSMUSG00000001918.17	solute carrier family 1 (neutral amino acid transporter), member 5 [Source:MGI Symbol;Acc:MGI:105305]	20514	protein_coding	2807	TRUE	0.194173	3.42506e-05	4.46533	9123.61	10442.6	9099.74	9046.32	9224.77	10069	10925.6	10333.3	9498	10388	9108	9604	11059	9339
Naa25	ENSMUSG00000042719.17	N(alpha)-acetyltransferase 25, NatB auxiliary subunit [Source:MGI Symbol;Acc:MGI:2442563]	231713	protein_coding	5447	TRUE	0.266771	3.43895e-05	4.46357	3811.6	4609.7	3777.67	4154.79	3502.33	4605.68	4630.47	4592.94	3943	4771	3458	4393	4687	4151
Phlda3	ENSMUSG00000041801.5	pleckstrin homology like domain, family A, member 3 [Source:MGI Symbol;Acc:MGI:1351485]	27280	protein_coding	1435	TRUE	0.429995	3.43895e-05	4.46357	263.75	361.45	241.433	274.316	275.487	379.526	359.61	345.217	252	315	272	362	364	312
Hsd11b1	ENSMUSG00000016194.14	hydroxysteroid 11-beta dehydrogenase 1 [Source:MGI Symbol;Acc:MGI:103562]	15483	protein_coding	1978	TRUE	-1.41016	3.49435e-05	4.45663	47.38	16.1	46.9454	43.5422	51.6538	14.6778	14.8191	18.8099	49	50	51	14	15	17
Arhgap4	ENSMUSG00000031389.17	Rho GTPase activating protein 4 [Source:MGI Symbol;Acc:MGI:2159577]	171207	protein_coding	6299	TRUE	-0.379549	3.53897e-05	4.45112	983.55	745.34	1044.3	905.677	1000.67	709.776	752.809	773.42	1090	1040	988	677	762	699
Nxpe3	ENSMUSG00000075033.4	neurexophilin and PC-esterase domain family, member 3 [Source:MGI Symbol;Acc:MGI:2686598]	385658	protein_coding	6436	TRUE	-0.319643	3.55816e-05	4.44878	1602.67	1271.46	1660.33	1479.56	1668.11	1240.27	1287.28	1286.82	1733	1699	1647	1183	1303	1163
Ccr7	ENSMUSG00000037944.8	chemokine (C-C motif) receptor 7 [Source:MGI Symbol;Acc:MGI:103011]	12775	protein_coding	1978	TRUE	-0.274399	3.61702e-05	4.44165	7772.68	6384.54	8197.24	7613.78	7507.02	5810.31	6452.23	6891.07	8556	8743	7412	5542	6531	6228
Gnaq	ENSMUSG00000024639.5	guanine nucleotide binding protein, alpha q polypeptide [Source:MGI Symbol;Acc:MGI:95776]	14682	protein_coding	5644	TRUE	-0.470147	3.66116e-05	4.43638	494.18	349.11	500.112	465.901	516.538	397.349	327.996	321.982	522	535	510	379	332	291
Tmem267	ENSMUSG00000074634.12	transmembrane protein 267 [Source:MGI Symbol;Acc:MGI:3648543]	633640	protein_coding	4531	TRUE	-0.813874	3.67873e-05	4.4343	162.33	87.55	172.452	133.239	181.295	77.5826	89.9024	95.1561	180	153	179	74	91	86
Pcnt	ENSMUSG00000001151.10	pericentrin (kendrin) [Source:MGI Symbol;Acc:MGI:102722]	18541	protein_coding	9341	TRUE	0.326689	3.694e-05	4.4325	2906.99	3670.48	2800.44	2798.02	3122.52	4061.56	3503.23	3446.64	2923	3213	3083	3874	3546	3115
Ccdc141	ENSMUSG00000044033.16	coiled-coil domain containing 141 [Source:MGI Symbol;Acc:MGI:1919735]	545428	protein_coding	8969	TRUE	-0.958756	3.72187e-05	4.42924	146.73	70.78	170.536	166.331	103.308	76.5342	76.0713	59.7492	178	191	102	73	77	54
Rnf13	ENSMUSG00000036503.13	ring finger protein 13 [Source:MGI Symbol;Acc:MGI:1346341]	24017	protein_coding	3873	TRUE	0.381854	3.75015e-05	4.42595	458.46	605.55	473.286	449.355	452.731	600.741	609.558	606.343	494	516	447	573	617	548
Eif4enif1	ENSMUSG00000020454.17	eukaryotic translation initiation factor 4E nuclear import factor 1 [Source:MGI Symbol;Acc:MGI:1921453]	74203	protein_coding	3712	TRUE	0.213439	3.76057e-05	4.42475	7001.93	8148.45	7138.57	7332.5	6534.72	8177.63	8111.97	8155.76	7451	8420	6452	7800	8211	7371
Rgcc	ENSMUSG00000022018.7	regulator of cell cycle [Source:MGI Symbol;Acc:MGI:1913464]	66214	protein_coding	918	TRUE	-0.474457	3.76334e-05	4.42443	923.7	650	803.82	910.902	1056.37	570.337	637.221	742.439	839	1046	1043	544	645	671
Dusp22	ENSMUSG00000069255.13	dual specificity phosphatase 22 [Source:MGI Symbol;Acc:MGI:1915926]	105352	protein_coding	3015	TRUE	-0.52458	3.77707e-05	4.42284	284.55	192.82	296.043	276.057	281.564	168.795	200.552	209.122	309	317	278	161	203	189
Ybx3	ENSMUSG00000030189.15	Y box protein 3 [Source:MGI Symbol;Acc:MGI:2137670]	56449	protein_coding	1853	TRUE	0.241305	3.77857e-05	4.42267	9799.79	11639.7	9871.94	10397.9	9129.56	11124.7	11750.5	12043.9	10304	11940	9014	10611	11894	10885
Rfc5	ENSMUSG00000029363.14	replication factor C (activator 1) 5 [Source:MGI Symbol;Acc:MGI:1919401]	72151	protein_coding	3751	TRUE	0.315313	3.79937e-05	4.42029	2408.64	3024.11	2514.93	2482.77	2228.2	2899.91	3232.54	2939.88	2625	2851	2200	2766	3272	2657
Dgcr8	ENSMUSG00000022718.12	DGCR8, microprocessor complex subunit [Source:MGI Symbol;Acc:MGI:2151114]	94223	protein_coding	4320	TRUE	-0.220083	3.8401e-05	4.41566	2748.8	2351.26	2784.15	2776.25	2686	2359.98	2350.31	2343.49	2906	3188	2652	2251	2379	2118
Lonp2	ENSMUSG00000047866.18	lon peptidase 2, peroxisomal [Source:MGI Symbol;Acc:MGI:1914137]	66887	protein_coding	4487	TRUE	-0.275853	3.87605e-05	4.41161	2014.59	1653.51	2028.23	2089.15	1926.38	1615.61	1668.63	1676.3	2117	2399	1902	1541	1689	1515
Crtc3	ENSMUSG00000030527.15	CREB regulated transcription coactivator 3 [Source:MGI Symbol;Acc:MGI:1917711]	70461	protein_coding	5115	TRUE	-0.375257	3.92611e-05	4.40604	891.5	678.5	927.411	869.972	877.102	735.987	613.51	686.009	968	999	866	702	621	620
Inpp5b	ENSMUSG00000028894.18	inositol polyphosphate-5-phosphatase B [Source:MGI Symbol;Acc:MGI:103257]	16330	protein_coding	3834	TRUE	0.234408	3.94727e-05	4.4037	1988.31	2349.13	2005.24	1996.84	1962.85	2265.62	2391.8	2389.97	2093	2293	1938	2161	2421	2160
Zbtb4	ENSMUSG00000018750.14	zinc finger and BTB domain containing 4 [Source:MGI Symbol;Acc:MGI:1922830]	75580	protein_coding	7811	TRUE	-0.504259	3.94949e-05	4.40346	421.39	289.95	394.724	419.746	449.692	267.346	299.345	303.172	412	482	444	255	303	274
Hdhd5	ENSMUSG00000058979.7	haloacid dehalogenase like hydrolase domain containing 5 [Source:MGI Symbol;Acc:MGI:2136976]	214932	protein_coding	1928	TRUE	-0.375299	3.98672e-05	4.39938	718.04	546.24	761.665	690.579	701.884	508.481	558.185	572.043	795	793	693	485	565	517
Tfcp2	ENSMUSG00000009733.9	transcription factor CP2 [Source:MGI Symbol;Acc:MGI:98509]	21422	protein_coding	3302	TRUE	-0.516791	4.10429e-05	4.38676	293.61	199.97	297.001	283.024	300.808	199.199	201.54	199.164	310	325	297	190	204	180
Tln2	ENSMUSG00000052698.15	talin 2 [Source:MGI Symbol;Acc:MGI:1917799]	70549	protein_coding	12132	TRUE	1.67536	4.13516e-05	4.38351	15.72	57	16.2872	15.6752	15.1923	71.2922	54.3366	45.3651	17	18	15	68	55	41
Tmcc3	ENSMUSG00000020023.18	transmembrane and coiled coil domains 3 [Source:MGI Symbol;Acc:MGI:2442900]	319880	protein_coding	5530	TRUE	0.709923	4.21567e-05	4.37513	105.21	179.82	123.591	107.985	84.0641	170.892	192.648	175.928	129	124	83	163	195	159
Flot2	ENSMUSG00000061981.14	flotillin 2 [Source:MGI Symbol;Acc:MGI:103309]	14252	protein_coding	2712	TRUE	0.419741	4.21923e-05	4.37477	466.67	635.33	524.064	460.676	415.256	610.177	635.245	660.56	547	529	410	582	643	597
Ptpn1	ENSMUSG00000027540.13	protein tyrosine phosphatase, non-receptor type 1 [Source:MGI Symbol;Acc:MGI:97805]	19246	protein_coding	4292	TRUE	0.301567	4.2372e-05	4.37292	4898.36	6088.21	5190.82	5094.43	4409.82	5571.27	6160.79	6532.58	5418	5850	4354	5314	6236	5904
Ar	ENSMUSG00000046532.8	androgen receptor [Source:MGI Symbol;Acc:MGI:88064]	11835	protein_coding	10048	TRUE	0.614188	4.27382e-05	4.36918	186.06	294.69	197.362	172.427	188.385	319.766	248.961	315.343	206	198	186	305	252	285
Arhgap32	ENSMUSG00000041444.14	Rho GTPase activating protein 32 [Source:MGI Symbol;Acc:MGI:2450166]	330914	protein_coding	13568	TRUE	1.58864	4.27514e-05	4.36905	16.59	56.39	21.0775	16.546	12.1538	55.566	58.2884	55.3233	22	19	12	53	59	50
Ezh1	ENSMUSG00000006920.14	enhancer of zeste 1 polycomb repressive complex 2 subunit [Source:MGI Symbol;Acc:MGI:1097695]	14055	protein_coding	4207	TRUE	-0.350096	4.27514e-05	4.36905	696.21	539.69	694.6	687.095	706.949	535.74	543.366	539.955	725	789	698	511	550	488
Asap2	ENSMUSG00000052632.16	ArfGAP with SH3 domain, ankyrin repeat and PH domain 2 [Source:MGI Symbol;Acc:MGI:2685438]	211914	protein_coding	5678	TRUE	0.660512	4.31332e-05	4.36519	128.06	210.59	128.381	133.239	122.551	211.78	197.588	222.4	134	153	121	202	200	201
Ska3	ENSMUSG00000021965.3	spindle and kinetochore associated complex subunit 3 [Source:MGI Symbol;Acc:MGI:3041235]	219114	protein_coding	2260	TRUE	0.453635	4.31332e-05	4.36519	397.07	554.26	400.473	380.559	410.192	510.578	577.944	574.256	418	437	405	487	585	519
Zfp592	ENSMUSG00000005621.11	zinc finger protein 592 [Source:MGI Symbol;Acc:MGI:2443541]	233410	protein_coding	7297	TRUE	-0.227316	4.36245e-05	4.36027	3006.8	2558.39	3048.58	3092.36	2879.45	2607.41	2562.71	2505.04	3182	3551	2843	2487	2594	2264
Cdr2l	ENSMUSG00000050910.5	cerebellar degeneration-related protein 2-like [Source:MGI Symbol;Acc:MGI:2684867]	237988	protein_coding	3700	TRUE	0.852154	4.37874e-05	4.35865	86.79	165.61	99.6392	82.7301	77.9872	168.795	170.913	157.118	104	95	77	161	173	142
Fcho2	ENSMUSG00000041685.16	FCH domain only 2 [Source:MGI Symbol;Acc:MGI:3505790]	218503	protein_coding	5122	TRUE	-0.508204	4.38457e-05	4.35807	775.95	531.85	722.384	744.571	860.897	633.242	509.776	452.545	754	855	850	604	516	409
Got1	ENSMUSG00000025190.13	glutamic-oxaloacetic transaminase 1, soluble [Source:MGI Symbol;Acc:MGI:95791]	14718	protein_coding	2058	TRUE	0.298102	4.38457e-05	4.35807	3014.73	3738.39	3115.64	3233.44	2695.11	3552.03	3746.26	3916.89	3252	3713	2661	3388	3792	3540
Tbc1d10a	ENSMUSG00000034412.13	TBC1 domain family, member 10a [Source:MGI Symbol;Acc:MGI:2144164]	103724	protein_coding	1957	TRUE	0.381729	4.38457e-05	4.35807	545.95	721.95	577.716	560.823	499.32	674.13	736.014	755.716	603	644	493	643	745	683
Fgf13	ENSMUSG00000031137.17	fibroblast growth factor 13 [Source:MGI Symbol;Acc:MGI:109178]	14168	protein_coding	2499	TRUE	0.509362	4.39965e-05	4.35658	375.12	548.17	388.018	422.359	314.987	564.047	511.752	568.724	405	485	311	538	518	514
Zcwpw1	ENSMUSG00000037108.13	zinc finger, CW type with PWWP domain 1 [Source:MGI Symbol;Acc:MGI:2685899]	381678	protein_coding	3211	TRUE	-0.398066	4.39965e-05	4.35658	784.52	586.32	754.958	768.084	830.513	532.594	586.836	639.537	788	882	820	508	594	578
Tmem181b-ps	ENSMUSG00000096780.7	transmembrane protein 181B, pseudogene [Source:MGI Symbol;Acc:MGI:3779544]		transcribed_unprocessed_pseudogene	2426	TRUE	-0.527729	4.47105e-05	4.34959	371.95	250.72	368.857	363.142	383.859	266.297	275.635	210.229	385	417	379	254	279	190
Pgm2	ENSMUSG00000025791.18	phosphoglucomutase 2 [Source:MGI Symbol;Acc:MGI:97565]	72157	protein_coding	2523	TRUE	0.313099	4.52624e-05	4.34426	1498.74	1879.53	1501.29	1490.88	1504.04	1781.26	1778.29	2079.05	1567	1712	1485	1699	1800	1879
Kdm8	ENSMUSG00000030752.8	lysine (K)-specific demethylase 8 [Source:MGI Symbol;Acc:MGI:1924285]	77035	protein_coding	2389	TRUE	0.545814	4.5283e-05	4.34406	216.36	324.62	228.978	206.39	213.705	314.524	332.935	326.407	239	237	211	300	337	295
Eif4g3	ENSMUSG00000028760.16	eukaryotic translation initiation factor 4 gamma, 3 [Source:MGI Symbol;Acc:MGI:1923935]	230861	protein_coding	8134	TRUE	-0.205176	4.55085e-05	4.34191	5319.38	4600.85	5227.22	5373.1	5357.82	4821.66	4530.69	4450.21	5456	6170	5290	4599	4586	4022
Wbp4	ENSMUSG00000022023.6	WW domain binding protein 4 [Source:MGI Symbol;Acc:MGI:109568]	22380	protein_coding	3704	TRUE	0.286504	4.57794e-05	4.33933	940.56	1158.31	942.74	930.932	948	1162.69	1146.01	1166.22	984	1069	936	1109	1160	1054
Slc39a6	ENSMUSG00000024270.11	solute carrier family 39 (metal ion transporter), member 6 [Source:MGI Symbol;Acc:MGI:2147279]	106957	protein_coding	3882	TRUE	0.288003	4.58874e-05	4.33831	1480.62	1822.28	1502.25	1569.26	1370.35	1768.67	1869.18	1828.99	1568	1802	1353	1687	1892	1653
Eml4	ENSMUSG00000032624.15	echinoderm microtubule associated protein like 4 [Source:MGI Symbol;Acc:MGI:1926048]	78798	protein_coding	5445	TRUE	-0.260105	4.63497e-05	4.33395	4925.35	4088.64	5068.18	5156.26	4551.61	4304.79	4066.36	3894.76	5290	5921	4494	4106	4116	3520
Ppm1f	ENSMUSG00000026181.13	protein phosphatase 1F (PP2C domain containing) [Source:MGI Symbol;Acc:MGI:1918464]	68606	protein_coding	4922	TRUE	0.253452	4.75896e-05	4.32249	1613.84	1935.67	1667.04	1625.86	1548.6	1915.45	1954.14	1937.42	1740	1867	1529	1827	1978	1751
Cd53	ENSMUSG00000040747.9	CD53 antigen [Source:MGI Symbol;Acc:MGI:88341]	12508	protein_coding	1742	TRUE	0.219412	4.7692e-05	4.32155	14100.7	16464.5	13980.1	14726.8	13595.1	15602.5	17453.9	16337	14592	16911	13423	14882	17667	14765
Bora	ENSMUSG00000022070.7	bora, aurora kinase A activator [Source:MGI Symbol;Acc:MGI:1924994]	77744	protein_coding	3834	TRUE	0.318678	4.77112e-05	4.32138	822.85	1035.68	827.772	788.984	851.782	1044.22	1020.54	1042.29	864	906	841	996	1033	942
Spdl1	ENSMUSG00000069910.2	spindle apparatus coiled-coil protein 1 [Source:MGI Symbol;Acc:MGI:1917635]	70385	protein_coding	2505	TRUE	0.367183	4.77112e-05	4.32138	730.09	955.49	693.642	784.63	712.013	905.83	986.951	973.69	724	901	703	864	999	880
Fbxo11	ENSMUSG00000005371.14	F-box protein 11 [Source:MGI Symbol;Acc:MGI:2147134]	225055	protein_coding	4019	TRUE	-0.28088	4.783e-05	4.3203	1657	1353.08	1703.45	1551.84	1715.72	1448.91	1335.69	1274.65	1778	1782	1694	1382	1352	1152
Il6ra	ENSMUSG00000027947.11	interleukin 6 receptor, alpha [Source:MGI Symbol;Acc:MGI:105304]	16194	protein_coding	8639	TRUE	-0.40457	4.8115e-05	4.31772	2180.6	1620.23	2074.22	2012.52	2455.08	1674.32	1680.48	1505.9	2165	2311	2424	1597	1701	1361
Rgs10	ENSMUSG00000030844.11	regulator of G-protein signalling 10 [Source:MGI Symbol;Acc:MGI:1915115]	67865	protein_coding	880	TRUE	-0.384822	4.86712e-05	4.31273	1571.75	1186.07	1540.57	1456.92	1717.74	1176.32	1164.78	1217.11	1608	1673	1696	1122	1179	1100
Ltb	ENSMUSG00000024399.5	lymphotoxin B [Source:MGI Symbol;Acc:MGI:104796]	16994	protein_coding	1417	TRUE	-0.304162	4.89616e-05	4.31014	1359.35	1090.93	1403.57	1319.33	1355.15	1034.78	1155.89	1082.12	1465	1515	1338	987	1170	978
Nup62	ENSMUSG00000109511.1	nucleoporin 62 [Source:MGI Symbol;Acc:MGI:1351500]	18226	protein_coding	2722	TRUE	0.240611	4.89616e-05	4.31014	3542.87	4206.52	3601.38	3626.19	3401.05	4102.44	4246.16	4270.96	3759	4164	3358	3913	4298	3860
Cd3eap	ENSMUSG00000047649.9	CD3E antigen, epsilon polypeptide associated protein [Source:MGI Symbol;Acc:MGI:1917583]	70333	protein_coding	2239	TRUE	-0.373029	4.9147e-05	4.3085	1002.46	764.87	1028.97	1053.72	924.705	739.132	721.195	834.275	1074	1210	913	705	730	754
Tlr7	ENSMUSG00000044583.13	toll-like receptor 7 [Source:MGI Symbol;Acc:MGI:2176882]	170743	protein_coding	3897	TRUE	-1.08712	4.99222e-05	4.30171	106.17	46.21	132.214	118.435	67.859	42.985	51.3728	44.2586	138	136	67	41	52	40
Parp10	ENSMUSG00000063268.12	poly (ADP-ribose) polymerase family, member 10 [Source:MGI Symbol;Acc:MGI:3712326]	671535	protein_coding	3407	TRUE	-0.405314	5.11998e-05	4.29073	665.84	495.01	716.636	679.258	601.615	464.447	503.849	516.72	748	780	594	443	510	467
Atp6v1g1	ENSMUSG00000039105.6	ATPase, H+ transporting, lysosomal V1 subunit G1 [Source:MGI Symbol;Acc:MGI:1913540]	66290	protein_coding	1135	TRUE	0.359932	5.27546e-05	4.27774	778.24	1011.86	708.971	843.847	781.897	926.798	1070.93	1037.87	740	969	772	884	1084	938
Uxs1	ENSMUSG00000057363.12	UDP-glucuronate decarboxylase 1 [Source:MGI Symbol;Acc:MGI:1915133]	67883	protein_coding	4620	TRUE	0.315211	5.28142e-05	4.27725	838.12	1052.99	842.143	850.814	821.397	1073.58	1035.36	1050.04	879	977	811	1024	1048	949
Tmem97	ENSMUSG00000037278.9	transmembrane protein 97 [Source:MGI Symbol;Acc:MGI:1916321]	69071	protein_coding	1375	TRUE	0.349404	5.31089e-05	4.27483	1206.09	1554.63	1277.11	1195.67	1145.5	1462.54	1620.22	1581.14	1333	1373	1131	1395	1640	1429
Lmnb1	ENSMUSG00000024590.8	lamin B1 [Source:MGI Symbol;Acc:MGI:96795]	16906	protein_coding	2843	TRUE	0.210538	5.34775e-05	4.27183	6257.75	7267.31	6430.56	6327.55	6015.14	7025.42	7270.24	7506.27	6712	7266	5939	6701	7359	6784
Caskin2	ENSMUSG00000034471.12	CASK-interacting protein 2 [Source:MGI Symbol;Acc:MGI:2157062]	140721	protein_coding	4929	TRUE	0.828814	5.35023e-05	4.27163	74.71	140.13	77.6036	76.6342	69.8846	140.487	157.082	122.818	81	88	69	134	159	111
Pmm1	ENSMUSG00000022474.15	phosphomannomutase 1 [Source:MGI Symbol;Acc:MGI:1353418]	29858	protein_coding	1300	TRUE	0.481035	5.35023e-05	4.27163	393.99	562.57	438.796	392.75	350.436	535.74	579.92	572.043	458	451	346	511	587	517
Camk2b	ENSMUSG00000057897.14	calcium/calmodulin-dependent protein kinase II, beta [Source:MGI Symbol;Acc:MGI:88257]	12323	protein_coding	4125	TRUE	1.33715	5.36848e-05	4.27015	25.96	72.68	23.9517	29.6087	24.3077	72.3406	85.9507	59.7492	25	34	24	69	87	54
Ints7	ENSMUSG00000037461.10	integrator complex subunit 7 [Source:MGI Symbol;Acc:MGI:1924315]	77065	protein_coding	5347	TRUE	-0.193157	5.38112e-05	4.26913	4527.45	3948.88	4513.46	4490.94	4577.95	3944.13	3909.27	3993.24	4711	5157	4520	3762	3957	3609
Lsr	ENSMUSG00000001247.16	lipolysis stimulated lipoprotein receptor [Source:MGI Symbol;Acc:MGI:1927471]	54135	protein_coding	2167	TRUE	1.74934	5.55499e-05	4.25532	12.22	46.74	14.371	6.0959	16.2051	51.3723	43.4693	45.3651	15	7	16	49	44	41
Igsf8	ENSMUSG00000038034.15	immunoglobulin superfamily, member 8 [Source:MGI Symbol;Acc:MGI:2154090]	140559	protein_coding	2866	TRUE	0.396932	5.59535e-05	4.25217	456.81	611.2	461.789	458.934	449.692	599.693	597.703	636.218	482	527	444	572	605	575
Erg	ENSMUSG00000040732.20	ETS transcription factor [Source:MGI Symbol;Acc:MGI:95415]	13876	protein_coding	3249	TRUE	3.1631	5.62469e-05	4.2499	2.06	24.87	0.958069	5.22506	0	26.2104	20.7467	27.6616	1	6	0	25	21	25
Orai1	ENSMUSG00000049686.14	ORAI calcium release-activated calcium modulator 1 [Source:MGI Symbol;Acc:MGI:1925542]	109305	protein_coding	1875	TRUE	-0.262999	5.62987e-05	4.2495	1407.04	1165.81	1439.98	1416.86	1364.27	1181.56	1134.15	1181.71	1503	1627	1347	1127	1148	1068
Amigo2	ENSMUSG00000048218.6	adhesion molecule with Ig like domain 2 [Source:MGI Symbol;Acc:MGI:2145995]	105827	protein_coding	2998	TRUE	-0.544203	5.65303e-05	4.24772	299.83	199.52	304.666	277.799	317.013	205.489	200.552	192.525	318	319	313	196	203	174
Ctsc	ENSMUSG00000030560.17	cathepsin C [Source:MGI Symbol;Acc:MGI:109553]	13032	protein_coding	3220	TRUE	0.307964	5.65303e-05	4.24772	1775.58	2220.19	1924.76	1833.13	1568.86	2144.01	2222.86	2293.7	2009	2105	1549	2045	2250	2073
Nek4	ENSMUSG00000021918.10	NIMA (never in mitosis gene a)-related expressed kinase 4 [Source:MGI Symbol;Acc:MGI:1344404]	23955	protein_coding	6686	TRUE	0.397069	5.65303e-05	4.24772	450.38	603.55	454.125	449.355	447.667	652.114	589.8	568.724	474	516	442	622	597	514
Gkap1	ENSMUSG00000021552.7	G kinase anchoring protein 1 [Source:MGI Symbol;Acc:MGI:1891694]	56278	protein_coding	3742	TRUE	1.12807	5.7392e-05	4.24115	41.28	97.82	49.8196	30.4795	43.5513	104.841	87.9266	100.688	52	35	43	100	89	91
Ankrd13c	ENSMUSG00000039988.14	ankyrin repeat domain 13c [Source:MGI Symbol;Acc:MGI:2139746]	433667	protein_coding	4836	TRUE	-0.240455	5.77743e-05	4.23826	2315	1951.78	2313.74	2251.13	2380.13	1915.45	1957.11	1982.79	2415	2585	2350	1827	1981	1792
Sypl	ENSMUSG00000020570.15	synaptophysin-like protein [Source:MGI Symbol;Acc:MGI:108081]	19027	protein_coding	4999	TRUE	0.288644	5.77743e-05	4.23826	1022	1257.72	1017.47	1027.6	1020.92	1230.84	1303.09	1239.24	1062	1180	1008	1174	1319	1120
Mlxip	ENSMUSG00000038342.15	MLX interacting protein [Source:MGI Symbol;Acc:MGI:2141183]	208104	protein_coding	7303	TRUE	-0.256549	5.77938e-05	4.23812	1874.32	1559.87	1834.7	1867.96	1920.31	1633.43	1502.66	1543.52	1915	2145	1896	1558	1521	1395
Mapkapk2	ENSMUSG00000016528.10	MAP kinase-activated protein kinase 2 [Source:MGI Symbol;Acc:MGI:109298]	17164	protein_coding	2854	TRUE	0.304758	5.77938e-05	4.23812	3179.83	3962.82	3258.39	3307.46	2973.64	3563.56	3985.35	4339.56	3401	3798	2936	3399	4034	3922
Ctla2a	ENSMUSG00000044258.10	cytotoxic T lymphocyte-associated protein 2 alpha [Source:MGI Symbol;Acc:MGI:88554]	13024	protein_coding	1373	TRUE	1.89945	6.03153e-05	4.21957	9.58	41.44	11.4968	6.0959	11.141	37.7429	34.5779	52.0039	12	7	11	36	35	47
Zdhhc2	ENSMUSG00000039470.15	zinc finger, DHHC domain containing 2 [Source:MGI Symbol;Acc:MGI:1923452]	70546	protein_coding	3381	TRUE	0.858655	6.07327e-05	4.21658	111.8	214.15	105.388	80.1176	149.897	227.506	221.298	193.632	110	92	148	217	224	175
Snap23	ENSMUSG00000027287.14	synaptosomal-associated protein 23 [Source:MGI Symbol;Acc:MGI:109356]	20619	protein_coding	2730	TRUE	-0.354706	6.07327e-05	4.21658	738.1	570.45	718.552	771.567	724.166	524.207	581.896	605.237	750	886	715	500	589	547
Tmem206	ENSMUSG00000026627.7	transmembrane protein 206 [Source:MGI Symbol;Acc:MGI:1914200]	66950	protein_coding	2246	TRUE	0.375351	6.07327e-05	4.21658	497.37	654.78	492.447	515.539	484.128	675.179	635.245	653.921	514	592	478	644	643	591
Tal2	ENSMUSG00000028417.3	T cell acute lymphocytic leukemia 2 [Source:MGI Symbol;Acc:MGI:99540]	21350	protein_coding	2971	TRUE	-1.95096	6.07564e-05	4.21641	39.64	8.71	37.3647	27.867	53.6795	10.4841	7.90351	7.74526	39	32	53	10	8	7
Pik3cg	ENSMUSG00000020573.17	phosphatidylinositol-4,5-bisphosphate 3-kinase catalytic subunit gamma [Source:MGI Symbol;Acc:MGI:1353576]	30955	protein_coding	5871	TRUE	-0.424322	6.14563e-05	4.21143	706.6	516.53	713.761	638.328	767.718	585.015	491.006	473.567	745	733	758	558	497	428
Eaf2	ENSMUSG00000022838.14	ELL associated factor 2 [Source:MGI Symbol;Acc:MGI:2146616]	106389	protein_coding	2377	TRUE	1.37439	6.30541e-05	4.20029	21.89	63.39	31.6163	20.9002	13.1667	54.5175	68.1678	67.4944	33	24	13	52	69	61
Ago2	ENSMUSG00000036698.11	argonaute RISC catalytic subunit 2 [Source:MGI Symbol;Acc:MGI:2446632]	239528	protein_coding	13800	TRUE	0.321487	6.40585e-05	4.19342	10398.3	13118.2	10405.6	10261.1	10528.3	15292.2	12246.5	11816	10861	11783	10395	14586	12396	10679
Uba2	ENSMUSG00000052997.15	ubiquitin-like modifier activating enzyme 2 [Source:MGI Symbol;Acc:MGI:1858313]	50995	protein_coding	2579	TRUE	0.196284	6.44236e-05	4.19096	5434.66	6240.71	5509.85	5414.03	5380.1	5942.41	6390.98	6388.73	5751	6217	5312	5668	6469	5774
Fignl1	ENSMUSG00000035455.12	fidgetin-like 1 [Source:MGI Symbol;Acc:MGI:1890648]	60530	protein_coding	2974	TRUE	0.28038	6.455e-05	4.1901	2372.2	2902.76	2402.84	2496.71	2217.06	2838.06	3012.23	2858	2508	2867	2189	2707	3049	2583
Cuedc2	ENSMUSG00000036748.15	CUE domain containing 2 [Source:MGI Symbol;Acc:MGI:1914366]	67116	protein_coding	1941	TRUE	0.449423	6.59083e-05	4.18106	365.13	508.38	407.179	344.854	343.346	500.094	540.403	484.632	425	396	339	477	547	438
Traf3ip3	ENSMUSG00000037318.10	TRAF3 interacting protein 3 [Source:MGI Symbol;Acc:MGI:2441706]	215243	protein_coding	3372	TRUE	-0.343294	6.62707e-05	4.17868	1549.1	1206.18	1546.32	1486.53	1614.44	1105.03	1294.2	1219.33	1614	1707	1594	1054	1310	1102
Pcdhgc3	ENSMUSG00000102918.1	protocadherin gamma subfamily C, 3 [Source:MGI Symbol;Acc:MGI:1935201]	93706	protein_coding	4687	TRUE	0.602883	6.70705e-05	4.17347	179.78	282.5	212.691	164.589	162.051	263.152	303.297	281.042	222	189	160	251	307	254
Eif2a	ENSMUSG00000027810.14	eukaryotic translation initiation factor 2A [Source:MGI Symbol;Acc:MGI:1098684]	229317	protein_coding	3432	TRUE	-0.243302	6.73022e-05	4.17197	2755.95	2323.56	2743.91	2845.05	2678.91	2219.49	2314.74	2436.44	2864	3267	2645	2117	2343	2202
Kif13a	ENSMUSG00000021375.10	kinesin family member 13A [Source:MGI Symbol;Acc:MGI:1098264]	16553	protein_coding	6866	TRUE	0.565033	6.78765e-05	4.16828	237.51	362.28	246.224	227.29	239.026	403.639	364.549	318.662	257	261	236	385	369	288
Taf7	ENSMUSG00000051316.8	TATA-box binding protein associated factor 7 [Source:MGI Symbol;Acc:MGI:1346348]	24074	protein_coding	3302	TRUE	-0.411745	6.81538e-05	4.16651	467.6	345.36	453.167	474.61	475.013	332.347	359.61	344.111	473	545	469	317	364	311
Kmt5a	ENSMUSG00000049327.17	lysine methyltransferase 5A [Source:MGI Symbol;Acc:MGI:1915206]	67956	protein_coding	2739	TRUE	0.245959	6.85633e-05	4.16391	2760.64	3295.34	2836.84	2887.72	2557.37	3180.89	3348.12	3357.02	2961	3316	2525	3034	3389	3034
Mettl8	ENSMUSG00000041975.17	methyltransferase like 8 [Source:MGI Symbol;Acc:MGI:2385142]	228019	protein_coding	2473	TRUE	-0.464922	6.92966e-05	4.15929	371.16	263.13	360.234	368.367	384.872	275.733	246.985	266.658	376	423	380	263	250	241
Gimap7	ENSMUSG00000043931.10	GTPase, IMAP family member 7 [Source:MGI Symbol;Acc:MGI:1349657]	231932	protein_coding	1269	TRUE	1.0341	7.0362e-05	4.15266	506.9	1121.49	585.38	618.299	317.013	981.316	1145.02	1238.14	611	710	313	936	1159	1119
Etaa1	ENSMUSG00000016984.7	Ewing tumor-associated antigen 1 [Source:MGI Symbol;Acc:MGI:1915395]	68145	protein_coding	4185	TRUE	0.289329	7.04588e-05	4.15206	1148.93	1415.23	1122.86	1139.93	1183.99	1422.7	1352.49	1470.49	1172	1309	1169	1357	1369	1329
Reep6	ENSMUSG00000035504.16	receptor accessory protein 6 [Source:MGI Symbol;Acc:MGI:1917585]	70335	protein_coding	2208	TRUE	1.53837	7.22048e-05	4.14143	16.76	55.43	20.1194	20.0294	10.1282	67.0985	49.3969	49.791	21	23	10	64	50	45
Irak1	ENSMUSG00000031392.18	interleukin-1 receptor-associated kinase 1 [Source:MGI Symbol;Acc:MGI:107420]	16179	protein_coding	3835	TRUE	-0.229248	7.31e-05	4.13608	2436.13	2064.76	2481.4	2423.56	2403.42	1972.07	2158.65	2063.56	2590	2783	2373	1881	2185	1865
Tox2	ENSMUSG00000074607.11	TOX high mobility group box family member 2 [Source:MGI Symbol;Acc:MGI:3611233]	269389	protein_coding	2947	TRUE	1.55449	7.32191e-05	4.13538	14.65	49.14	11.4968	18.2877	14.1795	45.0818	41.4934	60.8556	12	21	14	43	42	55
Bcl10	ENSMUSG00000028191.11	B cell leukemia/lymphoma 10 [Source:MGI Symbol;Acc:MGI:1337994]	12042	protein_coding	2368	TRUE	-0.294118	7.35672e-05	4.13332	1149.42	930.08	1136.27	1169.54	1142.46	916.314	925.699	948.241	1186	1343	1128	874	937	857
Tnpo2	ENSMUSG00000031691.14	transportin 2 (importin 3, karyopherin beta 2b) [Source:MGI Symbol;Acc:MGI:2384849]	212999	protein_coding	5669	TRUE	0.206136	7.37634e-05	4.13216	2877.5	3330.68	2890.49	2936.48	2805.51	3296.21	3379.74	3316.08	3017	3372	2770	3144	3421	2997
Ppp1r3b	ENSMUSG00000046794.9	protein phosphatase 1, regulatory subunit 3B [Source:MGI Symbol;Acc:MGI:2177268]	244416	protein_coding	4386	TRUE	0.859702	7.40941e-05	4.13022	82.52	159.55	88.1423	84.4718	74.9487	125.81	139.299	213.548	92	97	74	120	141	193
Ids	ENSMUSG00000035847.15	iduronate 2-sulfatase [Source:MGI Symbol;Acc:MGI:96417]	15931	protein_coding	4972	TRUE	-0.339514	7.50476e-05	4.12466	765.6	597.9	749.21	745.442	802.154	617.516	580.908	595.279	782	856	792	589	588	538
Tns3	ENSMUSG00000020422.13	tensin 3 [Source:MGI Symbol;Acc:MGI:2443012]	319939	protein_coding	7483	TRUE	1.16802	7.52307e-05	4.1236	46.41	114.42	55.568	52.2506	31.3974	124.761	115.589	102.901	58	60	31	119	117	93
Arid1b	ENSMUSG00000069729.14	AT rich interactive domain 1B (SWI-like) [Source:MGI Symbol;Acc:MGI:1926129]	239985	protein_coding	11325	TRUE	-0.238821	7.75188e-05	4.11059	3632.34	3063.2	3645.45	3641.87	3609.69	3220.73	3020.13	2948.73	3805	4182	3564	3072	3057	2665
Bub3	ENSMUSG00000066979.6	BUB3 mitotic checkpoint protein [Source:MGI Symbol;Acc:MGI:1343463]	12237	protein_coding	4015	TRUE	0.260288	7.75188e-05	4.11059	2723.28	3282.04	2815.76	2750.12	2603.96	3042.5	3348.12	3455.49	2939	3158	2571	2902	3389	3123
Fem1b	ENSMUSG00000032244.9	feminization 1 homolog b (C. elegans) [Source:MGI Symbol;Acc:MGI:1335087]	14155	protein_coding	6785	TRUE	0.210428	7.76516e-05	4.10985	2829.92	3286.61	2854.09	2899.04	2736.64	3275.25	3329.35	3255.22	2979	3329	2702	3124	3370	2942
B4galt2	ENSMUSG00000028541.14	UDP-Gal:betaGlcNAc beta 1,4- galactosyltransferase, polypeptide 2 [Source:MGI Symbol;Acc:MGI:1858493]	53418	protein_coding	4093	TRUE	1.60954	7.79967e-05	4.10792	14.4	50.28	14.371	15.6752	13.1667	48.2271	48.409	54.2168	15	18	13	46	49	49
Ctsl	ENSMUSG00000021477.9	cathepsin L [Source:MGI Symbol;Acc:MGI:88564]	13039	protein_coding	6168	TRUE	0.721177	7.81183e-05	4.10725	85.89	148.19	80.4778	80.9884	96.2179	138.391	150.167	156.012	84	93	95	132	152	141
Map3k8	ENSMUSG00000024235.10	mitogen-activated protein kinase kinase kinase 8 [Source:MGI Symbol;Acc:MGI:1346878]	26410	protein_coding	2507	TRUE	0.383323	7.83138e-05	4.10616	498.57	662.27	487.657	513.798	494.256	647.92	617.462	721.416	509	590	488	618	625	652
Ppp3r1	ENSMUSG00000033953.10	protein phosphatase 3, regulatory subunit B, alpha isoform (calcineurin B, type I) [Source:MGI Symbol;Acc:MGI:107172]	19058	protein_coding	2859	TRUE	-0.251952	7.88336e-05	4.10329	2867.86	2395.07	2928.82	2951.29	2723.47	2257.24	2455.03	2472.95	3057	3389	2689	2153	2485	2235
Foxj2	ENSMUSG00000003154.15	forkhead box J2 [Source:MGI Symbol;Acc:MGI:1926805]	60611	protein_coding	5283	TRUE	-0.342389	8.06459e-05	4.09342	697.87	543.88	669.69	708.866	715.051	544.127	545.342	542.168	699	814	706	519	552	490
Zmynd11	ENSMUSG00000021156.17	zinc finger, MYND domain containing 11 [Source:MGI Symbol;Acc:MGI:1913755]	66505	protein_coding	4355	TRUE	-0.238219	8.06503e-05	4.09339	2213.45	1866.93	2265.83	2235.45	2139.08	1918.6	1873.13	1809.07	2365	2567	2112	1830	1896	1635
Slc1a1	ENSMUSG00000024935.10	solute carrier family 1 (neuronal/epithelial high affinity glutamate transporter, system Xag), member 1 [Source:MGI Symbol;Acc:MGI:105083]	20510	protein_coding	3800	TRUE	2.97149	8.08255e-05	4.09245	2.75	28.19	0	5.22506	3.03846	37.7429	24.6985	22.1293	0	6	3	36	25	20
Pycrl	ENSMUSG00000022571.9	pyrroline-5-carboxylate reductase-like [Source:MGI Symbol;Acc:MGI:1913444]	66194	protein_coding	1339	TRUE	-0.384547	8.1264e-05	4.0901	802.66	605.05	828.73	781.146	798.102	551.466	654.016	609.663	865	897	788	526	662	551
Pex7	ENSMUSG00000020003.16	peroxisomal biogenesis factor 7 [Source:MGI Symbol;Acc:MGI:1321392]	18634	protein_coding	8099	TRUE	0.415812	8.17076e-05	4.08774	373.77	507.52	375.563	383.171	362.59	525.255	494.957	502.336	392	440	358	501	501	454
Clcn5	ENSMUSG00000004317.14	chloride channel, voltage-sensitive 5 [Source:MGI Symbol;Acc:MGI:99486]	12728	protein_coding	8390	TRUE	0.479257	8.19359e-05	4.08653	380	542.28	394.724	367.496	377.782	612.274	507.801	506.761	412	422	373	584	514	458
Prelid1	ENSMUSG00000021486.7	PRELI domain containing 1 [Source:MGI Symbol;Acc:MGI:1913744]	66494	protein_coding	2644	TRUE	0.253609	8.19536e-05	4.08643	4284.37	5136.35	4490.47	4250.59	4112.05	4702.14	5315.11	5391.81	4687	4881	4060	4485	5380	4873
Wfikkn2	ENSMUSG00000044177.4	WAP, follistatin/kazal, immunoglobulin, kunitz and netrin domain containing 2 [Source:MGI Symbol;Acc:MGI:2669209]	278507	protein_coding	3516	TRUE	0.669424	8.31399e-05	4.08019	116.03	192.43	115.926	116.693	115.462	185.569	202.527	189.206	121	134	114	177	205	171
Zfp329	ENSMUSG00000057894.10	zinc finger protein 329 [Source:MGI Symbol;Acc:MGI:1921283]	67230	protein_coding	6727	TRUE	-0.425932	8.31625e-05	4.08007	413.7	302.25	373.647	431.938	435.513	322.912	298.358	285.468	390	496	430	308	302	258
Ifit2	ENSMUSG00000045932.12	interferon-induced protein with tetratricopeptide repeats 2 [Source:MGI Symbol;Acc:MGI:99449]	15958	protein_coding	3818	TRUE	-0.430069	8.38956e-05	4.07626	893.7	650.95	913.04	964.894	803.166	638.484	664.883	649.496	953	1108	793	609	673	587
Hnrnpll	ENSMUSG00000024095.15	heterogeneous nuclear ribonucleoprotein L-like [Source:MGI Symbol;Acc:MGI:1919942]	72692	protein_coding	4651	TRUE	-0.255855	8.51317e-05	4.06991	3554.71	2955.95	3459.59	3414.58	3789.97	3029.92	2995.43	2842.51	3611	3921	3742	2890	3032	2569
Hnrnph2	ENSMUSG00000045427.13	heterogeneous nuclear ribonucleoprotein H2 [Source:MGI Symbol;Acc:MGI:1201779]	56258	protein_coding	3988	TRUE	0.276461	8.537e-05	4.06869	2879.44	3512.14	2925.94	3043.6	2668.78	3236.45	3656.36	3643.59	3054	3495	2635	3087	3701	3293
Hells	ENSMUSG00000025001.11	helicase, lymphoid specific [Source:MGI Symbol;Acc:MGI:106209]	15201	protein_coding	5868	TRUE	0.190959	8.72777e-05	4.0591	6691.14	7657.67	6721.81	6842.22	6509.4	7801.25	7517.23	7654.53	7016	7857	6427	7441	7609	6918
Lims1	ENSMUSG00000019920.17	LIM and senescent cell antigen-like domains 1 [Source:MGI Symbol;Acc:MGI:1195263]	110829	protein_coding	4327	TRUE	0.238263	8.74357e-05	4.05831	1860.4	2205	1813.62	1870.57	1897.01	2264.57	2242.62	2107.82	1893	2148	1873	2160	2270	1905
Plk4	ENSMUSG00000025758.10	polo like kinase 4 [Source:MGI Symbol;Acc:MGI:101783]	20873	protein_coding	3479	TRUE	0.271361	8.8267e-05	4.0542	1653.33	2010.49	1654.59	1760.85	1544.55	2006.66	2033.18	1991.64	1727	2022	1525	1914	2058	1800
Sema4a	ENSMUSG00000028064.17	sema domain, immunoglobulin domain (Ig), transmembrane domain (TM) and short cytoplasmic domain, (semaphorin) 4A [Source:MGI Symbol;Acc:MGI:107560]	20351	protein_coding	3205	TRUE	0.705132	8.87728e-05	4.05172	132.61	227.34	154.249	158.493	85.0769	221.215	226.238	234.571	161	182	84	211	229	212
Carmil1	ENSMUSG00000021338.17	capping protein regulator and myosin 1 linker 1 [Source:MGI Symbol;Acc:MGI:1915982]	68732	protein_coding	4988	TRUE	0.870655	8.89633e-05	4.05079	73.22	142.97	77.6036	85.3426	56.7179	158.311	142.263	128.35	81	98	56	151	144	116
Tmtc2	ENSMUSG00000036019.8	transmembrane and tetratricopeptide repeat containing 2 [Source:MGI Symbol;Acc:MGI:1914057]	278279	protein_coding	5629	TRUE	0.710924	8.91065e-05	4.05009	146.22	251.06	173.41	149.785	115.462	275.733	235.129	242.316	181	172	114	263	238	219
Chek1	ENSMUSG00000032113.16	checkpoint kinase 1 [Source:MGI Symbol;Acc:MGI:1202065]	12649	protein_coding	3797	TRUE	0.245166	8.96401e-05	4.0475	1608.65	1917.54	1622.97	1631.09	1571.9	1888.19	1903.76	1960.66	1694	1873	1552	1801	1927	1772
Mcm10	ENSMUSG00000026669.14	minichromosome maintenance 10 replication initiation factor [Source:MGI Symbol;Acc:MGI:1917274]	70024	protein_coding	4867	TRUE	0.246161	9.10148e-05	4.04089	2609.01	3112.12	2676.84	2690.04	2460.14	3120.08	3143.62	3072.66	2794	3089	2429	2976	3182	2777
Bri3bp	ENSMUSG00000037905.13	Bri3 binding protein [Source:MGI Symbol;Acc:MGI:1924059]	76809	protein_coding	6473	TRUE	0.258134	9.19367e-05	4.03651	1838.28	2212.4	1852.91	1909.76	1752.18	2171.27	2174.45	2291.49	1934	2193	1730	2071	2201	2071
Reep3	ENSMUSG00000019873.8	receptor accessory protein 3 [Source:MGI Symbol;Acc:MGI:88930]	28193	protein_coding	5430	TRUE	-0.268767	9.23482e-05	4.03457	1608.28	1326.2	1522.37	1704.24	1598.23	1366.08	1299.14	1313.38	1589	1957	1578	1303	1315	1187
Rb1	ENSMUSG00000022105.6	RB transcriptional corepressor 1 [Source:MGI Symbol;Acc:MGI:97874]	19645	protein_coding	4656	TRUE	0.242706	9.40466e-05	4.02666	1618.36	1925.09	1624.88	1631.96	1598.23	1995.13	1914.63	1865.5	1696	1874	1578	1903	1938	1686
Tmem173	ENSMUSG00000024349.9	transmembrane protein 173 [Source:MGI Symbol;Acc:MGI:1919762]	72512	protein_coding	2302	TRUE	0.325663	9.4561e-05	4.02429	2097.17	2656.59	2288.83	2186.69	1815.99	2615.79	2676.33	2677.65	2389	2511	1793	2495	2709	2420
Pspc1	ENSMUSG00000021938.12	paraspeckle protein 1 [Source:MGI Symbol;Acc:MGI:1913895]	66645	protein_coding	4114	TRUE	-0.247472	9.52875e-05	4.02096	1984.19	1662.2	1988.95	1954.17	2009.44	1743.51	1576.75	1666.34	2076	2244	1984	1663	1596	1506
Prmt7	ENSMUSG00000060098.11	protein arginine N-methyltransferase 7 [Source:MGI Symbol;Acc:MGI:2384879]	214572	protein_coding	3472	TRUE	0.250936	9.93752e-05	4.00272	1726.31	2068.55	1772.43	1755.62	1650.9	1956.34	2089.49	2159.82	1850	2016	1630	1866	2115	1952
Zfp322a	ENSMUSG00000046351.11	zinc finger protein 322A [Source:MGI Symbol;Acc:MGI:2442566]	218100	protein_coding	4844	TRUE	-0.322614	9.95076e-05	4.00214	724.61	572.44	708.013	731.508	734.295	570.337	566.089	580.895	739	840	725	544	573	525
Ankrd33b	ENSMUSG00000022237.17	ankyrin repeat domain 33B [Source:MGI Symbol;Acc:MGI:1917904]	67434	protein_coding	7466	TRUE	-2.0993	9.99212e-05	4.00034	30.49	6.01	34.4905	41.8005	15.1923	3.14524	4.93969	9.95819	36	48	15	3	5	9
Rfk	ENSMUSG00000024712.9	riboflavin kinase [Source:MGI Symbol;Acc:MGI:1914688]	54391	protein_coding	2482	TRUE	-0.287346	0.000100021	3.99991	1154.43	937.97	1142.98	1143.42	1176.9	896.394	968.18	949.348	1193	1313	1162	855	980	858
Gapvd1	ENSMUSG00000026867.18	GTPase activating protein and VPS9 domains 1 [Source:MGI Symbol;Acc:MGI:1913941]	66691	protein_coding	8339	TRUE	-0.232	0.000100583	3.99747	5271.93	4462.21	5386.26	5556.85	4872.68	4503.99	4418.06	4464.59	5622	6381	4811	4296	4472	4035
Tpgs2	ENSMUSG00000024269.11	tubulin polyglutamylase complex subunit 2 [Source:MGI Symbol;Acc:MGI:1913898]	66648	protein_coding	4159	TRUE	-0.50128	0.000100924	3.996	314.94	216.89	333.408	312.633	298.782	222.264	210.431	217.974	348	359	295	212	213	197
Xpo5	ENSMUSG00000067150.6	exportin 5 [Source:MGI Symbol;Acc:MGI:1913789]	72322	protein_coding	5081	TRUE	0.2029	0.000100924	3.996	4093.62	4728.14	4066.04	4262.78	3952.02	4707.38	4877.45	4599.58	4244	4895	3902	4490	4937	4157
Sssca1	ENSMUSG00000079478.8	Sjogren syndrome/scleroderma autoantigen 1 [Source:MGI Symbol;Acc:MGI:1913482]	56390	protein_coding	2532	TRUE	-0.355341	0.000101284	3.99446	811.27	625.77	858.43	792.467	782.91	591.306	643.148	642.857	896	910	773	564	651	581
Rab5c	ENSMUSG00000019173.11	RAB5C, member RAS oncogene family [Source:MGI Symbol;Acc:MGI:105306]	19345	protein_coding	1967	TRUE	-0.256053	0.000102853	3.98778	2648.28	2203.24	2646.19	2835.47	2463.18	2091.59	2246.57	2271.57	2762	3256	2432	1995	2274	2053
Txn2	ENSMUSG00000005354.16	thioredoxin 2 [Source:MGI Symbol;Acc:MGI:1929468]	56551	protein_coding	2049	TRUE	-0.231184	0.000102853	3.98778	3387.47	2873.12	3425.1	3546.94	3190.38	2801.36	2903.55	2914.43	3575	4073	3150	2672	2939	2634
Cul4b	ENSMUSG00000031095.15	cullin 4B [Source:MGI Symbol;Acc:MGI:1919834]	72584	protein_coding	3354	TRUE	-0.228594	0.000103306	3.98587	2497.2	2121.77	2468.94	2577.7	2444.95	2108.36	2145.8	2111.14	2577	2960	2414	2011	2172	1908
Tmpo	ENSMUSG00000019961.17	thymopoietin [Source:MGI Symbol;Acc:MGI:106920]	21917	protein_coding	4441	TRUE	0.193047	0.000103306	3.98587	9432.51	10814.4	9732.06	9582.76	8982.7	10405.5	11029.3	11008.2	10158	11004	8869	9925	11164	9949
Syngr2	ENSMUSG00000048277.15	synaptogyrin 2 [Source:MGI Symbol;Acc:MGI:1328324]	20973	protein_coding	1520	TRUE	0.30885	0.000103688	3.98427	2728.61	3413.51	2811.93	2933	2440.9	3283.63	3509.16	3447.75	2935	3368	2410	3132	3552	3116
Stxbp5	ENSMUSG00000019790.17	syntaxin binding protein 5 (tomosyn) [Source:MGI Symbol;Acc:MGI:1926058]	78808	protein_coding	8825	TRUE	-0.290986	0.000103909	3.98335	1458.19	1181.68	1490.76	1451.7	1432.13	1270.68	1147.98	1126.38	1556	1667	1414	1212	1162	1018
Prep	ENSMUSG00000019849.11	prolyl endopeptidase [Source:MGI Symbol;Acc:MGI:1270863]	19072	protein_coding	10933	TRUE	0.22554	0.000105954	3.97488	3676.68	4318.72	3766.17	3783.81	3480.05	4169.54	4416.09	4370.54	3931	4345	3436	3977	4470	3950
Sapcd2	ENSMUSG00000026955.13	suppressor APC domain containing 2 [Source:MGI Symbol;Acc:MGI:1919330]	72080	protein_coding	3121	TRUE	0.620719	0.000106306	3.97344	176.98	283.27	171.494	199.423	160.026	275.733	287.49	286.575	179	229	158	263	291	259
Tmem50b	ENSMUSG00000022964.14	transmembrane protein 50B [Source:MGI Symbol;Acc:MGI:1925225]	77975	protein_coding	2347	TRUE	-0.395886	0.00010642	3.97298	600.68	449.08	629.451	610.461	562.115	418.317	465.319	463.609	657	701	555	399	471	419
Hibadh	ENSMUSG00000029776.11	3-hydroxyisobutyrate dehydrogenase [Source:MGI Symbol;Acc:MGI:1889802]	58875	protein_coding	6084	TRUE	-0.277421	0.000106713	3.97178	1316.67	1078.22	1327.88	1329.78	1292.36	1091.4	1078.83	1064.42	1386	1527	1276	1041	1092	962
Ticrr	ENSMUSG00000046591.10	TOPBP1-interacting checkpoint and replication regulator [Source:MGI Symbol;Acc:MGI:1924261]	77011	protein_coding	7199	TRUE	0.278933	0.00010698	3.9707	1643.09	2007.92	1661.29	1592.77	1675.2	2159.73	1980.82	1883.21	1734	1829	1654	2060	2005	1702
E2f2	ENSMUSG00000018983.9	E2F transcription factor 2 [Source:MGI Symbol;Acc:MGI:1096341]	242705	protein_coding	4739	TRUE	0.286998	0.000110562	3.95639	1237.95	1522.69	1275.19	1231.37	1207.28	1442.62	1579.71	1545.73	1331	1414	1192	1376	1599	1397
Taz	ENSMUSG00000009995.17	tafazzin [Source:MGI Symbol;Acc:MGI:109626]	66826	protein_coding	2891	TRUE	-0.409563	0.000111378	3.9532	493.1	363.78	482.867	448.484	547.936	355.412	386.284	349.643	504	515	541	339	391	316
Ptprj	ENSMUSG00000025314.16	protein tyrosine phosphatase, receptor type, J [Source:MGI Symbol;Acc:MGI:104574]	19271	protein_coding	7634	TRUE	0.552822	0.00011146	3.95288	199.48	302.33	210.775	200.294	187.372	309.282	293.418	304.278	220	230	185	295	297	275
Apbb2	ENSMUSG00000029207.16	amyloid beta (A4) precursor protein-binding, family B, member 2 [Source:MGI Symbol;Acc:MGI:108405]	11787	protein_coding	6632	TRUE	0.782605	0.00011146	3.95288	90.79	164.77	79.5197	84.4718	108.372	190.811	154.118	149.373	83	97	107	182	156	135
Fermt3	ENSMUSG00000024965.8	fermitin family member 3 [Source:MGI Symbol;Acc:MGI:2147790]	108101	protein_coding	2587	TRUE	0.251853	0.000112908	3.94727	4530.78	5431.09	4712.74	4620.69	4258.91	4993.6	5603.59	5696.09	4919	5306	4205	4763	5672	5148
Sf3b3	ENSMUSG00000033732.10	splicing factor 3b, subunit 3 [Source:MGI Symbol;Acc:MGI:1289341]	101943	protein_coding	4525	TRUE	0.162122	0.000113993	3.94312	11196.5	12554.7	11233.4	11349.7	11006.3	12390.2	12542.9	12731	11725	13033	10867	11818	12696	11506
Polq	ENSMUSG00000034206.15	polymerase (DNA directed), theta [Source:MGI Symbol;Acc:MGI:2155399]	77782	protein_coding	8628	TRUE	0.386342	0.000114118	3.94265	1114.74	1480.24	1095.07	1101.62	1147.53	1727.79	1375.21	1337.72	1143	1265	1133	1648	1392	1209
Abi1	ENSMUSG00000058835.14	abl-interactor 1 [Source:MGI Symbol;Acc:MGI:104913]	11308	protein_coding	3403	TRUE	-0.247111	0.000114445	3.9414	2671.65	2238.23	2679.72	2685.68	2649.54	2283.45	2223.85	2207.4	2797	3084	2616	2178	2251	1995
Rdm1	ENSMUSG00000010362.9	RAD52 motif 1 [Source:MGI Symbol;Acc:MGI:1913849]	66599	protein_coding	1124	TRUE	0.608501	0.000115111	3.93888	116.59	184.46	112.094	120.176	117.487	190.811	196.6	165.97	117	138	116	182	199	150
Ap5m1	ENSMUSG00000036291.6	adaptor-related protein complex 5, mu 1 subunit [Source:MGI Symbol;Acc:MGI:1921635]	74385	protein_coding	6321	TRUE	-0.293495	0.000116106	3.93515	993.36	804.09	960.943	1027.6	991.551	838.731	773.556	799.975	1003	1180	979	800	783	723
Myo5a	ENSMUSG00000034593.16	myosin VA [Source:MGI Symbol;Acc:MGI:105976]	17918	protein_coding	11702	TRUE	0.283793	0.000116406	3.93403	2172.75	2666.61	2226.55	2258.97	2032.73	2940.8	2561.73	2497.29	2324	2594	2007	2805	2593	2257
Ckap2	ENSMUSG00000037725.8	cytoskeleton associated protein 2 [Source:MGI Symbol;Acc:MGI:1931797]	80986	protein_coding	2593	TRUE	0.38308	0.000116571	3.93341	548.2	726.88	556.638	576.498	511.474	691.953	742.93	745.758	581	662	505	660	752	674
Castor1	ENSMUSG00000020424.3	cytosolic arginine sensor for mTORC1 subunit 1 [Source:MGI Symbol;Acc:MGI:1919212]	71962	protein_coding	1574	TRUE	0.716859	0.000117407	3.93031	94.81	164.07	104.43	94.9219	85.0769	139.439	149.179	203.59	109	109	84	133	151	184
Heca	ENSMUSG00000039879.9	hdc homolog, cell cycle regulator [Source:MGI Symbol;Acc:MGI:2685715]	380629	protein_coding	5098	TRUE	-0.301927	0.000117407	3.93031	1468.54	1179.93	1416.03	1455.18	1534.42	1164.79	1166.76	1208.26	1478	1671	1515	1111	1181	1092
Dut	ENSMUSG00000027203.15	deoxyuridine triphosphatase [Source:MGI Symbol;Acc:MGI:1346051]	110074	protein_coding	1950	TRUE	0.260423	0.000117407	3.93031	4444.72	5360.49	4608.31	4638.11	4087.74	5008.27	5379.33	5693.87	4810	5326	4036	4777	5445	5146
E2f8	ENSMUSG00000046179.17	E2F transcription factor 8 [Source:MGI Symbol;Acc:MGI:1922038]	108961	protein_coding	3691	TRUE	0.323129	0.000117407	3.93031	1186.14	1500.42	1235.91	1247.92	1074.6	1531.73	1542.17	1427.34	1290	1433	1061	1461	1561	1290
Nupr1	ENSMUSG00000030717.9	nuclear protein transcription regulator 1 [Source:MGI Symbol;Acc:MGI:1891834]	56312	protein_coding	2449	TRUE	2.78096	0.000117528	3.92986	2.94	25.25	2.87421	0.870843	5.0641	24.1135	30.6261	21.0229	3	1	5	23	31	19
Ccnd3	ENSMUSG00000034165.16	cyclin D3 [Source:MGI Symbol;Acc:MGI:88315]	12445	protein_coding	3858	TRUE	0.241885	0.000118122	3.92767	3310.55	3937.42	3411.68	3438.96	3081	3791.07	3971.51	4049.67	3561	3949	3042	3616	4020	3660
Unc119	ENSMUSG00000002058.13	unc-119 lipid binding chaperone [Source:MGI Symbol;Acc:MGI:1328357]	22248	protein_coding	1371	TRUE	0.653656	0.000118534	3.92616	117.46	192.88	124.549	118.435	109.385	183.472	201.54	193.632	130	136	108	175	204	175
Cd79a	ENSMUSG00000003379.7	CD79A antigen (immunoglobulin-associated alpha) [Source:MGI Symbol;Acc:MGI:101774]	12518	protein_coding	1457	TRUE	-2.13029	0.000118749	3.92537	23.74	4.52	28.7421	31.3504	11.141	4.19366	4.93969	4.42586	30	36	11	4	5	4
Hnrnpd	ENSMUSG00000000568.15	heterogeneous nuclear ribonucleoprotein D [Source:MGI Symbol;Acc:MGI:101947]	11991	protein_coding	6811	TRUE	-0.191655	0.000118824	3.9251	10840	9464.95	10881.7	11248.7	10389.5	9280.56	9212.53	9901.76	11358	12917	10258	8852	9325	8949
Dnajb9	ENSMUSG00000014905.4	DnaJ heat shock protein family (Hsp40) member B9 [Source:MGI Symbol;Acc:MGI:1351618]	27362	protein_coding	2461	TRUE	-0.405652	0.000119207	3.9237	452.49	335.62	428.257	469.385	459.82	310.331	345.779	350.75	447	539	454	296	350	317
Rad9a	ENSMUSG00000024824.6	RAD9 checkpoint clamp component A [Source:MGI Symbol;Acc:MGI:1328356]	19367	protein_coding	2046	TRUE	0.328885	0.000120801	3.91793	628.45	798.03	617.954	625.266	642.128	763.246	830.857	799.975	645	718	634	728	841	723
[truncated: 5,188 more rows]
