# Supplementary material for: GAB functions as a bioenergetic and signalling gatekeeper to control T cell inflammation
Source: Nat Metab. 2022 Oct 3;4(10):1322–35. doi: 10.1038/s42255-022-00638-1 (PMC9584824; doi:10.1038/s42255-022-00638-1)
Supplement: Source Data Extended Data Fig. 1 — Metabolomic data (all metabolites) for Extended Data Fig. 1b–d. Metabolomic data (energy-meta) for Extended Data Fig. 1e. Metabolomic data (nucleotide-meta) for Extended Data Fig. 1f. Metabolomic data (lipid-meta) for Extended Data Fig. 1g. [file 42255_2022_638_MOESM8_ESM.xlsx]

## Sheet: Ex. Fig 1b-d all metabolites
			minus blank
		subpathway	mainpathway	NACH-00578	NACH-00579	NACH-00603	NACH-00580	NACH-00581	NACH-00604	NACH-00582	NACH-00605	NACH-00606	NACH-00584	NACH-00585	NACH-00609	NACH-00583	NACH-00607	NACH-00608
CHEM_ID	Thtype			TNAI	TNAI	TNAI	TH0	TH0	TH0	TH1	TH1	TH1	TH17	TH17	TH17	ITREG	ITREG	ITREG
234	aspartate	Alanine and Aspartate Metabolism	Amino Acids Metabolism	0.139537	0.122445	0.0345724	0.0756925	0.079978	0.0482481	-0.122839	0.00905433	-0.0402247	-0.0703364	-0.050293	0.0166642	-0.0631266	0.0528493	-0.00812448
811	alanine	Alanine and Aspartate Metabolism	Amino Acids Metabolism	0.0722476	0.101296	0.0666121	0.264187	0.269067	0.256553	0.359073	0.53204	0.447951	0.1503	0.129652	0.230876	0.0240621	0.126612	0.119528
917	asparagine	Alanine and Aspartate Metabolism	Amino Acids Metabolism	0.121993	0.0718958	0.00787042	0.0891267	0.0778089	0.101359	-0.138512	0.00731336	-0.0317444	0.0386605	0.0182765	0.0562638	-0.00821581	0.0956572	0.0758349
1110	N-acetylalanine	Alanine and Aspartate Metabolism	Amino Acids Metabolism	0.205887	0.110641	0.0479207	0.494039	0.45286	0.396739	0.684433	0.651301	0.536789	0.188999	0.228429	0.249881	0.376571	0.433868	0.518199
100000787	N-acetylaspartate (NAA)	Alanine and Aspartate Metabolism	Amino Acids Metabolism	0.337076	-0.0226315	-0.931284	-1.23428	-1.43059	-2.54355	-2.97893	-3.3608	-3.41693	-1.40382	-0.505573	-1.22749	-1.9931	-2.81704	-2.44018
100001257	N-acetylasparagine	Alanine and Aspartate Metabolism	Amino Acids Metabolism	-0.00669705	0.0225441	-0.221053	-0.0306414	-0.0517616	0.583591	-0.280509	0.250704	0.159595	-0.038407	-0.403045	-0.210698	-0.488898	0.116619	0.232133
275	creatinine	Creatine Metabolism	Amino Acids Metabolism	3.14549	2.03294	0.885244	1.99103	1.90255	1.84998	-3.68107	-0.0414212	-0.371435	-0.345472	-0.589841	0.14865	-1.68272	-0.0874396	-0.494731
344	guanidinoacetate	Creatine Metabolism	Amino Acids Metabolism	0.0312948	0.183972	-0.0397978	0.459251	0.399163	0.34781	0.362388	0.329125	0.411452	5.32322	5.18593	5.07738	0.0946126	0.064631	0.0201863
1221	creatine	Creatine Metabolism	Amino Acids Metabolism	0.985584	0.201536	0.218033	0.344357	0.136275	0.549233	-1.85012	0.421285	0.497885	-0.0757616	-1.15584	-1.33018	-0.764853	0.927135	0.41565
35	S-1-pyrroline-5-carboxylate	Glutamate Metabolism	Amino Acids Metabolism	0	0	0.0215583	0	0	0	0	0	0	0.023132	0	0	0.0821324	0	0
141	gamma-aminobutyrate (GABA)	Glutamate Metabolism	Amino Acids Metabolism	0	0	0	0	0	0	0.0406416	0	0	0	0	0	0.533852	0.965018	0.478594
561	glutamate	Glutamate Metabolism	Amino Acids Metabolism	0.542031	0.579317	0.484872	0.173427	0.181866	0.160073	0.191157	0.36778	0.285573	0.172017	0.148951	0.248268	0.0669496	0.136874	0.120538
563	glutamine	Glutamate Metabolism	Amino Acids Metabolism	0.0886388	0.0480573	-0.0253154	0.0919281	0.0886662	0.0518793	-0.207632	-0.0509328	-0.111428	-0.0331427	-0.0435128	0.0581754	-0.0568179	0.0731543	0.0330367
100000282	N-acetylglutamate	Glutamate Metabolism	Amino Acids Metabolism	0.750735	0.473815	0.298282	0.271499	0.295205	0.0837886	0.579747	0.358056	0.228072	0.33616	0.234549	0.233329	0.324941	0.131236	0.135006
100001081	2-pyrrolidinone	Glutamate Metabolism	Amino Acids Metabolism	0.219651	-0.462239	0.675006	0.360289	-0.00945697	0.585843	-0.603691	-0.174926	0.526312	0.248174	0.328298	-0.629124	0.341359	0.0114472	0.709377
100001253	N-acetylglutamine	Glutamate Metabolism	Amino Acids Metabolism	-0.266522	-0.34699	-0.195288	0.102228	0.278967	0.21301	-0.120218	0.252494	0.124191	0.103933	-0.0293488	0.256896	-0.010243	-0.0504648	0.0665502
100002397	alpha-ketoglutaramate*	Glutamate Metabolism	Amino Acids Metabolism	0.0778629	0.14182	-0.193792	-0.0666431	-0.228293	-0.373207	-0.208805	-0.467903	-0.677139	0.0514347	-0.201312	-0.0391787	-0.447162	-0.664055	-0.46817
100002544	4-hydroxyglutamate	Glutamate Metabolism	Amino Acids Metabolism	0.309629	0.0493937	0.232556	0.34193	0.147545	-0.178149	-0.0991731	-0.281638	0.0386106	0.112314	-0.0407509	0.170279	-0.0510632	0.0660618	-0.462307
100003260	carboxyethyl-GABA	Glutamate Metabolism	Amino Acids Metabolism	0.0740536	0.0735449	-0.00771372	-0.0426289	0.11694	-0.0832132	0.107215	0.102488	0.103225	0.035612	-0.0139293	0.0995002	0.407975	0.204452	0.355477
100003271	beta-citrylglutamate	Glutamate Metabolism	Amino Acids Metabolism	0.528153	0.379418	0.0639085	0.00506782	0.349022	0.0292963	-0.0476914	0.0656876	-0.0220396	-0.133489	-0.122415	0.0445537	-0.00124	0.0929999	0.0770633
278	cysteinylglycine	Glutathione Metabolism	Amino Acids Metabolism	0	0	0	0.587099	0.444209	0	0.258958	0.422501	0	0	0	0.97533	0	0	0
1021	5-oxoproline	Glutathione Metabolism	Amino Acids Metabolism	0.780145	0.915239	-0.200753	0.461909	0.574884	0.445077	0.437542	-0.181705	-0.339279	-0.103374	-0.0665448	-0.411895	0.365729	0.10199	-0.0497452
100001437	cysteine-glutathione disulfide	Glutathione Metabolism	Amino Acids Metabolism	0.126217	0.111762	0.0307173	0.478561	0.571764	0.468643	1.06459	1.11132	1.07847	0.559857	0.563169	0.599228	0.48737	0.493321	0.593526
100002466	cysteinylglycine disulfide*	Glutathione Metabolism	Amino Acids Metabolism	0.332775	0.327334	0.135264	0.516811	0.553712	0.511735	-0.227524	-0.218288	-0.253951	0.0370804	0.075558	0.0766844	0.443043	0.503727	0.465116
100008928	2-hydroxybutyrate/2-hydroxyisobutyrate	Glutathione Metabolism	Amino Acids Metabolism	0.934238	0.407308	-0.149675	0.101293	0.188383	-0.0709056	0.489769	-0.172361	0.070291	-0.186384	-0.0768691	-0.349132	-0.163648	-0.40448	0.103423
340	glycine	Glycine, Serine and Threonine Metabolism	Amino Acids Metabolism	0.0803693	0.104714	0.0286623	0.315204	0.304988	0.261632	0.137879	0.248486	0.203212	0.230956	0.204387	0.32461	0.205502	0.298263	0.277118
503	serine	Glycine, Serine and Threonine Metabolism	Amino Acids Metabolism	0.12811	0.0939653	0.0340671	0.0992485	0.111228	0.0744616	-0.145044	0.0198231	-0.0800557	-0.0387511	-0.0533526	-0.0332992	-0.0670842	0.0444576	0.0370163
564	threonine	Glycine, Serine and Threonine Metabolism	Amino Acids Metabolism	0.0911133	0.147534	0.0467799	0.0663344	0.0764233	0.0523951	-0.235802	-0.064737	-0.135627	0.006075	0.00309288	0.138251	-0.0829186	0.0292673	0.00221024
799	betaine	Glycine, Serine and Threonine Metabolism	Amino Acids Metabolism	0.951335	0.852037	-0.215724	0.606811	0.792059	0.405341	-1.23441	0.296264	0.199634	0.301007	-0.0345935	1.15973	0.00453084	1.39745	0.600182
806	dimethylglycine	Glycine, Serine and Threonine Metabolism	Amino Acids Metabolism	0.0728552	-0.0986475	0.00132228	0.123111	0.0830989	-0.119125	-0.343483	-0.00857856	-0.238004	-0.227112	-0.241589	-0.0422869	-0.0720127	0.104397	0.0485406
100001006	N-acetylglycine	Glycine, Serine and Threonine Metabolism	Amino Acids Metabolism	-0.133974	-0.214674	-0.164014	-0.28502	-0.135124	-0.0241885	-0.451664	-0.00570531	-0.296815	-0.016593	-0.236019	0.0418476	-0.0847598	-0.0340971	0.0260874
100001274	N-acetylthreonine	Glycine, Serine and Threonine Metabolism	Amino Acids Metabolism	0.295798	0.165189	0.0566218	0.389716	0.270999	0.242338	0.525781	0.125524	0.223742	0.129058	0.246384	0.0149832	0.35734	0.109549	0.285424
100001851	N-acetylserine	Glycine, Serine and Threonine Metabolism	Amino Acids Metabolism	0.410873	0.350872	0.153292	0.367322	0.418435	0.292317	0.377917	0.148077	0.365217	-0.0167889	0.548687	0.037064	0.134766	0.0275609	0.134624
100000096	4-guanidinobutanoate	Guanidino and Acetamido Metabolism	Amino Acids Metabolism	0.220036	0.0607065	-0.0794975	0.123821	0.0648544	0.0437904	-0.000306432	0.0893712	0.0284092	0.139425	0.134571	0.183505	-0.00163187	0.0398702	0.17522
100000715	1-methylguanidine	Guanidino and Acetamido Metabolism	Amino Acids Metabolism	-0.199853	-0.35801	-0.600183	-0.311438	-0.446026	-0.32167	-0.241312	-0.265885	-0.25208	-0.559066	-0.556341	-0.293529	-0.335976	-0.48896	-0.197886
41	homocarnosine	Histidine Metabolism	Amino Acids Metabolism	0.177721	-0.289115	-0.315422	0.00403904	-0.269192	0.132622	-0.504404	0.00646454	0.0258789	-0.00775676	0.176799	0.0192243	-0.0686741	0.342635	0.0595975
249	carnosine	Histidine Metabolism	Amino Acids Metabolism	1.25537	1.25066	-0.0823625	0.463454	1.17715	0.374759	-0.870106	0.177309	-0.352173	-0.317447	-0.279143	0.0792521	0.0629273	0.324168	0.474936
355	histidine	Histidine Metabolism	Amino Acids Metabolism	0.113828	0.134409	0.023686	0.0364526	0.0950051	-0.00230799	0.0131369	-0.003657	0.0489754	-0.0196939	-0.0146025	0.0207669	0.0184413	-0.00128178	0.0110191
100000042	3-methylhistidine	Histidine Metabolism	Amino Acids Metabolism	-0.0423467	0.0313125	0.182902	0.137452	0.199835	0.0625719	0.104674	0.0862877	-0.0175776	-0.165393	-0.232484	-0.00530876	-0.0716095	0.0198539	0.0187282
100000044	anserine	Histidine Metabolism	Amino Acids Metabolism	0.170034	0.233353	-0.00327091	0.0152853	0.0736531	0.0372269	-0.195172	0.124546	-0.0554992	-0.0170602	0.10681	0.0880919	0.0765176	0.257632	0.185735
100000263	imidazole lactate	Histidine Metabolism	Amino Acids Metabolism	0.347725	-0.193174	0.746543	0.322749	0.386494	0.563004	-0.08407	-0.193174	0.690134	-0.0973435	0.203833	0.258858	-0.193174	-0.033399	0.144336
100001051	1-methylhistidine	Histidine Metabolism	Amino Acids Metabolism	1.98802	4.192	4.97764	0.273839	4.71975	14.7205	-1.12236	-0.293414	-0.534529	3.2659	1.56918	-0.80432	0.603273	13.1298	8.62199
100001207	4-imidazoleacetate	Histidine Metabolism	Amino Acids Metabolism	0.124992	0.0150153	-0.0182067	-0.000556039	-0.0933372	-0.0190399	-0.0302044	0.0420353	0.0405285	0.0431535	-0.0448631	0.0220062	-0.0455501	-0.00820464	-0.0137923
100001208	1-methyl-4-imidazoleacetate	Histidine Metabolism	Amino Acids Metabolism	1.61738	0.350227	-0.13638	0.579282	0.28218	0.209307	-1.26124	0.293202	-0.279579	-0.0174733	-0.540421	-0.0819934	-0.607405	-0.741266	0.303294
100001293	N-acetylhistidine	Histidine Metabolism	Amino Acids Metabolism	0.331187	-0.0315517	-0.0295295	0.358899	-0.0975448	0.309536	0.061425	0.267756	0.265316	0.17453	0.110081	0.409422	0.0916982	-0.0839013	-0.0313091
100001668	1-ribosyl-imidazoleacetate*	Histidine Metabolism	Amino Acids Metabolism	0.178188	0.0615062	0.0769713	0.113832	0.199292	0.196609	-0.375992	0.0571768	0.0685681	-0.0775476	0.0835588	0.00424416	-0.29916	-0.400276	-0.194736
100002500	formiminoglutamate	Histidine Metabolism	Amino Acids Metabolism	0.579973	0.782806	0.514905	0.71901	0.694277	-0.146003	0.526283	0.996956	0.595106	0.231231	0.445985	0.725712	0.38795	0.25329	0.438527
100002514	hydantoin-5-propionate	Histidine Metabolism	Amino Acids Metabolism	-0.164919	0.42106	0.0779469	0.225926	0.188143	-0.0406181	-0.0139447	-0.2603	-0.47262	-0.486124	-0.0957078	-0.256688	-0.27569	0.134644	-0.0452731
100002910	1-methyl-5-imidazoleacetate	Histidine Metabolism	Amino Acids Metabolism	1.08678	0.479852	0.18964	0.392822	0.512789	0.424739	-1.31053	0.448654	0.190025	-0.875613	-0.337686	-0.172165	-1.01857	-0.233336	-0.42826
100003434	imidazole propionate	Histidine Metabolism	Amino Acids Metabolism	0.186372	0.0979219	-0.0720735	0.0351243	-0.035605	0.0721333	-0.256596	0.0295141	-0.0730188	0.0807368	-0.230256	0.246754	-0.146186	0.131776	-0.0508865
100021478	1-methyl-5-imidazolelactate	Histidine Metabolism	Amino Acids Metabolism	0.207405	-0.071994	0.0240265	-0.00837387	0.151518	0.0990984	-0.0866755	-0.188074	-0.0938312	-0.145564	-0.0821594	0.00959726	-0.196232	-0.278423	-0.119091
111	3-hydroxyisobutyrate	Leucine, Isoleucine and Valine Metabolism	Amino Acids Metabolism	0.279088	0.136751	-0.012103	-0.0859118	0.108712	-0.0829832	0.127332	0.125874	0.0290708	-0.228957	-0.017481	-0.105026	0.202553	-0.0738276	0.0141407
376	isoleucine	Leucine, Isoleucine and Valine Metabolism	Amino Acids Metabolism	0.0487266	0.0788577	-0.0094113	-0.00190043	0.0191543	-0.00149893	-0.208688	-0.1243	-0.135342	-0.0657678	-0.0307228	-0.0119228	-0.049936	-0.0071018	-0.020846
397	leucine	Leucine, Isoleucine and Valine Metabolism	Amino Acids Metabolism	0.131751	0.135436	0.0299256	0.0392369	0.0698877	-0.0398776	-0.194155	-0.113051	-0.159312	-0.0459552	-0.0514336	0.0273907	-0.0844784	-0.0386111	-0.0573314
566	valine	Leucine, Isoleucine and Valine Metabolism	Amino Acids Metabolism	0.290742	0.26211	0.0612485	0.0995351	0.182726	-0.0186123	-0.27873	-0.146525	-0.21887	-0.034057	0.000120668	0.0938621	-0.0343026	-0.0460249	-0.0749051
1082	N-acetylleucine	Leucine, Isoleucine and Valine Metabolism	Amino Acids Metabolism	-0.214401	-0.185369	0.0633896	-0.110457	-0.439693	-0.303809	-0.539326	-0.646179	-0.408509	0.189999	0.059863	0.318675	-0.118003	-0.187064	-0.44109
1442	beta-hydroxyisovalerate	Leucine, Isoleucine and Valine Metabolism	Amino Acids Metabolism	0.129631	-0.0216591	-0.063863	0.164528	0.299795	-0.130832	0.19617	-0.280777	-0.514047	-0.120998	-0.27577	-0.376172	-0.0304955	0.102194	0.0211637
2051	methylsuccinate	Leucine, Isoleucine and Valine Metabolism	Amino Acids Metabolism	0.481289	0.506751	-0.246564	0.552359	0.158387	0.244679	0.160552	-0.120312	-0.371255	-0.305976	-0.193952	0.00953495	-0.276033	0.0845669	0.264176
2054	ethylmalonate	Leucine, Isoleucine and Valine Metabolism	Amino Acids Metabolism	-0.0914756	0.632661	0.76666	0.968425	0.956554	0.639677	0.952857	0.529842	0.257389	-0.873929	-0.338633	0.981691	-0.478035	-0.211884	0.14674
100000036	3-methyl-2-oxovalerate	Leucine, Isoleucine and Valine Metabolism	Amino Acids Metabolism	0.0317468	0.0289557	0.0132734	0.828003	0.868381	0.747959	1.64531	1.41033	1.34441	0.599813	0.585187	0.587745	0.693492	0.697009	0.657683
100000551	4-methyl-2-oxopentanoate	Leucine, Isoleucine and Valine Metabolism	Amino Acids Metabolism	0.0310612	0.0197645	0.00982977	0.686885	0.738139	0.6276	1.47148	1.21948	1.17854	0.519858	0.525221	0.497889	0.580949	0.561379	0.526417
100000708	isovalerate (C5)	Leucine, Isoleucine and Valine Metabolism	Amino Acids Metabolism	-0.145954	-0.171874	-0.0617051	-0.180931	-0.243651	-0.0621714	0.33211	-0.0462788	0.121749	0.239895	-0.23598	0.0351213	-0.023942	-0.227741	-0.442064
100000936	3-methyl-2-oxobutyrate	Leucine, Isoleucine and Valine Metabolism	Amino Acids Metabolism	0.0353483	0.0224751	0.023896	0.895977	0.723415	0.654698	1.58079	1.40899	1.26294	0.611591	0.660059	0.661703	0.700276	0.802474	0.616814
100001055	isobutyrylcarnitine (C4)	Leucine, Isoleucine and Valine Metabolism	Amino Acids Metabolism	0.641489	0.502714	0.316765	0.707163	0.513657	-0.0303388	0.0471898	-0.0111996	-0.293732	-0.243824	0.154237	0.47301	0.0129387	0.567451	0.0289922
100001155	2-methylbutyrylglycine (C5)	Leucine, Isoleucine and Valine Metabolism	Amino Acids Metabolism	0.129096	0.40081	0.138823	-0.091838	0.219764	0.0706639	0.124437	0.119663	-0.0173487	0.0184185	-0.0199937	-0.0571553	0.0845267	0.101388	0.0498145
100001170	3-hydroxy-2-ethylpropionate	Leucine, Isoleucine and Valine Metabolism	Amino Acids Metabolism	0.289543	2.23791	-0.378863	0.0231109	0.435131	1.51213	0.414672	-0.352802	-0.345662	-0.199163	0.107629	0.351688	0.0696083	2.41294	0.348466
100001276	N-acetylisoleucine	Leucine, Isoleucine and Valine Metabolism	Amino Acids Metabolism	-0.491451	-0.347126	-0.447791	-0.558196	-0.300816	-0.412013	-0.738566	-0.24128	-0.660967	0.0817102	0.135603	0.0876131	-0.330311	-0.194425	-0.555311
100001300	alpha-hydroxyisovalerate	Leucine, Isoleucine and Valine Metabolism	Amino Acids Metabolism	0.436529	0.30784	0.091091	0.361371	0.264571	0.204546	0.32703	0.15235	0.0242438	0.149937	0.165084	-0.0337591	0.289858	0.177456	0.218815
100001452	isovalerylglycine	Leucine, Isoleucine and Valine Metabolism	Amino Acids Metabolism	0.206711	0.207367	0.399549	-0.238556	-0.201815	-0.168785	0.0830011	-0.1639	-0.284957	0.423463	-0.0219527	0.195176	-0.334167	0.131082	-0.364076
100001509	2-methylbutyrylcarnitine (C5)	Leucine, Isoleucine and Valine Metabolism	Amino Acids Metabolism	0.257936	1.55805	-0.0604014	1.00234	1.15298	-0.149028	-0.370912	0.0281485	0.180488	-0.187831	-0.257787	0.832591	-0.261158	-0.287428	-0.259488
100001590	isobutyrylglycine (C4)	Leucine, Isoleucine and Valine Metabolism	Amino Acids Metabolism	0.0925107	0.344981	1.96773	0.559907	0.719987	-0.249296	-0.376657	-0.0340797	0.0803607	0.0273887	-0.0427644	-0.376657	0.538816	0.330393	0.0252582
100001594	beta-hydroxyisovaleroylcarnitine	Leucine, Isoleucine and Valine Metabolism	Amino Acids Metabolism	-0.00831667	0.0778355	-0.127968	-0.129023	0.0318615	-0.111149	0.195493	-0.240131	0.0900377	-0.149185	-0.302912	0.118707	0.0490526	-0.0152874	0.531143
100001597	tiglyl carnitine (C5)	Leucine, Isoleucine and Valine Metabolism	Amino Acids Metabolism	-0.325372	0.169685	-0.442289	-0.0174394	0.0512401	-0.0365028	0.0152344	-0.227867	0.126673	0.161263	0.12624	-0.0970491	-0.536503	0.175493	-0.536503
100002458	3-methylglutaconate	Leucine, Isoleucine and Valine Metabolism	Amino Acids Metabolism	0.752074	0.797824	0.000883822	1.05661	0.668854	0.213219	0.837614	0.0861958	-0.161474	-0.0830893	0.108716	0.149182	-0.111423	0.211317	0.537785
189	N6,N6,N6-trimethyllysine	Lysine Metabolism	Amino Acids Metabolism	1.68717	1.35658	-0.29296	1.05484	0.748352	0.131517	-0.673817	-0.633601	-0.517801	-0.749622	0.446739	0.790488	-0.404848	0.817574	-0.32895
381	2-aminoadipate	Lysine Metabolism	Amino Acids Metabolism	1.44649	0.757323	-0.851935	0.819251	0.620677	0.362647	-0.25258	0.299252	-0.390241	-0.382336	-0.113548	-0.486238	0.189586	-0.213255	-0.403973
392	saccharopine	Lysine Metabolism	Amino Acids Metabolism	0.732933	0.644514	0.463164	0.088908	0.23858	0.0666826	-0.317784	-0.0788985	-0.326211	0.68336	0.452683	0.300807	-0.106762	-0.116457	0.11062
407	lysine	Lysine Metabolism	Amino Acids Metabolism	0.0753105	0.0854924	-0.0403846	0.0266324	0.027629	-0.0217015	-0.133977	-0.0571868	-0.0947231	0.00676668	0.0110201	0.0470821	-0.0255188	0.019813	0.00655324
1025	pipecolate	Lysine Metabolism	Amino Acids Metabolism	0.3267	0.315232	0.103137	0.150185	0.157927	-0.078952	0.00455078	-0.0467088	0.041987	-0.0249756	0.0204766	0.222872	-0.0281248	-0.0139243	0.126712
100000054	5-hydroxylysine	Lysine Metabolism	Amino Acids Metabolism	0.543332	0.552175	-0.0185992	0.303552	0.471184	-0.14792	-0.436687	0.0879002	-0.196263	0.423977	-0.177826	0.299427	0.292306	0.279463	0.170594
100001721	N2-acetyllysine	Lysine Metabolism	Amino Acids Metabolism	0.518837	0.531206	0.0451181	0.0836528	0.326923	-0.388136	-0.189037	-0.648457	-0.671727	-0.0223332	-0.00755161	-0.0884397	0.717608	-0.330498	-0.328117
100001734	N6-acetyllysine	Lysine Metabolism	Amino Acids Metabolism	0.0819297	0.136403	-0.0525944	0.31487	0.0602975	0.215823	-0.201192	0.0172133	0.150669	0.00246161	-0.0169011	0.182303	0.17756	0.0388454	-0.0241118
100002462	5-(galactosylhydroxy)-L-lysine	Lysine Metabolism	Amino Acids Metabolism	0.603962	0.786158	0.222463	0.465294	1.0744	0.0171881	0.399622	0.042881	-0.299705	0.28797	-0.00596908	0.141813	0.0620984	-0.309529	-0.0210528
100003415	N6-methyllysine	Lysine Metabolism	Amino Acids Metabolism	-0.59656	1.14697	0.48989	0.836703	0.102475	-1.1758	0.0920181	-1.01758	-1.641	-1.00738	-0.87952	-0.0166831	-1.16586	-0.500438	0.330245
100004499	6-oxopiperidine-2-carboxylate	Lysine Metabolism	Amino Acids Metabolism	0.0458268	0.33162	0.0769493	0.219405	0.327367	0.137008	0.589263	0.0514872	-0.111355	-0.135219	-0.0935896	0.110471	0.0169873	-0.139159	0.0216249
100005373	fructosyllysine	Lysine Metabolism	Amino Acids Metabolism	0.303423	0.219041	0.0765135	-0.0954537	0.046641	-0.0719157	-0.765557	-0.646627	-0.771655	-0.0689192	0.0664642	-0.0884601	-0.277679	-0.301941	-0.286461
100015962	N,N,N-trimethyl-5-aminovalerate	Lysine Metabolism	Amino Acids Metabolism	0.525778	0.0797378	0.0214904	0.293039	0.258035	-0.259353	-0.148114	-0.0937253	-0.422342	-0.374494	-0.446676	-0.172449	-0.0196	-0.0619292	-0.111024
194	N-formylmethionine	Methionine, Cysteine, SAM and Taurine Metabolism	Amino Acids Metabolism	0	0	0	0	0	0	0	0	0	0	0	0	0	0	0
197	S-adenosylhomocysteine (SAH)	Methionine, Cysteine, SAM and Taurine Metabolism	Amino Acids Metabolism	0	0	0	0	0	0	0	0	0	0	0	0	0	0	0
279	cystine	Methionine, Cysteine, SAM and Taurine Metabolism	Amino Acids Metabolism	-0.429964	0.430535	0.169625	0.131448	0.156564	-0.563767	-0.509407	-0.319904	-0.674496	-0.53367	-0.434342	0.395326	-0.499384	-0.599368	-0.604449
310	cystathionine	Methionine, Cysteine, SAM and Taurine Metabolism	Amino Acids Metabolism	0.558542	-0.0192993	-0.0983175	-0.222711	0.161713	-0.0290596	-0.428022	-0.135593	-0.404147	-0.701266	0.041577	-0.330845	-0.110631	-0.084383	-0.0861522
358	hypotaurine	Methionine, Cysteine, SAM and Taurine Metabolism	Amino Acids Metabolism	0.300827	0.268834	0.0510803	-0.0654998	-0.0612093	-0.137983	0.0215383	0.0110278	-0.12	0.107024	0.133666	0.198407	-0.318213	-0.314312	-0.384967
415	methionine	Methionine, Cysteine, SAM and Taurine Metabolism	Amino Acids Metabolism	0.209485	0.17847	0.0267252	0.0754763	0.130107	-0.0156571	-0.208029	-0.0929609	-0.113983	-0.0108514	0.00157826	0.0291046	-0.0128631	0.0159049	-0.0268108
512	taurine	Methionine, Cysteine, SAM and Taurine Metabolism	Amino Acids Metabolism	0.315142	0.130199	0.0734703	-0.501088	-0.497973	-0.300232	-0.51389	-0.152101	-0.0013314	-0.100894	-0.155391	-0.12394	-0.855366	-0.779482	-0.767718
800	cysteine	Methionine, Cysteine, SAM and Taurine Metabolism	Amino Acids Metabolism	0.0478502	0.0845485	0.0575266	0.982102	0.964501	0.95868	1.13292	1.56863	1.30309	0.671345	0.618621	0.852478	0.902632	1.0684	0.978494
1083	N-acetylmethionine	Methionine, Cysteine, SAM and Taurine Metabolism	Amino Acids Metabolism	0.0595239	-0.167548	-0.146724	-0.0929496	0.0577362	0.0399585	0.719816	0.719849	0.713934	0.600271	0.0599433	0.317924	0.17695	0.0367914	0.0931813
100000039	methionine sulfoxide	Methionine, Cysteine, SAM and Taurine Metabolism	Amino Acids Metabolism	0.108719	0.0872362	0.0985336	0.128817	0.103364	0.00981279	-0.106211	0.114685	-0.0932521	-0.100317	-0.100994	0.0900108	-0.0967772	0.00309637	0.00146577
100000808	cysteine s-sulfate	Methionine, Cysteine, SAM and Taurine Metabolism	Amino Acids Metabolism	0.186234	0.178583	0.0401861	0.131897	0.085806	-0.088504	0.00166734	-0.135393	-0.202139	-0.110266	-0.0665415	-0.0202313	0.0305801	-0.0697902	-0.0602646
100002183	S-methylmethionine	Methionine, Cysteine, SAM and Taurine Metabolism	Amino Acids Metabolism	0.281916	0.411113	0.00920073	0.202008	0.111722	-0.142979	0.0219461	0.0581567	-0.259434	-0.151873	-0.0633897	0.0117697	0.156133	-0.0631145	-0.0752964
100002749	S-methylcysteine	Methionine, Cysteine, SAM and Taurine Metabolism	Amino Acids Metabolism	0.155284	-0.0714734	0.0382797	-0.0664386	0.0529997	0.0371139	-0.0350257	-0.108485	-0.178242	0.0397402	0.215727	-0.188964	-0.192833	-0.0885763	-0.409034
100002927	S-methylcysteine sulfoxide	Methionine, Cysteine, SAM and Taurine Metabolism	Amino Acids Metabolism	0.114187	0.085676	0.0710594	-0.122479	0.241547	0.0966521	0.0373097	0.223067	0.159559	0.0507772	-0.184927	0.0937678	0.0268293	-0.0195224	0.13642
100004635	methionine sulfone	Methionine, Cysteine, SAM and Taurine Metabolism	Amino Acids Metabolism	0.0349102	0.127454	0.00039414	0.116275	0.15143	0.09627	-0.0888734	0.196299	-0.0160333	-0.0411648	-0.0629699	-0.010315	-0.0555923	0.100064	0.0879768
100005466	N-acetyltaurine	Methionine, Cysteine, SAM and Taurine Metabolism	Amino Acids Metabolism	0.128532	0.0773802	-0.0601929	0.00216653	0.140058	-0.141325	0.0913066	-0.00874838	-0.0586378	-0.141899	-0.129818	-0.0135575	-0.0096871	-0.0705502	-0.0366347
100020893	2,3-dihydroxy-5-methylthio-4-pentenoate (DMTPA)*	Methionine, Cysteine, SAM and Taurine Metabolism	Amino Acids Metabolism	1.2013	0.550497	0.419621	0.496464	1.20941	0.896916	0.550851	-0.41753	0.0503073	0.501707	0.276235	0.240426	-0.497813	0.734749	0.103902
100021530	S-carboxyethylcysteine	Methionine, Cysteine, SAM and Taurine Metabolism	Amino Acids Metabolism	-0.00650392	-0.0199761	-0.0485047	0.33579	0.310245	0.211329	0.68157	0.674052	0.447089	0.230841	0.271335	0.201103	0.0944989	0.0728302	0.0670523
460	phenylalanine	Phenylalanine Metabolism	Amino Acids Metabolism	0.174489	0.120485	0.00699381	0.0513394	0.0954528	0.0223904	-0.191522	-0.104328	-0.114527	0.0289406	0.0104144	0.063495	-0.0399243	0.021438	-0.00372534
100000011	phenylacetate	Phenylalanine Metabolism	Amino Acids Metabolism	-0.0625967	0.290644	-0.509905	0.175048	0.191643	-0.509905	-0.00328911	0.0141857	-0.0686171	-0.224977	-0.509905	-0.00953383	0.0331097	0.157607	-0.192718
100000774	phenyllactate (PLA)	Phenylalanine Metabolism	Amino Acids Metabolism	0.0415768	-0.662767	-0.170521	0.143025	0.76374	-0.189901	0.119465	0.444062	0.77667	0.0549998	0.372818	-0.251234	-0.662767	-0.0695149	-0.189562
100001256	N-acetylphenylalanine	Phenylalanine Metabolism	Amino Acids Metabolism	0.381533	0.0920818	-0.169287	0.23233	0.145732	0.0145855	0.0841468	0.31224	0.0210993	0.0324963	0.249042	0.0746813	-0.0696888	0.208684	0.124942
49	putrescine	Polyamine Metabolism	Amino Acids Metabolism	0	0.129083	0.185635	0	0	0	0.485784	0.536665	0.0811686	0.579955	0.781805	0.892387	0	0	0
50	spermidine	Polyamine Metabolism	Amino Acids Metabolism	0.112731	0.104032	0.0154841	0.0565804	0.0511522	0.00752381	0.105027	0.184669	0.119006	0.913183	0.809656	1.15734	0	0.0312372	0.00600111
192	N-acetylputrescine	Polyamine Metabolism	Amino Acids Metabolism	0	0	0	0	0	0	1.11045	1.15814	0.974195	0.17264	0.141145	0.189373	0.859917	1.02047	1.00819
212	5-methylthioadenosine (MTA)	Polyamine Metabolism	Amino Acids Metabolism	0	0	0	0.175786	0.174398	0.0856274	0.926462	1.07346	0.929237	0.113344	0.123535	0.17478	0.0598986	0.048473	0.0521506
1113	4-acetamidobutanoate	Polyamine Metabolism	Amino Acids Metabolism	1.26653	1.34115	0.349736	0.408513	1.76444	0.209325	-0.0225971	0.215359	0.93551	0.670617	-0.420926	-0.444688	0.371048	0.402781	0.0776441
100016038	(N(1) + N(8))-acetylspermidine	Polyamine Metabolism	Amino Acids Metabolism	0	0	0	0	0	0	0	0	0	0.295324	0.125509	0.395381	0	0	0
100020487	N-acetyl-isoputreanine	Polyamine Metabolism	Amino Acids Metabolism	0.430755	-0.304249	-1.03761	0.836248	-0.504304	-0.0416318	-0.757362	-0.789294	-0.809825	-1.26267	-0.38649	-1.42698	-0.352297	-0.353639	-0.490247
98	kynurenate	Tryptophan Metabolism	Amino Acids Metabolism	0.168635	0.39485	-0.0120073	0.0627906	0.211997	-0.143861	-0.026209	0.000526087	-0.233411	-0.154289	0.137038	0.326108	-0.0664679	-0.356232	-0.275995
504	serotonin	Tryptophan Metabolism	Amino Acids Metabolism	0.277204	0.232787	0.0870635	0.355638	0.453799	0.149316	0.296419	0.568062	0.425413	0.100931	0.316358	0.50008	0.38348	0.456831	0.428678
565	tryptophan	Tryptophan Metabolism	Amino Acids Metabolism	0.220033	0.215845	0.0462718	0.0941859	0.2154	-0.01835	-0.153671	-0.0741443	-0.137564	0.0248291	0.0176832	0.176344	-0.0220942	0.0570279	0.0312182
100000265	kynurenine	Tryptophan Metabolism	Amino Acids Metabolism	0.211513	0.140506	0.0453156	0.207327	0.276225	0.0608318	0.0129555	0.132625	0.0253322	0.00692509	0.100589	0.0173207	0.0234245	0.0317367	0.0943462
100000463	indolelactate	Tryptophan Metabolism	Amino Acids Metabolism	0.0403224	0.126513	0.0333875	0.140258	0.188587	0.0104468	0.22477	0.0662446	0.0364989	-0.0524746	-0.0884239	0.0402919	0.108896	0.00870289	0.0415272
100000467	3-indoxyl sulfate	Tryptophan Metabolism	Amino Acids Metabolism	0.226328	0.225852	-0.0176253	0.0724745	0.281453	-0.0375695	0.120741	0.13524	-0.0488495	0.0338847	-0.0989937	-0.0644464	0.11404	0.139136	0.0394821
100001254	N-acetyltryptophan	Tryptophan Metabolism	Amino Acids Metabolism	-0.309489	0.204234	-0.29996	-0.153003	-0.454511	-0.193915	0.0292578	-0.384216	-0.291645	-0.168728	-0.0894745	0.198163	-0.232528	-0.455691	-0.200755
100006379	C-glycosyltryptophan	Tryptophan Metabolism	Amino Acids Metabolism	0.317771	0.591005	0.063452	0.11673	0.733725	-0.0431603	-0.0652735	0.196498	-0.151216	-0.181482	-0.279731	0.311352	-0.214146	0.284673	0.330422
100022120	oxindolylalanine	Tryptophan Metabolism	Amino Acids Metabolism	0.122733	-0.458465	-0.0936636	-0.200137	-0.076319	-0.385172	-0.340043	-0.187753	-0.289929	0.0651292	0.0401072	-0.123316	-0.275045	-0.850432	-0.302418
240	3-(4-hydroxyphenyl)lactate (HPLA)	Tyrosine Metabolism	Amino Acids Metabolism	0.0466373	0.247813	-0.174884	-0.0121645	0.219049	-0.101585	0.366743	0.208984	0.0534275	-0.0609515	-0.24933	-0.0404229	-0.0215098	-0.181552	-0.166282
815	tyrosine	Tyrosine Metabolism	Amino Acids Metabolism	0.18664	0.173754	0.0237189	0.0922343	0.130202	0.0212932	0.0245117	0.019498	-0.0189906	-0.0532409	-0.0306315	0.0275432	0.0235583	0.0411488	0.0238725
1094	thyroxine	Tyrosine Metabolism	Amino Acids Metabolism	0.241964	0.267688	-0.0994335	-0.00180445	0.441062	-0.0224507	-0.0994335	-0.0994335	0.0880193	-0.0994335	0.0517835	0.167562	0.0262904	-0.0436634	0.266786
1141	4-hydroxyphenylpyruvate	Tyrosine Metabolism	Amino Acids Metabolism	0.173507	-0.163773	-0.4917	-0.39123	-0.346417	-0.512369	-0.0583269	-0.370214	-0.468133	-0.316489	-0.303629	-0.474589	-0.784965	-0.649308	-0.816751
100001104	N-acetyltyrosine	Tyrosine Metabolism	Amino Acids Metabolism	0.425671	-0.26522	-0.0114444	-0.144361	0.523216	0.0350339	-0.431827	-0.15271	-0.053161	0.207788	0.226018	0.168903	0.478791	0.0303218	0.00332282
100001510	phenol sulfate	Tyrosine Metabolism	Amino Acids Metabolism	0.206618	0.188048	-0.0156266	0.156677	0.111894	0.0575809	0.17125	0.0119888	-0.0722467	-0.0262804	0.0389388	0.00977628	0.0477988	0.0419514	0.0494593
100006129	vanillactate	Tyrosine Metabolism	Amino Acids Metabolism	0.178189	0.223515	0.162524	0.154084	0.15016	0.123917	0.44277	0.0522549	0.000306714	0.0916733	0.027786	0.035238	0.149483	-0.00945132	0.152505
231	arginine	Urea cycle; Arginine and Proline Metabolism	Amino Acids Metabolism	0.106611	0.072248	-0.00758457	0.121025	0.122043	0.0512326	-0.0383977	0.0562469	-0.00269892	0.0304923	0.0421099	0.0636797	0.0318927	0.0855791	0.0601449
232	argininosuccinate	Urea cycle; Arginine and Proline Metabolism	Amino Acids Metabolism	0.714721	0.790626	0.317795	0.106777	0.144615	0.178524	0.534691	0.571606	0.445792	0.190466	0.125865	-0.791911	0.0461064	0.105068	0.205362
391	citrulline	Urea cycle; Arginine and Proline Metabolism	Amino Acids Metabolism	0.713877	0.890059	0.365829	0.230614	0.257059	0.12555	-1.37376	0.109249	-0.611281	-0.616184	-0.491199	0.172946	-0.78203	-0.698327	-0.406724
444	ornithine	Urea cycle; Arginine and Proline Metabolism	Amino Acids Metabolism	0.111972	0.110256	0.0208497	-0.102811	-0.0805904	-0.183868	-0.226854	-0.192094	-0.219932	-0.148961	-0.181289	-0.15125	-0.133005	-0.146938	-0.120931
480	proline	Urea cycle; Arginine and Proline Metabolism	Amino Acids Metabolism	0.0721591	0.0804958	0.0183417	0.129487	0.110888	0.119299	-0.0487941	0.0952686	0.0641578	0.0641412	0.0761815	0.108789	0.167924	0.217105	0.21662
533	urea	Urea cycle; Arginine and Proline Metabolism	Amino Acids Metabolism	0.0786296	-0.0852694	0.0313518	-0.00784388	0.0505448	-0.041779	-0.180228	-0.0128215	-0.0623061	-0.116822	-0.113956	-0.0455364	-0.148421	-0.0212203	-0.0203866
1001	hydroxyproline	Urea cycle; Arginine and Proline Metabolism	Amino Acids Metabolism	0.0755178	0.0705186	0.0206551	0.0712277	0.0729892	0.0814648	-0.132381	0.0216123	-0.00960486	0.00318896	-0.0391561	0.0256252	-0.0174473	0.0950867	0.0532001
100000285	N-alpha-acetylornithine	Urea cycle; Arginine and Proline Metabolism	Amino Acids Metabolism	-0.107592	-0.369511	-0.126016	-0.11431	-0.682303	0.174378	-0.266703	-0.292573	-0.169606	-0.311512	-0.292127	-0.181143	-0.528552	-0.395846	-0.457295
100000961	homoarginine	Urea cycle; Arginine and Proline Metabolism	Amino Acids Metabolism	1.27536	1.05678	-0.12409	0.382195	1.29592	0.3903	-0.293208	0.087654	-0.371611	0.0401972	-0.191294	0.461447	-0.0633892	-0.0983075	0.11923
100000963	homocitrulline	Urea cycle; Arginine and Proline Metabolism	Amino Acids Metabolism	0.297445	0.287885	0.0609477	0.145119	0.220845	0.0937159	0.147715	0.0442532	-0.0762466	0.0483521	-0.0289449	-0.0208403	0.152222	0.0809256	0.0698703
100001167	prolylhydroxyproline	Urea cycle; Arginine and Proline Metabolism	Amino Acids Metabolism	2.86806	2.83608	0.776959	2.25461	2.12129	2.04926	0.588422	1.80646	0.788733	0.637883	0.580185	1.36299	0.568497	1.19613	1.62024
100001266	N-acetylarginine	Urea cycle; Arginine and Proline Metabolism	Amino Acids Metabolism	0.0124346	-0.171058	-0.132072	0.0605954	0.241367	0.480116	0.160145	0.297436	0.171646	0.183057	0.0372614	0.223725	0.00183318	-0.00270872	0.124045
100001334	N-acetylproline	Urea cycle; Arginine and Proline Metabolism	Amino Acids Metabolism	0.145428	-0.183023	-0.259447	-0.0910973	0.185567	1.08565	-0.286415	0.236733	0.283173	0.172968	0.0686991	0.230933	-0.214255	-0.0577802	0.575845
100001810	dimethylarginine (ADMA + SDMA)	Urea cycle; Arginine and Proline Metabolism	Amino Acids Metabolism	0.279854	0.22485	-0.013339	0.470634	0.646097	0.331423	0.240333	0.241721	0.255518	0.30716	0.235061	0.314904	0.273435	0.358395	0.27146
100002784	2-oxoarginine*	Urea cycle; Arginine and Proline Metabolism	Amino Acids Metabolism	0.835162	0.744115	0.387772	-0.285582	-0.303853	-0.401793	-0.869549	-0.596974	-0.768991	0.0785568	0.424382	0.0865235	-0.661961	-0.650221	-0.54149
100004523	N-delta-acetylornithine	Urea cycle; Arginine and Proline Metabolism	Amino Acids Metabolism	0.627358	0.456903	-0.154555	0.265134	0.391408	-0.0227111	-0.00915596	-0.167705	-0.322918	-0.00755708	-0.0814132	-0.245815	0.150241	-0.0730252	-0.0730483
100020217	N,N,N-trimethyl-alanylproline betaine (TMAP)	Urea cycle; Arginine and Proline Metabolism	Amino Acids Metabolism	2.30971	-1.59801	0.730561	2.01521	2.16068	1.86075	-1.8589	1.17146	-2.30276	-3.67278	0.0343526	0.578981	0.420353	-0.665696	0.0246088
100020361	3-amino-2-piperidone	Urea cycle; Arginine and Proline Metabolism	Amino Acids Metabolism	-0.229385	-0.222801	-0.322747	-0.399265	-0.366072	-0.31598	-0.627	-0.531741	-0.526231	-0.55626	-0.532531	-0.445574	-0.448439	-0.438703	-0.422305
100021052	carboxymethylarginine	Urea cycle; Arginine and Proline Metabolism	Amino Acids Metabolism	0.22369	0.107761	-0.389468	-0.373877	0.0260307	-0.195012	-0.37843	-0.257343	-0.53836	-0.194588	-0.521596	-0.261262	-0.358603	-0.268375	-0.051013
93	TCA Cycle	Energy	Energy Metabolism	0.413411	0.394634	0.178722	0.641919	0.627578	0.401397	1.53865	0.978388	0.918996	0.389533	0.460168	0.398295	0.43795	0.377323	0.436619
252	TCA Cycle	Energy	Energy Metabolism	0.338511	0.26482	-0.189655	0.533989	0.295911	0.159839	0.270916	-0.158212	-0.237341	-0.217574	-0.104109	-0.0291213	0.261121	0.21581	0.333752
330	TCA Cycle	Energy	Energy Metabolism	0.324154	0.25081	0.102866	0.410012	0.337493	0.257008	0.879441	0.681042	0.607594	0.0872339	0.183408	0.17261	0.274361	0.192081	0.31842
409	TCA Cycle	Energy	Energy Metabolism	0.44923	0.424147	0.265497	0.380559	0.485918	0.314855	1.14539	0.986496	0.928847	0.239675	0.225246	0.327439	0.374141	0.321112	0.312537
461	Oxidative Phosphorylation	Energy	Energy Metabolism	0.0702759	0.0655689	0.0607203	0.0789313	0.0852589	0.0429635	-0.0817841	0.0772328	0.021995	0.0244887	-0.00425105	0.111192	-0.0121642	0.0834549	0.0274201
1124	TCA Cycle	Energy	Energy Metabolism	0.255196	0.180998	-0.0912274	0.204205	0.214635	0.0156452	0.102082	0.0900421	-0.0867256	0.204355	0.0934825	0.0130284	0.237707	0.125012	0.0322856
100000455	TCA Cycle	Energy	Energy Metabolism	-0.0993559	-0.0239925	0.150771	-0.144804	-0.098012	-0.164046	-0.519243	-0.331624	-0.548444	0.111168	-0.0291757	0.260711	-0.640772	-0.308569	-0.366024
100001359	TCA Cycle	Energy	Energy Metabolism	0.666613	0.509809	0.420737	1.12178	1.04508	0.840479	1.7034	1.50939	1.14207	1.12724	1.1002	0.982084	0.7625	0.606725	0.622983
100001948	TCA Cycle	Energy	Energy Metabolism	0.02924	-0.147579	-0.528745	-0.56561	-0.294709	-0.879723	-0.694749	-0.126651	-0.377142	-0.347383	-0.149005	-0.879723	-0.70775	-0.760475	-0.241043
100006438	TCA Cycle	Energy	Energy Metabolism	0.0933538	-0.000806702	0.0534912	-0.106397	-0.536176	-0.231047	-0.604349	-0.491751	-0.570438	-0.226031	-0.213534	0.000356759	-0.57716	-0.484496	-0.34232
100008929	TCA Cycle	Energy	Energy Metabolism	-0.0599989	-0.32898	0.025602	-0.108565	-0.00866754	-0.687688	-0.107079	-0.149094	-0.0558029	-0.0201996	-0.180689	0.0299231	-0.196765	0.126257	-0.482599
112	Mevalonate Metabolism	Lipid	Lipid Metabolism	0.580292	0.624518	-0.0999655	1.22683	0.610431	0.248806	1.25851	0.0894324	-0.0427795	-0.245394	0.204777	0.0407132	0.210946	0.142511	0.460953
180	Long Chain Polyunsaturated Fatty Acid (n3 and n6)	Lipid	Lipid Metabolism	1.35277	1.22398	0.76015	-0.224367	-0.103735	-0.248329	-0.40889	-0.395789	-0.454425	-0.132241	-0.0837391	-0.114414	-0.325035	-0.362168	-0.378482
229	Long Chain Polyunsaturated Fatty Acid (n3 and n6)	Lipid	Lipid Metabolism	3.01138	2.36187	1.31466	-1.70478	-1.61531	-1.68699	-1.97269	-1.76542	-1.86561	-1.91482	-1.84919	-1.76699	-1.89194	-1.79735	-1.82889
254	Ketone Bodies	Lipid	Lipid Metabolism	0.0760409	0.05631	-0.391375	-0.489655	-0.282017	-0.537172	-0.611328	-0.614743	-0.703484	-0.781947	-0.755124	-0.634417	-0.463305	-0.607204	-0.591037
266	Sterol	Lipid	Lipid Metabolism	0.194377	0.22218	0.139919	-0.0300827	0.245208	0.0126559	-0.0479803	0.00621108	-0.155986	0.0388369	-0.183205	0.032726	0.0781719	0.0396219	-0.0591132
267	Phospholipid Metabolism	Lipid	Lipid Metabolism	0.357378	0.356285	0.33873	0.540769	0.550596	0.473749	0.728556	0.855008	0.833896	0.528851	0.55992	0.628175	0.273798	0.269813	0.265602
339	Fatty Acid, Dicarboxylate	Lipid	Lipid Metabolism	0.261123	0.182991	-0.512636	0.141219	0.233928	-0.246774	-0.0369336	-0.374447	-0.244683	-0.325628	-0.464146	-0.199941	-0.311264	-0.214013	-0.265588
342	Primary Bile Acid Metabolism	Lipid	Lipid Metabolism	0.171142	0.221532	0.0807929	0.0669464	-0.00547454	0.0869952	0.0624847	-0.0303082	-0.0607549	-0.0539226	-0.0281113	0.0165893	-0.0272016	-0.0494311	0.0590143
363	Inositol Metabolism	Lipid	Lipid Metabolism	0.265751	0.360502	-0.0145986	0.164798	0.282262	0.225559	0.214234	-0.0617815	0.0213793	0.0282617	0.0183771	-0.0520417	0.0867839	0.161393	0.129139
418	Fatty Acid Metabolism (also BCAA Metabolism)	Lipid	Lipid Metabolism	0.799737	0.812312	0.145023	0.958795	0.407989	0.18444	0.852882	0.209613	-0.193954	-0.388717	-0.248567	-0.155025	0.0460133	0.096814	-0.00835937
424	Long Chain Saturated Fatty Acid	Lipid	Lipid Metabolism	0.00869028	0.105289	0.132952	-0.0887364	0.00732637	-0.0383032	-0.0839632	-0.0623862	-0.0714672	-0.10641	-0.0842893	-0.129301	-0.00984452	-0.0644973	-0.0788368
439	Long Chain Saturated Fatty Acid	Lipid	Lipid Metabolism	0.0381015	0.223201	0.0591932	-0.0395955	0.00480102	-0.0546085	-0.0713676	-0.0704795	-0.0477436	-0.125814	-0.108359	-0.121519	-0.0459019	-0.0312809	-0.0843913
452	Long Chain Monounsaturated Fatty Acid	Lipid	Lipid Metabolism	0.219161	0.246048	-0.061425	-0.134889	-0.0622993	-0.155031	-0.228936	-0.217742	-0.275805	0.421475	0.451651	0.386223	-0.108365	-0.111987	-0.253461
818	Fatty Acid Synthesis	Lipid	Lipid Metabolism	0.0317644	-0.0445272	0.0423713	0.228067	0.205931	0.0122767	0.0395865	0.141602	0.0679411	0.0970116	0.0558588	0.0273298	-0.015787	0.0235278	-0.0153621
891	Long Chain Saturated Fatty Acid	Lipid	Lipid Metabolism	0.0254308	0.0875501	-0.0133766	-0.172185	-0.119327	-0.240747	-0.252839	-0.177131	-0.236015	-0.272208	-0.261681	-0.242048	-0.204434	-0.161377	-0.258257
893	Long Chain Saturated Fatty Acid	Lipid	Lipid Metabolism	0.0305014	0.123956	0.0706245	0.0130057	-0.00793725	-0.0306684	-0.0607878	-0.0301239	0.0167306	-0.0635605	-0.0853741	-0.0594153	-0.0545809	0.0252099	-0.0773288
925	Medium Chain Fatty Acid	Lipid	Lipid Metabolism	0.0813408	-0.0739565	0.00787764	-0.724355	-0.436548	-0.205573	-0.422277	-0.580296	-0.340791	-0.165115	-0.401401	-0.0843053	-0.433046	-0.106624	-0.38769
926	Medium Chain Fatty Acid	Lipid	Lipid Metabolism	0.339212	-0.13977	-0.144294	-0.36337	-0.3457	-0.338826	-0.473694	-0.471746	-0.482416	0.170558	-0.368456	-0.299665	0.658671	-0.419055	-0.575528
932	Medium Chain Fatty Acid	Lipid	Lipid Metabolism	4.79463	4.87135	3.63214	-0.154243	-0.18617	-0.157134	1.09401	1.14278	0.916592	0.596475	0.517764	0.43649	-0.00890036	0.0080221	-0.000792025
1087	Long Chain Monounsaturated Fatty Acid	Lipid	Lipid Metabolism	0.171744	0.174656	0.13426	0.650109	1.0153	0.594406	0.377217	0.327359	0.468378	-0.190827	-0.0266664	-0.339563	0.548424	0.59737	0.478521
1136	Short Chain Fatty Acid	Lipid	Lipid Metabolism	-0.0990125	-0.477703	-0.31214	-0.584973	-0.708774	-0.683522	-0.696712	-0.848911	0.424301	-0.172638	-0.502271	-0.429614	-0.777102	-0.797345	-0.744478
1143	Short Chain Fatty Acid	Lipid	Lipid Metabolism	0.00958338	-0.162205	-0.15504	-0.223018	-0.249232	-0.192329	-0.318862	-0.246312	-0.282307	0.1826	0.00774588	-0.166481	-0.359596	-0.269666	-0.387033
1231	Long Chain Polyunsaturated Fatty Acid (n3 and n6)	Lipid	Lipid Metabolism	2.57168	2.45518	1.60895	0.0199577	0.146855	-0.0826966	-0.281748	-0.280556	-0.354572	-0.372573	-0.372056	-0.302422	-0.14863	-0.167255	-0.262834
1254	Glycerolipid Metabolism	Lipid	Lipid Metabolism	0.562913	0.394823	-0.353709	-0.051908	0.0784547	-0.23151	0.25569	-0.275768	0.167088	-0.201353	0.158514	0.588773	0.522096	-0.0652435	-0.0724036
1256	Phospholipid Metabolism	Lipid	Lipid Metabolism	0.206939	0.129241	0.0395934	0.0429072	0.0952237	-0.0143506	-0.136146	-0.0973608	-0.129352	-0.0463403	-0.0623803	-0.0106707	-0.0434396	-0.0282978	-0.0336574
1518	Ceramides	Lipid	Lipid Metabolism	0.469871	0.455037	0.358797	0.238748	0.128006	0.116138	0.748857	0.556821	0.427015	0.19696	0.356031	0.251571	0.0859419	0.20592	0
1537	Phosphatidylcholine (PC)	Lipid	Lipid Metabolism	0.540042	0.625502	0.404226	0.174118	0.255001	0.0967611	0.339184	0.22062	0.156862	-0.0399927	0.178674	0.0367415	0.0707843	0.123536	0.125112
1538	Sphingomyelins	Lipid	Lipid Metabolism	0.159103	0.263555	0.0621458	0.135433	0.104402	0.00389313	0.0866319	-0.0798413	-0.15325	-0.08024	-0.0119954	-0.0676528	-0.0360845	0.00138872	-0.0677801
1539	Phosphatidylcholine (PC)	Lipid	Lipid Metabolism	0.211839	0.290799	0.115436	0.198795	0.171402	0.0681694	0.119364	0.0632824	-0.0669652	-0.0575873	0.0469005	-0.0382131	0.00298445	0.0844003	0.0415898
1628	Primary Bile Acid Metabolism	Lipid	Lipid Metabolism	0.0614137	0.0958311	-0.0568407	-0.018096	0.0433211	-0.0734449	-0.126867	-0.10911	-0.177355	-0.154601	-0.114058	-0.047323	-0.0924846	-0.0745247	-0.0893651
1629	Primary Bile Acid Metabolism	Lipid	Lipid Metabolism	0.046576	0.092652	-0.0373264	-0.0163539	0.0851196	-0.0561105	-0.150825	-0.0484875	-0.17402	-0.141002	-0.149894	-0.0585043	-0.073508	-0.055256	-0.0732036
1648	Primary Bile Acid Metabolism	Lipid	Lipid Metabolism	0.293314	0.223198	0.114972	0.233333	0.119921	0.13255	0.245655	0.131119	0.00898596	0.0560664	0.0542773	0.163781	0.126794	0.178917	0.125453
1668	Secondary Bile Acid Metabolism	Lipid	Lipid Metabolism	0.456702	0.505137	-0.256839	0.209369	0.235324	-0.171926	-0.196198	-0.691074	-0.0994546	0.00940717	0.0076222	-0.615131	0.024438	-0.195546	-0.0981282
2050	Long Chain Polyunsaturated Fatty Acid (n3 and n6)	Lipid	Lipid Metabolism	0.91904	0.704216	-0.258551	-1.91586	-1.74183	-1.92255	-2.26362	-2.12417	-2.27759	-2.03658	-2.01858	-2.05143	-2.05603	-2.0425	-2.08881
100000007	Carnitine Metabolism	Lipid	Lipid Metabolism	0.646303	0.324852	0.0804055	0.361871	0.381343	0.426094	-0.403395	0.2059	0.124715	-0.196964	-0.188239	0.0738713	-0.0059361	0.259053	0.264682
100000258	Glycerolipid Metabolism	Lipid	Lipid Metabolism	0.559994	0.607121	0.552917	0.121077	0.269109	0.170706	0.339378	0.554093	0.539358	0.34946	0.401531	0.463029	0.111695	0.265233	0.16076
100000269	Phospholipid Metabolism	Lipid	Lipid Metabolism	0.325515	0.463622	0.329439	0.22988	0.248658	0.124316	0.226359	0.344162	0.332852	0.142715	0.127852	0.244301	0.0484984	0.0586334	0.0179445
100000436	Secondary Bile Acid Metabolism	Lipid	Lipid Metabolism	0.565759	0.687799	0.0197119	0.21918	0.364551	-0.0868043	0.167422	-0.488325	-0.118592	-0.151991	-0.143314	-0.546121	0.0762315	-0.0274124	-0.0164003
100000656	Lysophospholipid	Lipid	Lipid Metabolism	0.411655	0.334513	0.172041	0.219516	0.212855	0.234841	0.657005	0.786579	0.844952	0.225648	0.151656	0	0.123912	0.166519	0.0954787
100000657	Phosphatidylcholine (PC)	Lipid	Lipid Metabolism	0.311275	0.373337	0.172367	0.203566	0.145779	0.0988557	0.191116	0.0958679	-0.0129026	0.0906454	0.113172	0.136057	-0.020229	-0.0175271	-0.0218275
100000665	Long Chain Polyunsaturated Fatty Acid (n3 and n6)	Lipid	Lipid Metabolism	1.38235	1.06971	0.546181	-0.809567	-0.795581	-0.853593	-1.22921	-1.00829	-1.13047	-1.14655	-1.05819	-1.00684	-1.09311	-1.02117	-1.03261
100000672	Phosphatidylcholine (PC)	Lipid	Lipid Metabolism	0.249877	0.215804	0.154687	0.358882	0.397243	0.23661	0.710824	0.618326	0.270021	0.553038	0.592916	0.675655	0.104928	0.112749	0.0801302
100000776	Fatty Acid Metabolism (Acyl Carnitine, Long Chain Saturated)	Lipid	Lipid Metabolism	0.531802	0.735099	0.0865048	0.280677	0.280899	0.122438	-0.154305	-0.0495964	-0.340298	-0.0693444	-0.0657981	0.0042419	0.0233142	0.150398	0.0561935
100000781	Fatty Acid Metabolism (Acyl Carnitine, Medium Chain)	Lipid	Lipid Metabolism	0.241558	0.200576	0.120422	-0.187852	-0.00819809	-0.190436	0.187449	-0.139258	-0.219879	-0.0121553	0.147897	0.431562	-0.0067577	0.182995	0.246249
100000802	Fatty Acid Metabolism (Acyl Carnitine, Short Chain)	Lipid	Lipid Metabolism	1.70866	0.987614	0.753953	1.1773	0.90718	-0.166456	1.00179	0.774548	0.898065	-0.298846	0.0117567	0.146332	0.831495	1.00948	0.793889
100000924	Monoacylglycerol	Lipid	Lipid Metabolism	0.25798	-0.191458	0.342057	0.164011	0.597024	-0.0389922	-0.603964	-0.183017	-0.127325	0.367773	-0.26296	-0.264875	-0.285415	0.400645	0.117501
100001040	Monoacylglycerol	Lipid	Lipid Metabolism	-0.0467467	0.393565	0.0345428	-0.0549166	0.00292771	0.323922	-0.932168	-0.634934	-0.00275646	-0.12159	0.310818	-0.0810257	0.997169	0.473169	0.241099
100001054	Fatty Acid Metabolism (also BCAA Metabolism)	Lipid	Lipid Metabolism	0.235468	-0.275971	0.106575	-0.0692768	0.220129	-0.498956	0.327612	-0.423171	-0.0640369	-0.412071	-0.615013	0.167324	-0.152254	0.109832	-0.0428035
100001064	Secondary Bile Acid Metabolism	Lipid	Lipid Metabolism	0.42903	0.224372	-0.17391	0.133721	0.239227	0.0838063	-0.263893	-0.202898	-0.0350744	-0.0789523	-9.42152e-05	-0.2501	0.216978	0.200708	0.124428
100001065	Secondary Bile Acid Metabolism	Lipid	Lipid Metabolism	0.33049	0.247163	0.0163834	0.0343736	0.194015	-0.035052	-0.213657	-0.153198	-0.161803	-0.114394	-0.138446	-0.213077	-0.0583518	-0.0430633	-0.136262
100001153	Fatty Acid, Dicarboxylate	Lipid	Lipid Metabolism	0.159707	0.145058	0.0949349	0.332044	0.543585	-0.187275	0.573641	0.202313	-0.0172421	0.22478	0.19989	0.217835	0.0698158	0.160108	0.174189
100001162	Fatty Acid Metabolism (also BCAA Metabolism)	Lipid	Lipid Metabolism	0.603716	0.328474	-0.237658	0.217301	0.607219	0.0961018	-0.368212	-0.0695799	-0.151369	-0.365816	-0.0764368	-0.117882	-0.40708	-0.211446	0.108398
100001181	Long Chain Polyunsaturated Fatty Acid (n3 and n6)	Lipid	Lipid Metabolism	1.09503	0.848207	0.627205	-0.745005	-0.895558	-0.711703	-1.17619	-0.836283	-1.00215	-1.2442	-1.07766	-0.98511	-1.10715	-0.905132	-0.981059
100001211	Fatty Acid, Dicarboxylate	Lipid	Lipid Metabolism	-0.0430545	0.145238	-0.131842	0.460631	0.103246	-0.168799	0.190274	0.172992	0.0949949	-0.168799	0.389673	-0.124932	0.523381	-0.168799	0.0974472
100001263	Lysophospholipid	Lipid	Lipid Metabolism	-0.0369715	0.117098	-0.204294	-0.0906076	-0.15315	-0.201074	-0.384156	-0.487645	-0.614706	-0.176194	-0.178103	-0.338687	-0.125624	0.021923	0.0180543
100001271	Lysophospholipid	Lipid	Lipid Metabolism	0.178585	0.124341	0.0020966	-0.181242	-0.156719	-0.326865	-0.475924	-0.486148	-0.671097	-0.239177	-0.250651	-0.294783	-0.105197	0.0258822	0.0323195
100001272	Lysophospholipid	Lipid	Lipid Metabolism	0.0653343	0.154711	-0.276578	-0.305294	-0.365488	-0.555552	-0.893134	-0.88493	-0.979423	-0.329551	-0.372786	-0.543596	-0.166908	-0.0431538	-0.218619
100001277	Long Chain Monounsaturated Fatty Acid	Lipid	Lipid Metabolism	0.279417	0.572346	0.161506	0.141739	0.213483	0.355175	-0.14449	-0.0108552	-0.108377	-0.17469	0.00662711	0.0785097	-0.0897839	-0.165531	0.0369033
100001278	Long Chain Monounsaturated Fatty Acid	Lipid	Lipid Metabolism	0.298352	0.377282	0.0245336	-0.205118	-0.0900199	-0.134825	-0.306817	-0.309315	-0.335345	0.0847682	0.161078	0.0586794	-0.225123	-0.258459	-0.320483
100001335	Long Chain Monounsaturated Fatty Acid	Lipid	Lipid Metabolism	0.584299	0.496249	0.209738	0.911811	1.06122	0.68448	0.396491	0.326578	0.244638	0.00205058	0.0221486	-0.00316973	0.43465	0.418742	0.359413
100001337	Long Chain Polyunsaturated Fatty Acid (n3 and n6)	Lipid	Lipid Metabolism	0.678485	0.506107	0.100059	-0.221532	0.034677	-0.210459	-0.375916	-0.455253	-0.414095	-0.0807493	-0.0529014	-0.170812	-0.226718	-0.305852	-0.263622
100001391	Fatty Acid Metabolism (Acyl Carnitine, Long Chain Saturated)	Lipid	Lipid Metabolism	0.309336	0.261338	0.435817	0.372529	0.0238482	0.321172	-0.260345	-0.173852	-0.0440207	-0.145852	-0.043076	-0.0804916	-0.0532218	0.17694	-0.0128847
100001394	Fatty Acid Metabolism (Acyl Carnitine, Short Chain)	Lipid	Lipid Metabolism	-0.286741	1.25772	-0.544164	1.02359	0.525615	-0.521404	-0.509422	-1.07304	1.06559	-0.641474	-0.332934	0.436405	-0.359731	-0.504892	-0.437869
100001395	Lysophospholipid	Lipid	Lipid Metabolism	-0.0183373	-0.000503105	0.00306149	-0.412013	-0.316681	-0.405641	-0.637775	-0.363097	-0.313833	-0.179534	-0.255346	-0.205459	0.101976	-0.0370062	-0.0436863
100001433	Monoacylglycerol	Lipid	Lipid Metabolism	-0.0430475	-0.548045	-0.130021	-0.341951	-0.600269	-0.732773	-1.14252	-0.698355	-0.711864	-0.0249067	-0.186835	-0.0389355	-0.488089	-0.14795	-0.308825
100001445	Lysophospholipid	Lipid	Lipid Metabolism	-0.0957699	-0.0423416	-0.373017	-0.46386	0.117295	-0.318712	-0.816349	-0.818772	-0.583166	-0.432781	-0.487762	-0.258984	-0.37916	-0.235487	-0.388268
100001461	Lysophospholipid	Lipid	Lipid Metabolism	1.36329	0.728209	0.675228	0.501552	0.166217	-0.0282784	-0.0457834	-0.0519792	0.365176	0.0929658	-0.00199589	0.00918832	-0.12593	0.253475	0.0240284
100001472	Long Chain Polyunsaturated Fatty Acid (n3 and n6)	Lipid	Lipid Metabolism	1.76739	1.40728	0.895243	-0.911545	-0.696634	-0.80262	-1.19691	-1.54406	-1.14998	-1.11902	-1.00609	-1.54139	-1.05776	-1.13187	-1.03842
100001481	Monoacylglycerol	Lipid	Lipid Metabolism	-0.428388	-0.554768	-0.429437	-1.0875	-0.750639	-0.466482	-1.0875	-1.0875	-1.03823	-0.708317	-0.715841	-0.599037	-0.612461	-0.496682	-0.453623
100001501	Fatty Acid Metabolism (Acyl Carnitine, Monounsaturated)	Lipid	Lipid Metabolism	0.0785521	0.241386	0.0477337	0.085876	0.160273	0.229575	-0.349747	-0.0439674	-0.379322	-0.248554	0.0807341	-0.201432	0.095733	0.290927	0.179807
100001507	Fatty Acid, Monohydroxy	Lipid	Lipid Metabolism	0	0	0	0	0	0	0	0	0	1.88289	1.80227	2.19095	0	0	0.10231
100001511	Lysophospholipid	Lipid	Lipid Metabolism	-0.196397	-0.177902	-0.448558	-0.331136	-0.347228	-0.369489	-0.674939	-0.683295	-0.764864	-0.257747	-0.625225	-0.507045	-0.0655664	-0.120004	-0.133367
100001569	Lysophospholipid	Lipid	Lipid Metabolism	0.285254	0.170196	-0.108084	0.116208	0.160577	-0.0688342	0.238218	0.0867919	0.170012	0.247668	0.263656	0.0892062	0.0767898	-0.00201574	-0.0789895
100001579	Fatty Acid, Monohydroxy	Lipid	Lipid Metabolism	0.202601	0.14602	0.0135795	-0.173798	-0.00948889	-0.145804	-0.518024	-0.392965	-0.392849	-0.137415	-0.2631	-0.137437	-0.344629	-0.33422	-0.315036
100001614	Fatty Acid, Dicarboxylate	Lipid	Lipid Metabolism	0.384049	0.557106	0.0437645	0.306899	0.170878	0.0890116	0.492405	0.0454263	0.12377	0.311954	-0.0295743	0.349638	0.00572182	0.224932	0.0768913
100001619	Glycerolipid Metabolism	Lipid	Lipid Metabolism	0.476857	0.392744	0.205931	0.501681	0.572172	0.325358	0.802469	0.514074	0.495341	0.569595	0.595947	0.323508	0.303652	0.258719	0.164058
100001620	Phospholipid Metabolism	Lipid	Lipid Metabolism	0.146407	0.296887	0.225749	0.195513	0.241155	0.070474	0.0372727	0.24284	0.214196	0.136235	0.0833395	0.199723	0.0983539	0.0783985	0.0968359
100001621	Phospholipid Metabolism	Lipid	Lipid Metabolism	0.340266	0.528675	-0.198436	0.385188	-0.0950905	0.400098	0.529254	0.660058	0.62673	0.457034	0.40414	0.539179	0.519614	0.446519	-0.0842914
100001662	Carnitine Metabolism	Lipid	Lipid Metabolism	0.914713	0.241664	0.617842	0.776761	0.738239	0.0364062	-0.227407	-0.207609	0.181437	0.152839	0.0598838	-0.127722	-0.283566	0.165739	-0.180411
100001739	Long Chain Polyunsaturated Fatty Acid (n3 and n6)	Lipid	Lipid Metabolism	1.09222	0.900734	0.365358	-1.05387	-1.08214	-1.01588	-1.37234	-0.953716	-1.24579	-1.42568	-1.34546	-1.09769	-1.26841	-1.19359	-1.1736
100001777	Lysophospholipid	Lipid	Lipid Metabolism	0	0	0	0	0	0	0	0	0	0	0	0	0	0	0
100001869	Phosphatidylcholine (PC)	Lipid	Lipid Metabolism	0.276758	0.368901	0.207518	0.121868	0.216827	0.0843924	0.0950957	0.0805462	-0.0656826	-0.163089	-0.0722153	-0.0647781	0.0332484	0.0738391	0.00622252
100002070	Fatty Acid, Dicarboxylate	Lipid	Lipid Metabolism	-0.0968487	-0.0354129	0.238303	0.158565	-0.056765	0.432373	0.542253	0.446809	0.743234	0.180439	0.227236	0.153614	0.573409	0.14268	0.186114
100002106	Sphingomyelins	Lipid	Lipid Metabolism	0.142381	-0.0691794	0.0277631	0.0514857	0.125274	0.0315683	-0.0753922	-0.0233449	-0.112696	-0.217	0.0840644	-0.121888	-0.10441	-0.180792	-0.0746898
100002107	Sphingomyelins	Lipid	Lipid Metabolism	0.0982637	0.194402	0.0671973	0.0961486	0.0773314	-0.00953255	0.0331724	-0.0377418	-0.145906	-0.11943	-0.0106992	-0.00986649	-0.0257466	-0.0189801	-0.0310307
100002284	Fatty Acid, Dihydroxy	Lipid	Lipid Metabolism	0.00654097	0.441745	0.40808	0.250652	-0.0670085	0.384095	1.953	0.377876	0.114032	-0.0204369	0.373801	0.406543	0.248424	0.0637712	0.20502
100002285	Fatty Acid, Dihydroxy	Lipid	Lipid Metabolism	0.0350199	0.0625978	-0.0299778	0.0283393	0.278695	0.0890093	0.740405	0.0661281	0.0128574	-0.337719	-0.0986767	0.105962	0.172527	0.0382748	-0.241707
100002367	Fatty Acid, Dihydroxy	Lipid	Lipid Metabolism	0.120079	0.25993	0.103812	0.275177	0.356415	0.238173	0.327999	0.15132	0.110247	0.00152887	0.0832625	0.166817	0.125754	0.129825	0.172541
100002537	Fatty Acid, Dicarboxylate	Lipid	Lipid Metabolism	0.453506	0.496147	-0.353138	-0.0283441	-0.41234	-0.812532	-0.45543	-0.829691	-1.21141	-0.428079	-0.743386	-0.726724	-0.760669	-0.851651	-0.770272
100003000	Lysoplasmalogen	Lipid	Lipid Metabolism	1.29307	0.911672	0.321483	0.476916	0.307426	0.251014	0.68136	0.669978	0.64658	0.887702	0.854372	0.543067	0.12735	0.411776	0.147164
100003397	Phospholipid Metabolism	Lipid	Lipid Metabolism	0.388688	0.0075752	0.0645978	-0.0703307	0.0186233	-0.020967	-0.0539327	-0.0952592	-0.0225547	-0.140608	-0.0729385	-0.205864	-0.102128	-0.0924605	0.0167015
100004327	Lysophospholipid	Lipid	Lipid Metabolism	0.558409	0	0	0.387508	0.0667093	0	0	0	0.505381	0.272814	0.154803	0.1946	0	0	0
100004328	Sphingomyelins	Lipid	Lipid Metabolism	0.190474	0.340743	0.0999989	0.273669	0.0486643	-0.0171427	0.019709	-0.0689842	-0.195986	-0.233651	-0.0552695	-0.0609997	-0.160689	-0.0141308	-0.106087
100004329	Sphingomyelins	Lipid	Lipid Metabolism	0.357611	0.392737	0.163933	0.218113	0.162677	0.0949057	0.180794	0.0584053	-0.168829	-0.0278751	-0.0158879	-0.0447645	-0.0122367	0.0368255	0.0719282
100004396	Fatty Acid, Dicarboxylate	Lipid	Lipid Metabolism	0.183714	0.223293	0.00566488	0.445174	0.294333	-0.0106651	0.271369	-0.154255	-0.238212	-0.125867	-0.0624114	-0.0667177	0.0800882	-0.195602	-0.0684848
100004442	Lysophospholipid	Lipid	Lipid Metabolism	-0.202441	-0.476903	-0.967358	-0.974105	-0.446792	-1.26178	-1.81972	-1.74929	-1.66567	-1.21004	-1.22959	-1.20219	-0.597986	-0.917037	-0.609539
100005986	Sphingomyelins	Lipid	Lipid Metabolism	0.159308	0.206522	0.0772125	0.150991	0.109449	0.00486668	0.0995792	-0.037159	-0.140126	-0.104483	-0.0379238	-0.060437	-0.0291835	0.0236094	-0.00549899
100006290	Sphingomyelins	Lipid	Lipid Metabolism	0.124738	0.279529	0.0690417	0.0922917	0.0775196	0.0740454	0.0994769	-0.0841125	-0.264994	-0.173482	-0.0528821	-0.0355328	-0.0575379	-0.0378994	-0.00590208
100006292	Sphingomyelins	Lipid	Lipid Metabolism	0.23132	0.144166	-0.0500395	-0.108901	0.0899304	0.194731	0.137991	-0.323842	-0.118915	-0.203786	-0.150478	-0.32375	-0.323842	-0.152152	-0.0714488
100006294	Sphingomyelins	Lipid	Lipid Metabolism	0.115528	0.169491	0.0029894	0.0566696	-0.0463712	-0.0877003	-0.0318924	-0.092472	-0.220449	-0.135495	-0.160967	-0.108857	-0.0793017	-0.0815003	-0.0961584
100006295	Sphingomyelins	Lipid	Lipid Metabolism	0.22903	0.265848	0.129372	0.0921298	0.144772	-0.0115876	0.0708797	-0.0383672	-0.137202	-0.207644	-0.0725554	-0.0627067	0.0105231	-0.0183029	-0.0125663
100006298	Sphingomyelins	Lipid	Lipid Metabolism	0.146176	0.216252	0.0626054	0.129231	0.128393	-0.125053	0.00769093	-0.02921	-0.181145	-0.0210927	-0.0414689	-0.0591239	-0.115108	-0.0458194	-0.022293
100006314	Sphingomyelins	Lipid	Lipid Metabolism	0.0794282	0.122315	0.0334379	0.0670483	-0.0291305	-0.153316	0.000128211	-0.0649199	-0.297768	-0.0929122	-0.0252556	-0.233082	-0.109312	-0.00904366	-0.237624
100008904	Phosphatidylcholine (PC)	Lipid	Lipid Metabolism	0.223757	0.271773	0.112588	0.158772	0.155569	0.0626862	0.1197	0.0662531	-0.0892388	-0.0845378	0.0232316	-0.0622701	0.0123617	0.0292377	0.0300284
100008905	Phosphatidylcholine (PC)	Lipid	Lipid Metabolism	-0.252953	-0.24311	-0.272397	0.221189	0.217394	-0.2722	0.309129	0.216825	-0.322801	-0.0287624	0.109502	0.00879172	-0.396801	0.118058	0.102051
100008914	Phosphatidylcholine (PC)	Lipid	Lipid Metabolism	0.384344	0.458932	0.337389	0.198635	0.161207	-0.0369062	0.204952	0.0955709	-0.035114	-0.127499	-0.038931	-0.0650481	-0.0628755	0.0326873	-0.0340981
100008915	Phosphatidylcholine (PC)	Lipid	Lipid Metabolism	0.223562	0.303426	0.133536	0.198992	0.232302	0.0711801	0.0635236	0.0585615	-0.105149	-0.0940496	0.108514	-0.110663	0.0210551	0.213253	0.0689321
100008916	Phosphatidylcholine (PC)	Lipid	Lipid Metabolism	0.182748	0.32186	0.0219828	0.234396	0.229833	0.0405653	0.0791764	0.0261019	-0.0908829	-0.100224	0.0711571	-0.0836517	0.00205564	0.175511	0.00487063
100008920	Sphingomyelins	Lipid	Lipid Metabolism	0.0317364	0.241426	0.0809565	0.103191	0.0525794	-0.131262	0.064479	-0.124388	-0.199976	-0.311275	-0.00104869	-0.0130382	-0.0336963	-0.180575	-0.165047
100008921	Phosphatidylcholine (PC)	Lipid	Lipid Metabolism	0.148207	0.160038	0.0254865	0.117489	0.111813	0.0743743	0.162538	0.064709	-0.133904	0.000297804	-0.0131291	-0.0678415	-0.0732831	-0.0513327	-0.0270954
100008930	Long Chain Monounsaturated Fatty Acid	Lipid	Lipid Metabolism	0.342508	0.302542	0.0980547	0.0367956	0.148372	-0.0201505	-0.127618	-0.0955986	-0.1624	0.177459	0.226339	0.181512	-0.112814	-0.106356	-0.154044
100008954	Dihydrosphingomyelins	Lipid	Lipid Metabolism	0.18182	0.203246	0.107332	0.0424351	0.117335	-0.0694541	-0.0667365	-0.0399122	-0.15259	-0.14633	-0.0625022	-0.0275114	-0.183139	-0.0158257	-0.0272637
100008955	Sphingomyelins	Lipid	Lipid Metabolism	0.194909	0.281815	0.130206	0.0419833	0.0960775	-0.192691	0.0455578	-0.0985898	-0.227043	-0.223027	-0.210307	-0.0770882	-0.0844668	-0.216194	-0.142417
100008956	Sphingomyelins	Lipid	Lipid Metabolism	0.286262	0.319491	0.175977	0.205619	0.204033	0.0172081	0.120857	0.0686195	-0.151429	-0.174041	-0.0999072	-0.0247417	-0.0687432	-0.164245	0.0256867
100008957	Sphingomyelins	Lipid	Lipid Metabolism	0.153187	0.200351	0.0969414	0.161822	0.15473	0.0256991	0.115001	-0.0422019	-0.170557	-0.200035	-0.0319254	-0.113695	-0.0675379	0.03448	-0.00515904
100008981	Phosphatidylcholine (PC)	Lipid	Lipid Metabolism	0.759716	0.339873	0.404851	0.393611	0.402849	0.301444	0.692483	0.265965	0.391503	-0.0125244	0.301705	0.196108	0.327278	0.250961	0.135965
100008984	Phosphatidylcholine (PC)	Lipid	Lipid Metabolism	0.210638	0.256883	0.237931	0.280551	0.161758	0.268669	0.211748	0.201363	0.122967	0.0533583	0.255514	0.158226	0.0908333	0.189028	0.0634086
100008985	Phosphatidylcholine (PC)	Lipid	Lipid Metabolism	0.173344	0.461661	0.149491	0.223989	0.189706	0.0629847	0.049173	0.0898993	-0.0969831	-0.0775637	0.0550651	-0.0703671	-0.0248023	0.0996316	0.0276275
100009002	Plasmalogen	Lipid	Lipid Metabolism	0.036183	0.0714939	0	0	0	0	0.206346	0.0768632	0.25108	0.268315	0.588887	0.343828	0	0	0
100009007	Plasmalogen	Lipid	Lipid Metabolism	0.33146	0.472598	0.097995	0.306392	0.305187	0.0794456	0.158766	0.152124	0.0956235	-0.117016	0.257235	-0.0785965	0.0356416	0.217931	0.198407
100009014	Plasmalogen	Lipid	Lipid Metabolism	0.492062	0.967789	0.2137	0.27943	0.294477	0.168934	-0.0768657	0.192982	-0.0768657	-0.0768657	-0.0364678	-0.0768657	-0.0768657	0.0256566	0.00634303
100009025	Sphingomyelins	Lipid	Lipid Metabolism	0.234223	0.168804	-0.143456	0.0958866	0.238854	-0.344473	-0.108706	-0.181203	-0.434244	-0.248107	-0.198782	-0.122053	-0.135037	-0.189749	-0.25626
100009026	Dihydrosphingomyelins	Lipid	Lipid Metabolism	0.454426	0.899343	0.632423	0.426819	0.550915	0	0.252056	0	0	0	0.208816	0	0.15062	0.0859518	0
100009082	Lysophospholipid	Lipid	Lipid Metabolism	0.0887101	-0.108554	-1.09253	-0.332451	0.422166	-0.807709	-0.953791	-1.06763	-1.10117	-0.870156	-0.780159	-1.07212	-0.133242	-0.816442	-0.156578
100009130	Phosphatidylcholine (PC)	Lipid	Lipid Metabolism	0.110958	0.336797	0.0555449	0.203106	0.318633	0.188322	0.00486812	0.134524	0.0705504	0.123654	0.127294	-0.196516	-0.0806553	0.240217	-0.0451435
100009162	Plasmalogen	Lipid	Lipid Metabolism	0.445345	0.453577	0.166942	0.337871	0.335159	0.315955	0.184323	0.394581	0.142177	0.0315055	0.245095	-0.0412872	-0.0427979	0.293946	0.150253
100009271	Fatty Acid Metabolism (Acyl Carnitine, Hydroxy)	Lipid	Lipid Metabolism	0.767834	-0.381135	0.384848	-0.299385	0.490936	-0.129854	0.356847	0.0307474	0.183452	0.11699	-0.0514631	0.059967	0.214194	0.551647	-0.0474262
100009272	Hexosylceramides (HCER)	Lipid	Lipid Metabolism	0	0	0	0.278716	0.230396	0.134341	0.552897	0.388247	0.436763	1.97896	1.83166	2.09156	0	0	0
100009406	Fatty Acid Metabolism (Acyl Carnitine, Monounsaturated)	Lipid	Lipid Metabolism	0.1851	0.347349	0.168815	0.107604	0.0322649	0.179511	-0.566669	-0.272559	-0.340482	-0.0571313	0.0295016	-0.220993	0.276324	0.205406	0.18059
100016063	Fatty Acid Metabolism (Acyl Carnitine, Short Chain)	Lipid	Lipid Metabolism	0.0761999	-0.682003	0.384238	0.245924	0.438498	-0.682003	0.193874	-0.0325144	-0.115666	0.207041	0.00433491	0.465471	-0.0776072	-0.157076	-0.0883623
100019978	Fatty Acid, Dicarboxylate	Lipid	Lipid Metabolism	0.213452	0.16357	0.276003	0.20841	-0.0815025	0.0695405	-0.214152	0.0414694	-0.290263	-0.269095	-0.0873763	-0.330992	-0.204692	0.137896	0.0201437
100020211	Fatty Acid Metabolism (Acyl Glycine)	Lipid	Lipid Metabolism	0.249902	1.00153	0.0402574	0.901898	0.542023	0.307388	-0.239083	0.150907	2.98606	-0.567381	1.28781	0.42614	-0.197936	3.38245	-0.143264
73	Pyrimidine Metabolism, Cytidine containing	Nucleotide	Nucleotide Metabolism	0	0	0	0.159137	0.13983	0.189776	0.624234	0.624858	0.660285	0.151785	0.171637	0.159886	0	0	0
75	Pyrimidine Metabolism, Uracil containing	Nucleotide	Nucleotide Metabolism	0	0	0	0	0	0	0.594765	0.110049	0.17095	0	0	0	0	0	0
171	Purine Metabolism, (Hypo)Xanthine/Inosine containing	Nucleotide	Nucleotide Metabolism	0.164458	0.199282	-0.0188491	-0.648266	-0.593439	-0.725271	-1.1547	-1.1444	-1.14618	0.131537	0.123767	0.228075	-1.03139	-1.05515	-1.05381
172	Purine Metabolism, Guanine containing	Nucleotide	Nucleotide Metabolism	0.010728	0	0.017709	1.32354	1.32722	1.29961	1.17993	1.46979	1.30085	2.68893	3.11838	3.00775	0.699791	0.759016	0.845393
209	Purine Metabolism, Adenine containing	Nucleotide	Nucleotide Metabolism	0	0	0.0286256	0.00227444	0.00767057	0	0.118865	0.124509	0.120408	0	0	0	0	0	0
211	Purine Metabolism, Adenine containing	Nucleotide	Nucleotide Metabolism	0	0	0	0	0	0	0	0	0	0	0	0	0	0	0
213	Purine Metabolism, Adenine containing	Nucleotide	Nucleotide Metabolism	0	0	0	0	0	0	0.0277348	0.0183216	0	0	0.0578332	0	0	0	0
218	Purine Metabolism, (Hypo)Xanthine/Inosine containing	Nucleotide	Nucleotide Metabolism	2.0553	2.81245	-0.063921	1.67468	2.3348	0.217209	0.342946	-0.741703	-1.60565	-0.302731	0.73065	-0.849843	0.391023	-0.0413082	-0.170871
244	Pyrimidine Metabolism, Uracil containing	Nucleotide	Nucleotide Metabolism	-0.229156	0.548179	-0.342773	0.232746	1.14416	0.298575	-0.141027	0.0264892	0.231824	0.0822612	0.175857	0.250452	-0.185844	-0.240028	-0.204848
280	Pyrimidine Metabolism, Cytidine containing	Nucleotide	Nucleotide Metabolism	0	0	0	0	0	0	0.298794	0.240688	0.207511	0	0	0	0	0	0
282	Pyrimidine Metabolism, Cytidine containing	Nucleotide	Nucleotide Metabolism	0.00393025	0	0	0.0852298	0.0794259	0.10524	0.499482	0.657562	0.582852	0.105371	0.0960565	0.106048	0	0	0
298	Pyrimidine Metabolism, Cytidine containing	Nucleotide	Nucleotide Metabolism	0	0	0	0	0	0	0	0	0	0	0	0	0	0	0
347	Purine Metabolism, Guanine containing	Nucleotide	Nucleotide Metabolism	0.0389552	0	0	0	0.0315386	0.0164934	0.40892	0.380617	0.417771	0	0	0	0	0	0
348	Purine Metabolism, Guanine containing	Nucleotide	Nucleotide Metabolism	0	0	0	0	0	0	0	0	0	0	0	0	0	0	0
361	Purine Metabolism, (Hypo)Xanthine/Inosine containing	Nucleotide	Nucleotide Metabolism	0.180729	0.199594	0.254879	0.352872	0.360896	0.248037	0.715722	0.805522	0.70824	0.680934	0.734642	0.924348	0.202897	0.256653	0.300521
445	Pyrimidine Metabolism, Orotate containing	Nucleotide	Nucleotide Metabolism	0.0346669	0.0495178	0.0270989	0.665301	0.575588	0.500318	1.65144	1.34286	1.27481	0.0842116	0.0825243	0.085079	1.99627	2.11847	2.22632
535	Pyrimidine Metabolism, Uracil containing	Nucleotide	Nucleotide Metabolism	0.215648	0.264317	0.225734	-0.236042	-0.223763	-0.289744	-0.294193	-0.0713225	-0.214221	0.483903	0.588505	0.825979	-0.404151	-0.338564	-0.378979
536	Pyrimidine Metabolism, Uracil containing	Nucleotide	Nucleotide Metabolism	0.201282	0.108829	-0.0077213	2.07823	2.01646	1.79586	5.63725	4.74988	4.78002	0.502103	0.534685	0.517226	1.29142	1.24067	1.24828
798	Purine Metabolism, Adenine containing	Nucleotide	Nucleotide Metabolism	0.133819	0.112832	0.0733146	0.156298	0.202642	0.14032	0.384874	0.353108	0.258494	0.122137	0.115189	0.0927007	0	0.100093	0.0957407
821	Pyrimidine Metabolism, Uracil containing	Nucleotide	Nucleotide Metabolism	0.109486	0.197745	0.0426853	0.340087	0.335618	0.296269	0.570037	0.617349	0.422256	0.159695	0.171058	0.281912	0.194444	0.359122	0.225694
825	Pyrimidine Metabolism, Uracil containing	Nucleotide	Nucleotide Metabolism	1.3978	1.44003	-0.50502	1.17622	1.58859	0.34488	1.18223	0.427956	0.548507	2.43535	2.01031	2.06856	0.79194	0.406596	0.809654
827	Pyrimidine Metabolism, Cytidine containing	Nucleotide	Nucleotide Metabolism	0.487869	0.503778	0.293461	-0.123989	-0.106717	-0.16516	-0.32789	-0.295238	-0.315948	1.31261	1.26372	1.4905	-0.525135	-0.512184	-0.460515
870	Pyrimidine Metabolism, Uracil containing	Nucleotide	Nucleotide Metabolism	0	0	0	0	0	0	0	0	0	0	0	0	0	0	0
872	Pyrimidine Metabolism, Thymine containing	Nucleotide	Nucleotide Metabolism	0.222754	0.38693	0.19559	0.018198	-0.0299899	-0.14927	0.565868	0.647597	0.391027	0.395682	0.312938	0.422781	-0.427283	-0.411043	-0.407444
880	Purine Metabolism, Adenine containing	Nucleotide	Nucleotide Metabolism	-0.0367661	0.0311302	-0.0367661	-0.0367661	-0.0367661	-0.0367661	0.0976981	-0.0367661	0.375349	-0.0367661	-0.0367661	-0.0367661	-0.0367661	-0.0367661	-0.0367661
923	Pyrimidine Metabolism, Orotate containing	Nucleotide	Nucleotide Metabolism	0	0	0	0	0	0	0.661009	0.534432	0.339398	0	0	0	4.69877	4.73706	5.03024
1002	Purine Metabolism, (Hypo)Xanthine/Inosine containing	Nucleotide	Nucleotide Metabolism	1.60225	2.47839	0.369493	2.03285	2.05303	0.342524	1.1783	0.538885	-0.713115	-0.78045	-0.694108	0.666355	0.32205	-0.0129324	0.161591
1004	Purine Metabolism, (Hypo)Xanthine/Inosine containing	Nucleotide	Nucleotide Metabolism	0.303077	0.215158	0.128573	0.465167	0.416683	0.41457	0.270954	0.28004	0.323207	0.263074	0.334361	0.337363	0.24012	0.304242	0.365813
1053	Pyrimidine Metabolism, Uracil containing	Nucleotide	Nucleotide Metabolism	0	0	0	0	0	0	0	0	0	0	0	0	0	0	0
1099	Purine Metabolism, Guanine containing	Nucleotide	Nucleotide Metabolism	0.107175	0.141729	0.130479	0.177993	0.214375	0.197214	0.951896	1.15511	1.02567	0.487988	0.494371	0.481695	0	0.0279215	0
1108	Pyrimidine Metabolism, Orotate containing	Nucleotide	Nucleotide Metabolism	0	0	0	0	0	0	0.377829	0.451803	0.209783	0	0	0	0.584711	0.57022	0.5528
1114	Pyrimidine Metabolism, Thymine containing	Nucleotide	Nucleotide Metabolism	0.363194	-0.0305704	-0.0291489	-0.00498664	-0.0874755	-0.0613011	0.142548	0.334923	0.11425	0.479403	-0.0861203	0.143749	0.868391	0.737723	0.31653
1134	Purine Metabolism, (Hypo)Xanthine/Inosine containing	Nucleotide	Nucleotide Metabolism	0.191103	0.226614	-0.0233241	0.395376	0.407695	0.343626	0.444305	0.440145	0.401298	0.33968	0.255346	0.149364	0.421587	0.272448	0.311434
1242	Purine Metabolism, Adenine containing	Nucleotide	Nucleotide Metabolism	0.151145	0.157819	-0.0221921	0.606515	0.835622	0.645362	1.07086	1.2576	1.14666	0.602504	0.911121	0.957375	0.71813	0.732653	1.08328
100000125	Pyrimidine Metabolism, Cytidine containing	Nucleotide	Nucleotide Metabolism	0.0739959	0.111987	0.0648169	3.19932	3.46296	2.87585	7.86105	7.45801	6.72135	0.896264	0.83995	0.847015	4.00097	3.72202	3.79307
100000135	Purine Metabolism, (Hypo)Xanthine/Inosine containing	Nucleotide	Nucleotide Metabolism	0	0	0	0	0	0.00394471	0.00906275	0.00685691	0.00415892	0	0	0	0	0	0
100000299	Purine Metabolism, (Hypo)Xanthine/Inosine containing	Nucleotide	Nucleotide Metabolism	0.353672	0.330632	0.104054	0.449371	0.341827	0.129402	0.376672	0.442722	0.284735	0.172961	0.239936	0.344074	-0.051737	0.0973733	-0.00513811
100000763	Pyrimidine Metabolism, Cytidine containing	Nucleotide	Nucleotide Metabolism	0.144777	0.110452	0.114443	0.98432	0.878383	0.613144	1.41664	1.40387	1.02033	0.729949	0.93317	0.809889	0.858396	0.997874	0.970876
100001409	Purine Metabolism, (Hypo)Xanthine/Inosine containing	Nucleotide	Nucleotide Metabolism	0.388647	0.104218	0.0236574	-0.0458204	0.253343	0.351836	0.118039	0.243309	0.274812	0.166231	0.205693	0.270572	0.392529	0.19202	0.446157
100001412	Purine Metabolism, Guanine containing	Nucleotide	Nucleotide Metabolism	0	0.00561355	0	0.417853	0.776158	0.534072	0.857587	1.11685	0.914612	0.576238	0.525409	0.674548	0.744709	0.679304	0.813908
100001415	Purine Metabolism, Adenine containing	Nucleotide	Nucleotide Metabolism	0.352735	0.548886	-0.0806503	0.472325	0.335875	0.135755	0.425315	0.163472	0.099178	0.0852011	0.415943	0.245237	0.180831	0.31018	0.27671
100001416	Pyrimidine Metabolism, Orotate containing	Nucleotide	Nucleotide Metabolism	0	0.0826248	0	1.51545	1.17331	1.28042	2.86457	2.50194	2.48156	0.184133	0.321465	0.422801	1.15644	1.19271	1.10899
100001425	Pyrimidine Metabolism, Uracil containing	Nucleotide	Nucleotide Metabolism	0.153273	-0.122676	0.136657	0.266438	0.27823	0.0255207	-0.0596486	0.751807	0.767919	0.183281	0.215423	0.584828	0.651872	0.339886	0.623589
100001446	Pyrimidine Metabolism, Uracil containing	Nucleotide	Nucleotide Metabolism	0	0	0	0.23304	0.317502	0.140242	0.510762	0.521679	0.428081	0	0	0	0.175184	0.165362	0
100001456	Purine Metabolism, Guanine containing	Nucleotide	Nucleotide Metabolism	0.121905	0.0818878	0.197195	0.828676	0.647887	0.743057	0.994082	0.976538	0.947356	0.576242	0.633741	0.442834	0.880022	0.911601	0.904089
100001467	Purine Metabolism, Guanine containing	Nucleotide	Nucleotide Metabolism	-0.063746	-0.063746	-0.0064587	0.215687	0.0545149	0.30963	0.262457	0.773792	0.497066	0.237943	0.230927	0.22799	-0.0556592	0.378264	0.117032
100001664	Purine Metabolism, Adenine containing	Nucleotide	Nucleotide Metabolism	0.558212	0.385223	-0.00233816	0.406429	0.393201	0.062453	0.174877	0.00178451	0.132138	0.186148	0.169687	-0.0150028	0.240469	0.074391	0.0914897
100001805	Purine and Pyrimidine Metabolism	Nucleotide	Nucleotide Metabolism	-0.499212	-0.869176	-0.78595	-0.425555	-0.579024	-0.0552302	-0.433896	-0.770653	-0.720824	-0.691068	-0.754887	-0.349492	-0.475816	-0.377239	-0.467491
100002300	Pyrimidine Metabolism, Cytidine containing	Nucleotide	Nucleotide Metabolism	0.347923	-0.279044	-0.0519054	0.041555	-0.188692	-0.0179943	-0.271712	0.0987202	0.0598083	0.0334565	0.106829	-0.271157	-0.151419	0.062758	0.130083
100009056	Dinucleotide	Nucleotide	Nucleotide Metabolism	0	0	0	0	0	0	0	0	0	0	0	0	0	0	0
100009060	Dinucleotide	Nucleotide	Nucleotide Metabolism	0	0	0	0	0	0	0	0	0	0	0	0	0	0	0
100009064	Dinucleotide	Nucleotide	Nucleotide Metabolism	0	0	0	0	0	0	0	0	0	0	0	0	0	0	0
100010895	Pyrimidine Metabolism, Cytidine containing	Nucleotide	Nucleotide Metabolism	0.109994	0.0105402	-0.013979	0.535772	0.587098	0.489941	0.583078	0.762391	0.629376	0.47951	0.383516	0.468799	0.428621	0.614213	0.60399
100010896	Pyrimidine Metabolism, Uracil containing	Nucleotide	Nucleotide Metabolism	0.0873148	0	0.153057	0.706425	0.902057	0.569045	0.99563	0.955826	0.785209	0.757332	0.735497	0.833634	0.702504	0.715192	0.637269
100020723	Dinucleotide	Nucleotide	Nucleotide Metabolism	0	0	0	0	0	0	0	0	0	0	0	0	0	0	0
100020724	Dinucleotide	Nucleotide	Nucleotide Metabolism	0	0	0	0	0	0	0	0.055024	0	0	0	0	0	0	0
100020728	Dinucleotide	Nucleotide	Nucleotide Metabolism	0	0	0	0	0	0	0	0	0	0	0	0	0	0	0

## Sheet: Ex.Fig 1e energy-meta mean
	subpathway	mainpathway	NACH-00578-579-603	NACH-005780-581-604	NACH-00582-605-606	NACH-00584-585-609	NACH-00583-607-608
Thtype			TNAI	TH0	TH1	TH17	ITREG
guanidinoacetate	Creatine Metabolism	Energy Metabolism	0.0585	0.4021	0.3677	5.1955	0.0598
creatine	Creatine Metabolism	Energy Metabolism	0.4684	0.3433	-0.3103	-0.854	0.1926
creatinine	Creatine Metabolism	Energy Metabolism	2.0212	1.9145	-1.3647	-0.2623	-0.755
glucose	Glycolysis, Gluconeogenesis, and Pyruvate Metabolism	Energy Metabolism	0.095	-0.034	-0.3868	-0.1231	-0.1473
fructose-glucose 1,6-dip	Glycolysis, Gluconeogenesis, and Pyruvate Metabolism	Energy Metabolism	0.0061	0	0	0.0063	0
3-phosphoglycerate	Glycolysis, Gluconeogenesis, and Pyruvate Metabolism	Energy Metabolism	0.0948	0.0223	0.5078	0.4619	0
phosphoenolpyruvate (PEP)	Glycolysis, Gluconeogenesis, and Pyruvate Metabolism	Energy Metabolism	0	0	0.4161	0.3556	0
pyruvate	Glycolysis, Gluconeogenesis, and Pyruvate Metabolism	Energy Metabolism	0.2351	-0.4348	-1.2141	-0.4503	-0.8316
lactate	Glycolysis, Gluconeogenesis, and Pyruvate Metabolism	Energy Metabolism	0.1147	1.1624	2.9864	0.8513	1.6112
glycerate	Glycolysis, Gluconeogenesis, and Pyruvate Metabolism	Energy Metabolism	0.1857	0.1118	-0.4843	-0.3093	-0.2472
ribose 1-phosphate	Pentose Phosphate Pathway	Energy Metabolism	0	0	0	0	0
ribose	Pentose Metabolism	Energy Metabolism	0.2417	0.3991	0.4879	0.2224	0.1942
ribitol	Pentose Metabolism	Energy Metabolism	0.3073	0.2679	-0.3408	-0.356	0.0605
ribonate	Pentose Metabolism	Energy Metabolism	0.1555	0.3511	-0.7198	-0.4214	-0.4663
arabitol/xylitol	Pentose Metabolism	Energy Metabolism	0.8937	0.9919	0.3187	0.0225	0.7217
arabonate/xylonate	Pentose Metabolism	Energy Metabolism	0.9596	0.6592	-0.9647	-0.7667	0.0041
sedoheptulose	Pentose Metabolism	Energy Metabolism	-0.0114	0.1478	-0.7755	-0.5832	-0.5351
lyxonate	Pentose Metabolism	Energy Metabolism	0.1012	0.1126	-0.2488	-0.0796	-0.157
maltose	Glycogen Metabolism	Energy Metabolism	-0.0682	0.2006	3.0354	4.4185	-0.0631
fructose	Fructose, Mannose and Galactose Metabolism	Energy Metabolism	0.5436	0.4388	-0.1869	-0.2617	0.001
mannitol/sorbitol	Fructose, Mannose and Galactose Metabolism	Energy Metabolism	0.2172	0.1953	-0.0319	-0.0247	0.0676
mannose	Fructose, Mannose and Galactose Metabolism	Energy Metabolism	0.5508	1.1962	0.9622	0.5983	0.9088
citrate	TCA Cycle	Energy Metabolism	0.115	0.1448	0.0351	0.1036	0.1317
aconitate [cis or trans]	TCA Cycle	Energy Metabolism	0.5324	1.0024	1.4516	1.0698	0.6641
alpha-ketoglutarate	TCA Cycle	Energy Metabolism	0.3289	0.557	1.1454	0.416	0.4173
succinylcarnitine (C4-DC)	TCA Cycle	Energy Metabolism	-0.2157	-0.58	-0.3995	-0.4587	-0.5697
succinate	TCA Cycle	Energy Metabolism	0.1379	0.3299	-0.0415	-0.1169	0.2702
fumarate	TCA Cycle	Energy Metabolism	0.2259	0.3348	0.7227	0.1477	0.2616
malate	TCA Cycle	Energy Metabolism	0.3796	0.3937	1.0202	0.2641	0.3359
itaconate	TCA Cycle	Energy Metabolism	0.0092	-0.1356	-0.4664	0.1143	-0.4384
2-methylcitrate/homocitrate	TCA Cycle	Energy Metabolism	-0.1211	-0.2683	-0.104	-0.057	-0.1844
citraconate/glutaconate	TCA Cycle	Energy Metabolism	0.0487	-0.2912	-0.5555	-0.1464	-0.4679
phosphate	Oxidative Phosphorylation	Energy Metabolism	0.0655	0.069	0.0058	0.0438	0.0329

## Sheet: Ex.Fig 1f nucleotide-meta mean
	subpathway	mainpathway	NACH-00578-579-603	NACH-005780-581-604	NACH-00582-605-606	NACH-00584-585-609	NACH-00583-607-608
Thtype			TNAI	TH0	TH1	TH17	ITREG
inosine	Purine Metabolism, (Hypo)Xanthine/Inosine containing	Nucleotide Metabolism	0.2118	0.3206	0.7432	0.78	0.2534
hypoxanthine	Purine Metabolism, (Hypo)Xanthine/Inosine containing	Nucleotide Metabolism	0.1149	-0.6557	-1.1485	0.1611	-1.0468
xanthine	Purine Metabolism, (Hypo)Xanthine/Inosine containing	Nucleotide Metabolism	0.2156	0.4321	0.2914	0.3116	0.3034
xanthosine	Purine Metabolism, (Hypo)Xanthine/Inosine containing	Nucleotide Metabolism	0.2628	0.3069	0.3681	0.2524	0.0135
N1-methylinosine	Purine Metabolism, (Hypo)Xanthine/Inosine containing	Nucleotide Metabolism	0.1722	0.1864	0.212	0.2142	0.3436
2-deoxyinosine	Purine Metabolism, (Hypo)Xanthine/Inosine containing	Nucleotide Metabolism	0	0.0013	0.0067	0	0
urate	Purine Metabolism, (Hypo)Xanthine/Inosine containing	Nucleotide Metabolism	0.1315	0.3823	0.4286	0.2482	0.3352
allantoin	Purine Metabolism, (Hypo)Xanthine/Inosine containing	Nucleotide Metabolism	1.4834	1.4762	0.3347	-0.2694	0.1569
allantoic acid	Purine Metabolism, (Hypo)Xanthine/Inosine containing	Nucleotide Metabolism	1.6013	1.4089	-0.6681	-0.1406	0.0596
adenosine 5-monophosphate (AMP)	Purine Metabolism, Adenine containing	Nucleotide Metabolism	0.0095	0.0033	0.1213	0	0
adenosine	Purine Metabolism, Adenine containing	Nucleotide Metabolism	0.1067	0.1665	0.3322	0.1101	0.0653
adenine	Purine Metabolism, Adenine containing	Nucleotide Metabolism	-0.0141	-0.0368	0.1454	-0.0368	-0.0368
N1-methyladenosine	Purine Metabolism, Adenine containing	Nucleotide Metabolism	0.0956	0.6959	1.1584	0.8237	0.8447
N6-methyladenosine	Purine Metabolism, Adenine containing	Nucleotide Metabolism	0	0	0.0153	0.0192	0
N6-carbamoylthreonyladenosine	Purine Metabolism, Adenine containing	Nucleotide Metabolism	0.2736	0.3146	0.2293	0.2488	0.2559
2-deoxyadenosine	Purine Metabolism, Adenine containing	Nucleotide Metabolism	0	0	0	0	0
N6-succinyladenosine	Purine Metabolism, Adenine containing	Nucleotide Metabolism	0.3137	0.2874	0.1029	0.1136	0.1355
guanosine 5-monophosphate (5-GMP)	Purine Metabolism, Guanine containing	Nucleotide Metabolism	0.013	0.016	0.4024	0	0
guanosine	Purine Metabolism, Guanine containing	Nucleotide Metabolism	0.1264	0.1965	1.0442	0.488	0.0093
guanine	Purine Metabolism, Guanine containing	Nucleotide Metabolism	0.0094	1.3168	1.3168	2.9383	0.768
7-methylguanine	Purine Metabolism, Guanine containing	Nucleotide Metabolism	0.1337	0.7399	0.9726	0.5509	0.8986
N2-methylguanosine	Purine Metabolism, Guanine containing	Nucleotide Metabolism	-0.0447	0.1932	0.5111	0.2323	0.1465
N2,N2-dimethylguanosine	Purine Metabolism, Guanine containing	Nucleotide Metabolism	0.0019	0.576	0.963	0.5921	0.746
2-deoxyguanosine	Purine Metabolism, Guanine containing	Nucleotide Metabolism	0	0	0	0	0
N-carbamoylaspartate	Pyrimidine Metabolism, Orotate containing	Nucleotide Metabolism	0	0	0.3465	0	0.5693
dihydroorotate	Pyrimidine Metabolism, Orotate containing	Nucleotide Metabolism	0	0	0.5116	0	4.822
orotate	Pyrimidine Metabolism, Orotate containing	Nucleotide Metabolism	0.037	0.5804	1.423	0.0839	2.1136
orotidine	Pyrimidine Metabolism, Orotate containing	Nucleotide Metabolism	0.0275	1.323	2.616	0.3094	1.1527
uridine 5-diphosphate (UDP)	Pyrimidine Metabolism, Uracil containing	Nucleotide Metabolism	0	0	0	0	0
uridine-2,3-cyclic monophosphate	Pyrimidine Metabolism, Uracil containing	Nucleotide Metabolism	0	0	0.292	0	0
uridine	Pyrimidine Metabolism, Uracil containing	Nucleotide Metabolism	0.2352	-0.2499	-0.1933	0.6328	-0.3739
uracil	Pyrimidine Metabolism, Uracil containing	Nucleotide Metabolism	0.7776	1.0366	0.7196	2.1714	0.6694
pseudouridine	Pyrimidine Metabolism, Uracil containing	Nucleotide Metabolism	0.1166	0.324	0.5365	0.2042	0.2598
5,6-dihydrouridine	Pyrimidine Metabolism, Uracil containing	Nucleotide Metabolism	0.0558	0.1901	0.4867	0.3279	0.5385
2-O-methyluridine	Pyrimidine Metabolism, Uracil containing	Nucleotide Metabolism	0.0801	0.7258	0.9122	0.7754	0.6849
5-methyluridine (ribothymidine)	Pyrimidine Metabolism, Uracil containing	Nucleotide Metabolism	0	0.2303	0.4869	0	0.1135
2-deoxyuridine	Pyrimidine Metabolism, Uracil containing	Nucleotide Metabolism	0.1008	1.9635	5.0557	0.518	1.2601
3-ureidopropionate	Pyrimidine Metabolism, Uracil containing	Nucleotide Metabolism	0	0	0	0	0
beta-alanine	Pyrimidine Metabolism, Uracil containing	Nucleotide Metabolism	-0.008	0.5584	0.0391	0.1695	-0.2103
cytidine diphosphate	Pyrimidine Metabolism, Cytidine containing	Nucleotide Metabolism	0	0	0.249	0	0
cytidine 5-monophosphate (5-CMP)	Pyrimidine Metabolism, Cytidine containing	Nucleotide Metabolism	0.0013	0.0899	0.5799	0.1025	0
cytidine 2,3-cyclic monophosphate	Pyrimidine Metabolism, Cytidine containing	Nucleotide Metabolism	0	0.1629	0.6365	0.1611	0
cytidine	Pyrimidine Metabolism, Cytidine containing	Nucleotide Metabolism	0.4284	-0.1319	-0.313	1.3556	-0.4992
5-methylcytidine	Pyrimidine Metabolism, Cytidine containing	Nucleotide Metabolism	0.1233	0.8253	1.2803	0.8244	0.9424
2-deoxycytidine 5-monophosphate	Pyrimidine Metabolism, Cytidine containing	Nucleotide Metabolism	0	0	0	0	0
2-deoxycytidine	Pyrimidine Metabolism, Cytidine containing	Nucleotide Metabolism	0.0836	3.1794	7.3468	0.8611	3.8387
2-O-methylcytidine	Pyrimidine Metabolism, Cytidine containing	Nucleotide Metabolism	0.0355	0.5376	0.6583	0.444	0.549
5-methyl-2-deoxycytidine	Pyrimidine Metabolism, Cytidine containing	Nucleotide Metabolism	0.0056	-0.0551	-0.0378	-0.0437	0.0138
thymidine	Pyrimidine Metabolism, Thymine containing	Nucleotide Metabolism	0.2684	-0.0537	0.5348	0.3771	-0.4153
3-aminoisobutyrate	Pyrimidine Metabolism, Thymine containing	Nucleotide Metabolism	0.1012	-0.0513	0.1972	0.179	0.6409
methylphosphate	Purine and Pyrimidine Metabolism	Nucleotide Metabolism	-0.7181	-0.3532	-0.6418	-0.5985	-0.4402

## Sheet: Ex. Fig 1g lipid-meta mean
	subpathway	mainpathway	NACH-00578-579-603	NACH-005780-581-604	NACH-00582-605-606	NACH-00584-585-609	NACH-00583-607-608
Thtype			TNAI	TH0	TH1	TH17	ITREG
malonate	Fatty Acid Synthesis	Lipid Metabolism	0.0099	0.1487	0.083	0.0601	-0.0026
butyrate-isobutyrate	Short Chain Fatty Acid	Lipid Metabolism	-0.1026	-0.2215	-0.2825	0.0079	-0.3388
valerate	Short Chain Fatty Acid	Lipid Metabolism	-0.2963	-0.6591	-0.3738	-0.3682	-0.773
caproate	Medium Chain Fatty Acid	Lipid Metabolism	0.0184	-0.3493	-0.4759	-0.1658	-0.112
heptanoate	Medium Chain Fatty Acid	Lipid Metabolism	0.0051	-0.4555	-0.4478	-0.2169	-0.3091
caprylate	Medium Chain Fatty Acid	Lipid Metabolism	4.4327	-0.1658	1.0512	0.5169	-0.0005
palmitate	Long Chain Fatty Acid	Lipid Metabolism	0.0823	-0.0399	-0.0726	-0.1066	-0.051
margarate	Long Chain Fatty Acid	Lipid Metabolism	0.0332	-0.1774	-0.222	-0.2587	-0.208
stearate	Long Chain Fatty Acid	Lipid Metabolism	0.1068	-0.0298	-0.0632	-0.1186	-0.0539
arachidate	Long Chain Fatty Acid	Lipid Metabolism	0.075	-0.0086	-0.0248	-0.0695	-0.0356
palmitoleate	Long Chain Fatty Acid	Lipid Metabolism	0.1346	-0.1174	-0.2408	0.4198	-0.1579
10-heptadecenoate	Long Chain Fatty Acid	Lipid Metabolism	0.2334	-0.1434	-0.3172	0.1015	-0.2681
oleate-vaccenate	Long Chain Fatty Acid	Lipid Metabolism	0.2477	0.055	-0.1286	0.1951	-0.1244
10-nonadecenoate	Long Chain Fatty Acid	Lipid Metabolism	0.3377	0.2368	-0.0879	-0.0299	-0.0728
eicosenoate	Long Chain Fatty Acid	Lipid Metabolism	0.4301	0.8859	0.3226	0.007	0.4043
erucate	Long Chain Fatty Acid	Lipid Metabolism	0.1603	0.7533	0.391	-0.1856	0.5415
eicosapentaenoate (EPA)	Long Chain Fatty Acid	Lipid Metabolism	0.4549	-1.8601	-2.2218	-2.0356	-2.0625
docosapentaenoate (n3 DPA)	Long Chain Fatty Acid	Lipid Metabolism	0.8568	-0.7841	-1.0049	-1.1023	-0.9978
docosahexaenoate (DHA)	Long Chain Fatty Acid	Lipid Metabolism	0.9994	-0.8196	-1.1227	-1.0705	-1.049
linoleate	Long Chain Fatty Acid	Lipid Metabolism	1.1123	-0.1921	-0.4197	-0.1101	-0.3552
linolenate (alpha or gamma)	Long Chain Fatty Acid	Lipid Metabolism	0.4282	-0.1325	-0.4151	-0.1015	-0.2654
dihomo-linoleate	Long Chain Fatty Acid	Lipid Metabolism	2.212	0.0281	-0.3056	-0.349	-0.1929
dihomo-linolenate	Long Chain Fatty Acid	Lipid Metabolism	0.7861	-1.0506	-1.1906	-1.2896	-1.2119
arachidonate	Long Chain Fatty Acid	Lipid Metabolism	2.2293	-1.669	-1.8679	-1.8436	-1.8394
mead acid	Long Chain Fatty Acid	Lipid Metabolism	1.3566	-0.8036	-1.297	-1.2222	-1.0761
glutarate	Fatty Acid, Dicarboxylate	Lipid Metabolism	-0.0229	0.0428	-0.2187	-0.3299	-0.2636
2-hydroxyglutarate	Fatty Acid, Dicarboxylate	Lipid Metabolism	0.0354	0.1781	0.5774	0.1871	0.3007
4-hydroxy-2-oxoglutaric acid	Fatty Acid, Dicarboxylate	Lipid Metabolism	0.1988	-0.4178	-0.8322	-0.6328	-0.7942
2-hydroxyadipate	Fatty Acid, Dicarboxylate	Lipid Metabolism	0.1332	0.2295	0.2529	0.2142	0.1347
3-hydroxyadipate	Fatty Acid, Dicarboxylate	Lipid Metabolism	0.1375	0.2429	-0.0404	-0.085	-0.0614
sebacate	Fatty Acid, Dicarboxylate	Lipid Metabolism	-0.0099	0.1317	0.1528	0.032	0.1507
hexadecanedioate	Fatty Acid, Dicarboxylate	Lipid Metabolism	0.3283	0.1889	0.2205	0.2107	0.1025
octadecenedioate	Fatty Acid, Dicarboxylate	Lipid Metabolism	0.2176	0.0654	-0.1544	-0.2292	-0.0156
butyrylcarnitine (C4)	Fatty Acid Metabolism	Lipid Metabolism	0.022	-0.1161	-0.0532	-0.2866	-0.0285
propionylcarnitine (C3)	Fatty Acid Metabolism	Lipid Metabolism	0.2316	0.3069	-0.1963	-0.1867	-0.17
methylmalonate (MMA)	Fatty Acid Metabolism	Lipid Metabolism	0.5857	0.5171	0.2895	-0.2641	0.0448
3-hydroxybutyroylglycine	Fatty Acid Metabolism	Lipid Metabolism	0.4305	0.5837	0.9659	0.3821	1.0137
acetylcarnitine (C2)	Fatty Acid Metabolism	Lipid Metabolism	1.1501	0.6394	0.8915	-0.0469	0.8783
valerylcarnitine (C5)	Fatty Acid Metabolism	Lipid Metabolism	0.1423	0.3426	-0.1723	-0.1793	-0.4341
isocaproylcarnitine	Fatty Acid Metabolism	Lipid Metabolism	-0.0739	0.0008	0.0152	0.2256	-0.1077
hexanoylcarnitine (C6)	Fatty Acid Metabolism	Lipid Metabolism	0.1875	-0.1289	-0.0573	0.1891	0.1408
palmitoylcarnitine (C16)	Fatty Acid Metabolism	Lipid Metabolism	0.4511	0.228	-0.1814	-0.0436	0.0766
stearoylcarnitine (C18)	Fatty Acid Metabolism	Lipid Metabolism	0.3355	0.2392	-0.1594	-0.0898	0.037
palmitoleoylcarnitine	Fatty Acid Metabolism	Lipid Metabolism	0.2338	0.1065	-0.3932	-0.0829	0.2208
oleoylcarnitine	Fatty Acid Metabolism	Lipid Metabolism	0.1226	0.1586	-0.2577	-0.1231	0.1888
(S)-3-hydroxybutyrylcarnitine	Fatty Acid Metabolism	Lipid Metabolism	0.2572	0.0206	0.1904	0.0418	0.2395
deoxycarnitine	Carnitine Metabolism	Lipid Metabolism	0.5914	0.5171	-0.0845	0.0283	-0.0994
carnitine	Carnitine Metabolism	Lipid Metabolism	0.3505	0.3898	-0.0243	-0.1038	0.1726
3-hydroxybutyrate (BHBA)	Ketone Bodies	Lipid Metabolism	-0.0863	-0.4363	-0.6432	-0.7238	-0.5538
2S,3R-dihydroxybutyrate	Fatty Acid, Dihydroxy	Lipid Metabolism	0.2855	0.1893	0.815	0.2533	0.1724
2R,3R-dihydroxybutyrate	Fatty Acid, Dihydroxy	Lipid Metabolism	0.1613	0.2899	0.1965	0.0839	0.1427
2,4-dihydroxybutyrate	Fatty Acid, Dihydroxy	Lipid Metabolism	0.0225	0.132	0.2731	-0.1102	-0.0103
myo-inositol	Inositol Metabolism	Lipid Metabolism	0.2039	0.2242	0.058	-0.0018	0.1258
choline	Phospholipid Metabolism	Lipid Metabolism	0.1252	0.0412	-0.121	-0.0398	-0.0352
choline phosphate	Phospholipid Metabolism	Lipid Metabolism	0.3508	0.5217	0.8058	0.5723	0.2697
glycerophosphorylcholine (GPC)	Phospholipid Metabolism	Lipid Metabolism	0.3728	0.2009	0.3011	0.1716	0.0417
glycerophosphoethanolamine	Phospholipid Metabolism	Lipid Metabolism	0.223	0.169	0.1647	0.1397	0.0912
glycerophosphoinositol	Phospholipid Metabolism	Lipid Metabolism	0.2235	0.2301	0.6054	0.4668	0.294
trimethylamine N-oxide	Phospholipid Metabolism	Lipid Metabolism	0.1537	-0.0242	-0.0572	-0.1398	-0.0593
1-myristoyl-2-palmitoyl-GPC	Phosphatidylcholine (PC)	Lipid Metabolism	0.2067	0.3309	0.533	0.6072	0.0992
1,2-dipalmitoyl-GPC	Phosphatidylcholine (PC)	Lipid Metabolism	0.2857	0.1494	0.0914	0.1133	-0.0198
1-palmitoyl-2-palmitoleoyl-GPC	Phosphatidylcholine (PC)	Lipid Metabolism	0.2351	0.237	0.1787	0.1557	0.1144
1-palmitoyl-2-stearoyl-GPC	Phosphatidylcholine (PC)	Lipid Metabolism	0.1113	0.1013	0.0312	-0.0268	-0.0505
1-palmitoyl-2-oleoyl-GPC	Phosphatidylcholine (PC)	Lipid Metabolism	0.206	0.1461	0.0385	-0.0163	0.043
1-palmitoyl-2-linoleoyl-GPC	Phosphatidylcholine (PC)	Lipid Metabolism	0.5232	0.1753	0.2389	0.0585	0.1065
1-palmitoyl-2-dihomo-linolenoyl-GPC	Phosphatidylcholine (PC)	Lipid Metabolism	0.2615	0.1588	0.014	-0.031	0.0341
1-palmitoyl-2-arachidonoyl-GPC	Phosphatidylcholine (PC)	Lipid Metabolism	0.3936	0.1077	0.0885	-0.0771	-0.0214
1-palmitoyl-2-docosahexaenoyl-GPC	Phosphatidylcholine (PC)	Lipid Metabolism	0.2202	0.1675	0.0056	-0.0321	0.1011
1-stearoyl-2-oleoyl-GPC	Phosphatidylcholine (PC)	Lipid Metabolism	0.2027	0.1257	0.0322	-0.0412	0.0239
1-stearoyl-2-arachidonoyl-GPC	Phosphatidylcholine (PC)	Lipid Metabolism	0.2844	0.141	0.0366	-0.1	0.0378
1-stearoyl-2-docosahexaenoyl-GPC	Phosphatidylcholine (PC)	Lipid Metabolism	0.1755	0.1683	0.0048	-0.0376	0.0608
1,2-dioleoyl-GPC	Phosphatidylcholine (PC)	Lipid Metabolism	-0.2561	0.0555	0.0677	0.0299	-0.0589
1-oleoyl-2-linoleoyl-GPC	Phosphatidylcholine (PC)	Lipid Metabolism	0.5015	0.3659	0.45	0.1617	0.2381
1-oleoyl-2-docosahexaenoyl-GPC	Phosphatidylcholine (PC)	Lipid Metabolism	0.1678	0.2367	0.07	0.0182	0.0382
1-palmitoyl-GPA	Lysophospholipid	Lipid Metabolism	-0.1704	-0.2218	-0.7395	-0.3932	-0.3343
1-linoleoyl-GPA	Lysophospholipid	Lipid Metabolism	-0.3708	-0.2394	-1.0409	-0.9075	-0.3688
1-arachidonoyl-GPA	Lysophospholipid	Lipid Metabolism	-0.5489	-0.8943	-1.7449	-1.214	-0.7082
1-palmitoyl-GPC	Lysophospholipid	Lipid Metabolism	-0.0413	-0.1482	-0.4955	-0.2309	-0.0285
1-palmitoleoyl-GPC	Lysophospholipid	Lipid Metabolism	-0.2743	-0.3493	-0.7077	-0.4634	-0.1064
1-stearoyl-GPC	Lysophospholipid	Lipid Metabolism	0.1017	-0.2216	-0.5443	-0.2615	-0.0156
1-oleoyl-GPC	Lysophospholipid	Lipid Metabolism	-0.0188	-0.4087	-0.9191	-0.4153	-0.1429
1-linoleoyl-GPC	Lysophospholipid	Lipid Metabolism	-0.0052	-0.3781	-0.4382	-0.2134	0.0071
1-stearoyl-GPE	Lysophospholipid	Lipid Metabolism	0.9223	0.2132	0.0892	0.0334	0.0505
1-oleoyl-GPE	Lysophospholipid	Lipid Metabolism	0.1158	0.0693	0.165	0.2002	-0.0014
1-stearoyl-GPS	Lysophospholipid	Lipid Metabolism	0.1862	0.1514	0.1685	0.2074	0
1-stearoyl-GPI	Lysophospholipid	Lipid Metabolism	0.3061	0.2224	0.7629	0.1258	0.1286
1-oleoyl-GPI	Lysophospholipid	Lipid Metabolism	0	0	0	0	0
1-enyl-palmitoyl-2-palmitoyl-GPC	Plasmalogen	Lipid Metabolism	0.3553	0.3297	0.2404	0.0784	0.1338
1-enyl-palmitoyl-2-arachidonoyl-GPE	Plasmalogen	Lipid Metabolism	0.0359	0	0.1781	0.4003	0
1-enyl-palmitoyl-2-oleoyl-GPC	Plasmalogen	Lipid Metabolism	0.3007	0.2303	0.1355	0.0205	0.1507
1-enyl-palmitoyl-2-arachidonoyl-GPC	Plasmalogen	Lipid Metabolism	0.5579	0.2476	0.0131	-0.0634	-0.0149
1-enyl-palmitoyl-GPE	Lysoplasmalogen	Lipid Metabolism	0.8421	0.3452	0.666	0.7617	0.2288
glycerol	Glycerolipid Metabolism	Lipid Metabolism	0.2014	-0.0683	0.049	0.182	0.1282
glycerol 3-phosphate	Glycerolipid Metabolism	Lipid Metabolism	0.5734	0.187	0.4776	0.4047	0.1793
glycerophosphoglycerol	Glycerolipid Metabolism	Lipid Metabolism	0.3585	0.4664	0.6039	0.4963	0.2421
1-oleoylglycerol	Monoacylglycerol	Lipid Metabolism	0.1362	0.2407	-0.3048	-0.0533	0.0776
1-linoleoylglycerol	Monoacylglycerol	Lipid Metabolism	0.1271	0.0907	-0.5233	0.0361	0.5705
1-arachidonylglycerol	Monoacylglycerol	Lipid Metabolism	-0.2404	-0.5583	-0.8509	-0.0836	-0.315
1-docosahexaenoylglycerol	Monoacylglycerol	Lipid Metabolism	-0.4709	-0.7682	-1.0711	-0.6744	-0.5209
N-palmitoyl-sphingosine	Ceramides	Lipid Metabolism	0.4279	0.1609	0.5775	0.2681	0.0972
glycosyl-N-palmitoyl-sphingosine	Hexosylceramides (HCER)	Lipid Metabolism	0	0.2145	0.4593	1.9674	0
palmitoyl dihydrosphingomyelin	Dihydrosphingomyelins	Lipid Metabolism	0.1641	0.0301	-0.0864	-0.0788	-0.0754
behenoyl dihydrosphingomyelin	Dihydrosphingomyelins	Lipid Metabolism	0.6621	0.3259	0.084	0.0696	0.0789
3-hydroxy-3-methylglutarate	Mevalonate Metabolism	Lipid Metabolism	0.3683	0.6954	0.4351	0.0001	0.2715
cholesterol	Sterol	Lipid Metabolism	0.1855	0.0759	-0.0659	-0.0372	0.0196
palmitoyl sphingomyelin	Sphingomyelins	Lipid Metabolism	0.1199	0.0546	-0.0502	-0.0467	-0.0253
stearoyl sphingomyelin	Sphingomyelins	Lipid Metabolism	0.1616	0.0812	-0.0489	-0.0533	-0.0342
behenoyl sphingomyelin	Sphingomyelins	Lipid Metabolism	0.096	-0.0258	-0.115	-0.1351	-0.0857
tricosanoyl sphingomyelin	Sphingomyelins	Lipid Metabolism	0.2023	-0.0182	-0.0934	-0.1701	-0.1477
lignoceroyl sphingomyelin	Sphingomyelins	Lipid Metabolism	0.1417	0.0442	-0.0675	-0.0405	-0.0611
sphingomyelin (d18-1-14-0, d16-1-16-0)	Sphingomyelins	Lipid Metabolism	0.2104	0.1018	-0.0817	-0.1166	-0.0936
sphingomyelin (d17-1-16-0, d18-1-15-0, d16-1-17-0)	Sphingomyelins	Lipid Metabolism	0.0783	-0.0385	-0.1209	-0.1171	-0.1187
sphingomyelin (d18-2-16-0, d18-1-16-1)	Sphingomyelins	Lipid Metabolism	0.3047	0.1585	0.0234	-0.0295	0.0321
sphingomyelin (d18-1-17-0, d17-1-18-0, d19-1-16-0)	Sphingomyelins	Lipid Metabolism	0.1181	0.0082	-0.0866	-0.1084	-0.1264
sphingomyelin (d18-1-18-1, d18-2-18-0)	Sphingomyelins	Lipid Metabolism	0.0337	0.0695	-0.0704	-0.0849	-0.1199
sphingomyelin (d18-1-20-0, d16-1-22-0)	Sphingomyelins	Lipid Metabolism	0.1577	0.0812	-0.0833	-0.0873	-0.0338
sphingomyelin (d18-1-20-1, d18-2-20-0)	Sphingomyelins	Lipid Metabolism	0.1085	0.0586	-0.1016	-0.226	-0.1825
sphingomyelin (d18-1-21-0, d17-1-22-0, d16-1-23-0)	Sphingomyelins	Lipid Metabolism	0.0865	-0.0032	-0.2414	-0.1896	-0.1937
sphingomyelin (d18-1-22-1, d18-2-22-0, d16-1-24-1)	Sphingomyelins	Lipid Metabolism	0.2081	0.0752	-0.0348	-0.1143	-0.0067
sphingomyelin (d18-2-23-0, d18-1-23-1, d17-1-24-1)	Sphingomyelins	Lipid Metabolism	0.2605	0.1423	0.0126	-0.0996	-0.0691
sphingomyelin (d18-1-24-1, d18-2-24-0)	Sphingomyelins	Lipid Metabolism	0.1476	0.0884	-0.0259	-0.0677	-0.0037
sphingomyelin (d18-2-24-1, d18-1-24-2)	Sphingomyelins	Lipid Metabolism	0.1501	0.114	-0.0326	-0.1153	-0.0128
